# Supplementary material for: Stability of mRNA/DNA and DNA/DNA Duplexes Affects mRNA Transcription
Source: PLoS One. 2007 Mar 14;2(3):e290. doi: 10.1371/journal.pone.0000290 (PMC1808433; doi:10.1371/journal.pone.0000290)
Supplement: Table S1 — Delta G values in DNA/DNA and RNA/DNA duplexes of genes, introns, exons, UTRs and EPRs (4.66 MB ZIP) [file pone.0000290.s002.zip]

Archive with 1 entries (1 files):
- TableS1.xls
