# Supplementary material for: Stability of mRNA/DNA and DNA/DNA Duplexes Affects mRNA Transcription
Source: PLoS One. 2007 Mar 14;2(3):e290. doi: 10.1371/journal.pone.0000290 (PMC1808433; doi:10.1371/journal.pone.0000290)
Supplement: Table S1 — Delta G values in DNA/DNA and RNA/DNA duplexes of genes, introns, exons, UTRs and EPRs (4.66 MB ZIP) [file pone.0000290.s002.zip › TableS1.xls]

## Sheet: Table_S1
	Note: All the calculations were carried out with window size of 100bp and step size of 1bp, in 10mM NaCl, except for the ones where window size and salt concentration are explicitly indicated in red
	The last two rows below each table A,B, C and D contain the average value of the correcponding column and its standard deviation
	Table A: Minimum and average values of the free energy in DNA/DNA and RNA/DNA duplexes of the genes in S.cerevisiae
A1	ORF: ORFs' names
A2	cer_start: coordinates of ORF start
A3	cer_end:coordinates of ORF end
A4	cer_length: length(bp) of the ORF
A5	cer_min_DeltaG_genes_DNA/DNA: ΔG minimums of DNA/DNA duplexes of the genes in S.cerevisiae
A6	cer_pos_min_DeltaG_DNA/DNA:the exact positions of DNA/DNA ΔG minimums of the genes in S.cerevisiae
A7	cer_Avg_DeltaG_DNA/DNA: ΔG average of DNA/DNA duplexes of the genes in S.cerevisiae
A8	cer_sense_Gmin: ΔG minimums of sense mRNA/DNA duplexes of the genes in S.cerevisiae
A9	cer_pos_sense_Gmin: the exact positions of sense ΔG minimums of the genes in S.cerevisiae
A10	cer_antisense_Gmin: ΔG minimums of potential antisense RNA/DNA duplexes of the genes in S.cerevisiae
A11	cer_pos_antisense:the exact positions of potential antisense ΔG minimums of the genes in S.cerevisiae
A12	cer_sense_AvgG: ΔG average of sense mRNA/DNA duplexes of the genes in S.cerevisiae
A13	cer_anti_Avg_G: ΔG average of potential antisense RNA/DNA duplexes of the genes in S.cerevisiae
A14	cer_Avg_G_DNA/DNA_win9: ΔG average of DNA/DNA duplexes of the genes in S.cerevisiae , window size 9bp step size 1bp
A15	cer_sense_Avg_G_win9: ΔG average of sense mRNA/DNA duplexes of the genes in S.cerevisiae , window size 9bp step size 1bp
A16	cer_sense_Gmin_win9: ΔG minimums of sense mRNA/DNA duplexes of the genes in S.cerevisiae, window size 9bp step size 1bp
A17	cer_pos_sense_Gmin_win9: the exact positions of sense ΔG minimums of the genes in S.cerevisiae, window size 9bp step size 1bp
A18	anti_Avg_G_win9: ΔG average of potential antisense RNA/DNA duplexes of the genes in S.cerevisiae, window size 9bp step size 1bp
A19	cer_anti_Gmin_win9: ΔG minimums of potential antisense RNA/DNA duplexes of the genes in S.cerevisiae, window size 9bp step size 1bp
A20	cer_pos_antisense_Gmin_win9: the exact positions of potential antisense ΔG minimums of the genes in S.cerevisiae, window size 9bp step size 1bp
A21	sense_Avg_G_win2: ΔG average of sense mRNA/DNA duplexes of the genes in S.cerevisiae , window size 2bp step size 1bp
A22	anti_Avg_G_win2: ΔG average of potential antisense RNA/DNA duplexes of the genes in S.cerevisiae, window size 2bp step size 1bp
A23	ExpressionLevel: number of mRNA transcripts per cell in S.cerevisiae ,Holstege&All (1998) Cell, 95, 717-728,
A24	Dubious: ORFs without any experimental evidence for their existence
A25	cer_Avg_DeltaG_DNA/DNA_100mM: ΔG average of DNA/DNA duplexes of the genes in S.cerevisiae, 100mM NaCl
A26	cer_sense_AvgG_100mM:ΔG average of sense mRNA/DNA duplexes of the genes in S.cerevisiae, 100mM NaCl
A27	cer_anti_Avg_G_100mM:ΔG average of potential antisense RNA/DNA duplexes of the genes in S.cerevisiae, 100mM NaCl
A28	cer_Avg_DeltaG_DNA/DNA_1M: ΔG average of DNA/DNA duplexes of the genes in S.cerevisiae, 1M NaCl
A29	cer_sense_AvgG_1M: ΔG average of sense mRNA/DNA duplexes of the genes in S.cerevisiae, 1M NaCl
A30	cer_anti_Avg_G_1M: ΔG average of potential antisense RNA/DNA duplexes of the genes in S.cerevisiae, 1M NaCl
A31	cer_min_DeltaG_genes_DNA/DNA_100mM: ΔG minimums of DNA/DNA duplexes of the genes in S.cerevisiae, 100mM NaCl
A32	cer_sense_Gmin_100mM: ΔG minimums of sense mRNA/DNA duplexes of the genes in S.cerevisiae, 100mM NaCl
A33	cer_anti_Gmin_100mM: ΔG minimums of potential antisense RNA/DNA duplexes of the genes in S.cerevisiae, 100mM NaCl
A34	cer_min_DeltaG_genes_DNA/DNA_1M: ΔG minimums of DNA/DNA duplexes of the genes in S.cerevisiae, 1M NaCl
A35	cer_sense_Gmin_1M: ΔG minimums of sense mRNA/DNA duplexes of the genes in S.cerevisiae, 1M NaCl
A36	cer_anti_Gmin_1M: ΔG minimums of potential antisense RNA/DNA duplexes of the genes in S.cerevisiae, 1M NaCl
A37	Introns: introns' ID in S.cerevisiae in SGD Database
A38	number of introns: the exact number of introns contained in the ORF
A39	intron length: size of the intron (bp)
A40	DD_Gavg_introns: ΔG average of DNA/DNA duplexes of the introns in S.cerevisiae, window size 9bp step size 1bp
A41	sense_Gavg_introns: ΔG average of sense mRNA/DNA duplexes of the introns in S.cerevisiae, window size 9bp step size 1bp
A42	anti_Gavg_introns: ΔG average of potential antisense RNA/DNA duplexes of the introns in S.cerevisiae, window size 9bp step size 1bp
A43	DD_Gavg_CDS: ΔG average of DNA/DNA duplexes of the coding sequences (CDS) in S.cerevisiae. In genes containing introns the values are equivalent to ΔGavg of the exons and are obtained from Database_exons. In genes without introns ΔGavg is equal to ΔG of the ORF. (window size 9bp step size 1bp)
A44	sense_Gavg_CDS: ΔG average of sense mRNA/DNA duplexes of the coding sequences (CDS) in S.cerevisiae. In genes containing introns the values are equivalent to ΔGavg of the exons and are obtained from Database_exons. In genes without introns ΔGavg is equal to ΔG of the ORF. (window size 9bp step size 1bp)
A45	anti_Gavg_CDS: ΔG average of antisense RNA/DNA duplexes of the coding sequences (CDS) in S.cerevisiae. In genes containing introns the values are equivalent to ΔGavg of the exons and are obtained from Database_exons. In genes without introns ΔGavg is equal to ΔG of the ORF. (window size 9bp step size 1bp)
A46	3'UTR_length: the exact length(bp) of the 3'UTR which corresponds to the distance from the 3'end of the ORF to the 3'end of the 3'UTR, Steinmetz&All (2006) PNAS, 103, 5320-5325
A47	DD_Gavg_UTR_win9: ΔG average of DNA/DNA duplexes of the UTRs in S.cerevisiae, window size 9bp step size 1bp
A48	sense_Gavg_UTR_win9: ΔG average of sense mRNA/DNA duplexes of the UTRs in S.cerevisiae, window size 9bp step size 1bp
A49	anti_Gavg_UTR_win9: ΔG average of potential antisense RNA/DNA duplexes of the UTRs in S.cerevisiae, window size 9bp step size 1bp
A50	DD_G_EPR: ΔG of DNA/DNA duplexes of the 3'EPRs in S.cerevisiae
A51	sense_G_EPR: ΔG of sense mRNA/DNA duplexes of the 3'EPRs in S.cerevisiae
A52	anti_G_EPR: ΔG of potential antisense RNA/DNA duplexes of the 3'EPRs in S.cerevisiae
	Table B: Minimum and average values of the free energy in DNA/DNA and RNA/DNA duplexes of the genes in S. bayanus
B1	bay_ORF: unique identifier in S.bayanus of the predicted Open Reading Frame
B2	orfname: the ORF name of the S.cerevisiae match
B3	bay_strand: 1 refers to Watson strand;-1 refers to Crick strand
B4	bay_start: first base of the predicted protein sequence (ATG) in contig coordinates
B5	bay_end: last base of the predicted protein sequence in contig coordinates
B6	bay_scaff: scaffold to which the S.bayanus homolog belongs
B7	bay_contig: contig to which the S.bayanus homolog belongs
B8	bay_min_DeltaG_genes_DNA/DNA: ΔG minimums of DNA/DNA duplexes of the genes in S.cerevisiae
B9	bay_pos_min_DeltaG_DNA/DNA: the exact positions of DNA/DNA ΔG minimums of the genes in S.cerevisiae
B10	bay_Avg_DeltaG_DNA/DNA: ΔG average of DNA/DNA duplexes of the genes in S.cerevisiae
B11	bay_sense_Gmin: ΔG minimums of sense mRNA/DNA duplexes of the genes in S.cerevisiae
B12	bay_pos_sense_Gmin: the exact positions of sense ΔG minimums of the genes in S.cerevisiae
B13	bay_antisense_Gmin: ΔG minimums of potential antisense RNA/DNA duplexes of the genes in S.cerevisiae
B14	bay_pos_antisense_Gmin: the exact positions of antisense ΔG minimums of the genes in S.cerevisiae
B15	bay_sense_AvgG: ΔG average of sense mRNA/DNA duplexes of the genes in S.cerevisiae
B16	bay_anti_Avg_G: ΔG average of potential antisense RNA/DNA duplexes of the genes in S.cerevisiae
	Table C: Minimum and average values of the free energy in DNA/DNA and RNA/DNA duplexes of the genes in S. mikatae
C1	mik_ORF: unique identifier in S.mikatae of the predicted Open Reading Frame
C2	orfname: the ORF name of the S.cerevisiae match
C3	mik_strand: 1 refers to Watson strand;-1 refers to Crick strand
C4	mik_start: first base of the predicted protein sequence (ATG) in contig coordinates
C5	mik_end: last base of the predicted protein sequence in contig coordinates
C6	mik_scaff: scaffold to which the S.mikatae homolog belongs
C7	mik_contig: contig to which the S.mikatae homolog belongs
C8	mik_min_DeltaG_genes_DNA/DNA: ΔG minimums of DNA/DNA duplexes of the genes in S.mikatae
C9	mik_pos_min_DeltaG_DNA/DNA:the exact positions of DNA/DNA ΔG minimums of the genes in S.mikatae
C10	mik_Avg_DeltaG_DNA/DNA: ΔG average of DNA/DNA duplexes of the genes in S.mikatae
C11	mik_sense_Gmin: ΔG minimums of sense mRNA/DNA duplexes of the genes in S.mikatae
C12	mik_pos_sense_Gmin: the exact positions of sense ΔG minimums of the genes in S.mikatae
C13	mik_antisense_Gmin: ΔG minimums of potential antisense RNA/DNA duplexes of the genes in S.mikatae
C14	mik_pos_antisense_Gmin: the exact positions of antisense ΔG minimums of the genes in S.mikatae
C15	mik_sense_AvgG: ΔG average of sense mRNA/DNA duplexes of the genes in S.mikatae
C16	mik_anti_Avg_G: ΔG average of potential antisense RNA/DNA duplexes of the genes in S.mikatae
	Table D: Minimum and average values of the free energy in DNA/DNA and RNA/DNA duplexes of the genes in S. paradoxus
D1	par_ORF: unique identifier in S.paradoxus of the predicted Open Reading Frame
D2	orfname: the ORF name of the S.cerevisiae match
D3	par_strand: 1 refers to Watson strand;-1 refers to Crick strand
D4	par_start: first base of the predicted protein sequence (ATG) in contig coordinates
D5	par_end: last base of the predicted protein sequence in contig coordinates
D6	par_scaff: scaffold to which the S.mikatae homolog belongs
D7	par_contig: contig to which the S.mikatae homolog belongs
D8	par_min_DeltaG_genes_DNA/DNA: ΔG minimums of DNA/DNA duplexes of the genes in S.paradoxus
D9	par_pos_min_DeltaG_DNA/DNA: the exact positions of DNA/DNA ΔG minimums of the genes in S.paradoxus
D10	par_Avg_DeltaG_DNA/DNA: ΔG average of DNA/DNA duplexes of the genes in S.paradoxus
D11	par_sense_Gmin: ΔG minimums of sense mRNA/DNA duplexes of the genes in S.paradoxus
D12	par_pos_sense_Gmin: the exact positions of sense ΔG minimums of the genes in S.paradoxus
D13	par_antisense_Gmin: ΔG minimums of potential antisense RNA/DNA duplexes of the genes in S.paradoxus
D14	par_pos_antisense_Gmin: the exact positions of antisense ΔG minimums of the genes in S.paradoxus
D15	par_sense_AvgG: ΔG average of sense mRNA/DNA duplexes of the genes in S.paradoxus
D16	par_anti_Avg_G: ΔG average of potential antisense RNA/DNA duplexes of the genes in S.paradoxus
Table A
A1	A2	A3	A4	A5	A6	A7	A8	A9	A10	A11	A12	A13	A14	A15	A16	A17	A18	A19	A20	A21	A22	A23	A24	A25	A26	A27	A28	A29	A30	A31	A32	A33	A34	A35	A36	A37	A38	A39	A40	A41	A42	A43	A44	A45	A46	A47	A48	A49	A50
ORF	cer_start	cer_end	cer_length	cer_min_DeltaG_genes_DNA/DNA	cer_pos_min_DeltaG_DNA/DNA	cer_Avg_DeltaG_DNA/DNA	cer_sense_Gmin	cer_pos_sense_Gmin	cer_antisense_Gmin	cer_pos_antisense_Gmin	cer_sense_AvgG	cer_anti_Avg_G	cer_Avg_G_DNA/DNA_win9	sense_Avg_G_win9	cer_sense_Gmin_win9	cer_pos_sense_Gmin_win9	anti_Avg_G_win9	cer_antisense_Gmin_win9	cer_pos_antisense_Gmin_win9	sense_Avg_G_win2	cer_anti_Avg_G_win2	ExpressionLevel	Dubious	cer_Avg_DeltaG_DNA/DNA_100mM	cer_sense_avg_G_100mM	cer_anti_avg_G_100mM	cer_Avg_DeltaG_DNA/DNA_1M	cer_sense_avg_G_1M	cer_anti_avg_G_1M	cer_min_DeltaG_DNA/DNA_100mM	cer_sense_Gmin_100mM	cer_anti_Gmin_100mM	cer_min_DeltaG_DNA/DNA_1M	cer_sense_Gmin_1M	cer_anti_Gmin_1M	Introns	number of introns	intron length	DD_Gavg_introns	sense_Gavg_introns	anti_Gavg_introns	DD_Gavg_CDS_win9	sense_Gavg_CDS_win9	anti_Gavg_CDS_win9	3'UTR_length	DD_Gavg_UTR_win9	sense_Gavg_UTR_win9	anti_Gavg_UTR_win9	DD_G_EPR
YAL001C	147596	151168	3572	77.6	147617	96.9803	19.69	147617	-2.62	148783	46.3959	33.9018	7.82819	3.73539	-7.62	149215	2.72807	-8.9	148427	0.459866	0.333367	0.3		129.849	89.0811	78.7136	159.685	127.538	119.022	111.02	64.92	47.32	140.87	105.45	92.05	S000030736	1	89	7.31656	2.35833	3.23167	7.84141	3.77097	2.71506
YAL002W	143709	147533	3824	77.33	146254	96.268	17.11	147533	-2.06	146255	42.0491	40.2253	7.78748	3.40293	-7.62	145762	3.24344	-8.6	144423	0.417736	0.397715	0.2		128.971	85.2683	83.9281	158.656	124.185	123.27	111.45	62.27	47.1	142.29	102.82	91.13							7.78748	3.40293	3.24344	6	5.93714	-0.292857	1.11143	91.9
YAL003W	142176	143162	986	80.64	142537	100.913	-8.92	142314	11.47	142572	42.5945	43.7281	8.18887	3.46465	-9.88	142305	3.54726	-6.53	142533	0.42542	0.435583	19.1		133.565	86.2847	87.2578	163.219	125.622	126.46	114.36	43.59	58.1	144.9	90.5	99.94	S000031943	1	365	7.12145	1.53683	2.71951	8.81797	4.60085	4.03512
YAL004W	140762	141409	647	90.42	141402	106.632	33.87	141409	36.92	141403	52.5278	53.1196	8.63718	4.30569	-1.67	141088	4.3298	-3.09	140854	0.530309	0.532114		Dubious	138.62	95.5805	96.0399	167.695	134.393	134.735	122.05	77.36	80.66	150.64	116.49	120.02							8.63718	4.30569	4.3298
YAL005C	139505	141433	1928	84.24	141433	105.233	34.19	141427	20.35	139857	54.8664	50.4321	8.50859	4.43405	-3.09	140854	4.09995	-4.02	140400	0.546444	0.503857	13.4		137.027	96.9578	93.5139	165.923	134.917	132.342	116.68	77.17	66.32	146.09	115.85	106.98							8.50859	4.43405	4.09995
YAL007C	137700	138347	647	85.39	138108	96.1179	16.13	137750	17.12	137977	41.656	40.3892	7.77846	3.31282	-6.64	138070	3.29903	-7.11	137712	0.405015	0.403333	2.2		128.571	84.9406	83.8978	158.031	123.914	123.066	117.59	63.07	64.67	146.79	105.21	107.36							7.77846	3.31282	3.29903
YAL008W	136916	137512	596	85.34	137423	100.793	21.19	137281	19.88	137412	43.778	44.4898	8.16017	3.44235	-5.39	137293	3.62209	-4.41	137371	0.421256	0.443769	1.2		133.904	88.6584	87.3306	163.97	129.071	125.919	118.17	69.27	64.95	147.95	110.11	105.42							8.16017	3.44235	3.62209	131	6.91402	1.88636	1.70674	82.6
YAL009W	135856	136635	779	81.72	136282	100.571	11.41	136222	18.38	136408	49.2439	47.8887	8.16572	4.01256	-5.44	136269	3.8901	-5.62	136409	0.493756	0.47991	0.6		133.116	92.3971	90.5116	162.673	131.283	128.918	114.69	58.88	64.56	144.16	101.47	106.02							8.16572	4.01256	3.8901
YAL010C	134186	135667	1481	84.84	134522	96.6455	15.82	134755	2.36	134495	41.798	36.6447	7.82198	3.3826	-5.15	134352	3.01178	-6.53	134721	0.414636	0.369109	0.3		129.493	84.9511	81.4728	159.31	123.808	121.808	117.43	64.89	52.24	146.98	106.83	96.77							7.82198	3.3826	3.01178
YAL011W	132202	134079	1877	83.36	133646	103.772	32.24	133666	-2.13	132939	59.8546	36.0269	8.38725	4.86355	-3.09	133803	2.89531	-7.62	132978	0.601028	0.351901	0.4		136.385	100.523	81.9403	166.013	137.226	123.244	116.46	75.37	50.12	146.46	114.16	96.92							8.38725	4.86355	2.89531	20	7.39619	1.47524	4.5919	105.86
YAL012W	130802	131986	1184	94.68	130815	111.739	43.37	130922	24.35	130816	61.6706	60.9663	9.0114	4.97801	-3.95	130892	4.91633	-3.74	131213	0.613916	0.606203	8.9		143.544	103.509	104.024	172.47	141.27	142.873	126.73	85.97	72.09	155.83	124.33	114.97							9.0114	4.97801	4.91633	97	7.49102	2.84786	3.3702	86.35
YAL013W	129271	130533	1262	95.91	130531	115.623	36.63	130531	30.27	129580	74.2162	56.098	9.32547	5.97228	-5.39	130522	4.51952	-5.01	129741	0.738987	0.556936	0.6		147.644	114.449	100.712	176.775	150.816	140.938	127.73	80.48	77.98	156.08	119.93	118.43							9.32547	5.97228	4.51952	30	7.40742	2.70935	3.45645	95.98
YAL014C	128253	129020	767	88	128254	106.375	16.6	128253	30.75	128711	58.1773	52.1253	8.58384	4.71273	-4.38	128541	4.23952	-5.22	128724	0.582669	0.520508	1.1		138.368	100.244	95.2559	167.446	138.194	134.136	121.2	64.58	76.08	151.19	107.64	116.84							8.58384	4.71273	4.23952
YAL015C	126904	128103	1199	84.47	128103	105.624	34.85	128103	-8.32	126917	59.0444	44.6429	8.52973	4.7781	-3.76	127470	3.68247	-5.14	127198	0.591017	0.4516	0.7		138.129	100.768	89.1931	167.666	138.415	129.313	118.56	76.85	42.7	149.46	114.65	88.37							8.52973	4.7781	3.68247
YAL016C-A	124756	125070	314	89.12	124811	100.674	24.75	124769	47.97	124835	39.7428	59.5793	8.0126	3.13387	-5.39	125055	4.7966	-2.93	124812	0.383175	0.588095		Dubious	132.808	84.4533	100.278	161.996	124.698	137.009	121.78	70.89	88.83	151.41	112.18	125.58							8.0126	3.13387	4.7966
YAL016C-B	124308	124493	185	73.39	124438	82.9327	0.7	124476	3.56	124429	20.3257	22.0609	6.65194	1.58952	-7.62	124348	1.77844	-4	124457	0.188817	0.212043			116.27	65.0198	66.8518	146.482	105.162	107.088	107.09	49	51.3	137.59	92.18	93.47							6.65194	1.58952	1.77844
YAL016W	124880	126787	1907	78.99	126779	98.4981	8.59	125639	11.61	126764	42.8257	41.9381	7.97646	3.45817	-6.13	125683	3.38495	-6.13	126780	0.424371	0.415928	3.3		130.994	86.305	85.3955	160.5	125.458	124.526	111.87	56.56	58.49	141.54	99.59	100.48							7.97646	3.45817	3.38495	80	5.97148	2.99099	1.45951	75.91
YAL017W	120226	124296	4070	80.31	123606	99.954	13.98	122507	8.58	121358	46.2247	40.5547	8.08306	3.72964	-7.62	122691	3.27771	-7.62	122663	0.458448	0.402228	0.4		132.773	89.243	84.8905	162.574	127.998	124.802	113.53	62.99	57.72	143.21	106.97	101.28							8.08306	3.72964	3.27771
YAL018C	118565	119542	977	86.24	119069	99.1375	1.51	118853	18.29	118822	36.4278	47.4087	8.02529	2.93087	-6.64	118664	3.86925	-4.41	119466	0.357556	0.476053			132.002	81.5536	89.8332	161.842	122.154	128.06	118.14	51.16	64.39	146.79	95.66	105.79							8.02529	2.93087	3.86925
YAL019W	114920	118315	3395	79.92	118233	102.074	23.24	117939	-12.37	118313	53.2579	38.7664	8.26231	4.30671	-6.34	117311	3.14782	-9.88	117400	0.53109	0.385674	0.9		134.425	95.015	83.8835	163.813	132.667	124.487	112.95	67.83	40.32	142.77	107.9	87.46							8.26231	4.30671	3.14782
YAL019W-A	114251	114820	569	94.09	114781	116.428	34.82	114770	37.78	114770	60.8838	73.3433	9.3983	4.95705	-4.85	114735	5.93298	-2.69	114754	0.608526	0.731719		Dubious	148.478	103.513	115.333	177.638	141.977	153.272	126.64	79.52	81.63	156.18	119.64	120.92							9.3983	4.95705	5.93298
YAL020C	113615	114616	1001	98.64	113793	119.982	56.81	113615	52.29	114473	78.2352	69.0243	9.75961	6.34633	-0.65	114315	5.6403	-4.81	113960	0.786727	0.696507	0.7		151.973	119.754	111.287	181.09	157.289	149.455	130.41	98.34	94.47	159.26	135.8	132.25							9.75961	6.34633	5.6403	40	5.64878	3.56463	2.64463	98.86
YAL021C	110847	113360	2513	89.27	111042	108.377	32.3	111058	15.78	113091	61.3162	52.4802	8.73956	4.93678	-7.39	111557	4.20383	-5.15	111743	0.608516	0.51708	1.3		140.513	102.768	96.3527	169.726	140.179	135.899	120.9	76.68	66.31	149.59	116.1	111.66							8.73956	4.93678	4.20383	216	7.63714	1.91097	4.55926	85.54
YAL022C	108878	110431	1553	85.36	108915	107.966	10.52	109920	23.58	110243	54.9453	56.9161	8.70964	4.4175	-5.01	108953	4.60528	-6.42	110221	0.544601	0.569569	0.9		140.031	97.9345	99.4819	169.179	136.698	137.875	118.01	58.59	69.95	147.59	101.71	111.5							8.70964	4.4175	4.60528	31	7.48719	4.30125	3.215	88.16
YAL023C	106273	108552	2279	89.67	107746	106.749	17.47	107944	19.59	106273	52.9812	55.679	8.64038	4.28778	-5.44	108026	4.50738	-5.39	106960	0.527991	0.55582	2.7		139	96.2123	98.2291	168.312	135.185	136.603	121.64	66.53	66.57	150.64	110.57	108.76							8.64038	4.28778	4.50738	122	6.26325	2.5022	0.784146	83.06
YAL024C	101566	105873	4307	78.53	103764	96.1205	24.58	105514	6.71	103807	46.5396	34.6979	7.75616	3.74987	-8.6	102973	2.77434	-8.27	105410	0.461678	0.338512	0.2		128.617	88.3773	79.6758	158.116	126.075	120.137	111.46	70.34	54.85	141.16	111.33	97.74							7.75616	3.74987	2.77434	95	7.49031	3.42448	3.34594	88.66
YAL025C	100226	101146	920	91.62	101137	102.469	34.96	101099	17.98	100624	61.6161	37.4095	8.30931	4.97683	-4.13	101069	3.0128	-5.15	100655	0.615092	0.365537	2.5		134.496	102.17	82.4068	163.594	138.778	122.898	123.86	79.26	66.02	152.98	119.12	109.15							8.30931	4.97683	3.0128	179	7.26383	2.46944	2.53833	77.52
YAL026C	95631	99698	4067	82.49	98150	97.486	5.11	98179	3.65	95633	42.8615	40.1307	7.87519	3.45476	-8.9	99010	3.23561	-7.4	96718	0.424059	0.396654			130.097	86.2645	83.888	159.703	125.349	123.279	115.42	54.06	52.1	145.26	97.95	95.52							7.87519	3.45476	3.23561
YAL026C-A	95387	95824	437	69.79	95546	91.7356	10.68	95518	-13.99	95574	38.9936	28.507	7.3826	3.15521	-5.39	95473	2.32062	-7.62	95590	0.389064	0.279703		Dubious	124.787	82.0282	73.873	154.772	120.766	114.651	104.95	57.67	38.07	136.68	99.32	84.63							7.3826	3.15521	2.32062
YAL027W	94688	95473	785	82.25	95392	97.7196	28.25	94859	15.07	94859	47.719	37.7433	7.94331	3.92406	-3.88	95383	3.11698	-5.39	95473	0.484224	0.384389			130.621	90.1077	82.5614	160.49	128.305	122.893	115.32	70.94	62.15	145.3	109.33	104.4							7.94331	3.92406	3.11698	26	7.99704	4.47667	0.958148	94.74
YAL028W	92901	94487	1586	80.61	94467	105.061	16.07	94467	17.52	94232	51.4826	48.0779	8.49865	4.17326	-6.13	94432	3.85841	-8.6	94378	0.514026	0.47443	0.2		137.506	94.1226	91.8954	166.986	132.56	131.373	114	61.59	64.79	144.13	102.46	105.01							8.49865	4.17326	3.85841
YAL029C	87856	92271	4415	73.64	87856	96.9764	19.22	88417	3.84	88621	46.6675	35.6381	7.83129	3.75975	-6.64	91464	2.86784	-8.9	91996	0.462711	0.350068	1		129.615	88.9204	80.2482	159.244	126.991	120.384	107.63	64.77	52.46	138.35	105.67	95.79							7.83129	3.75975	2.86784	81	5.8228	3.04524	2.15439	77.17
YAL030W	87287	87753	466	80.12	87465	96.4688	15.19	87465	16.01	87539	49.6543	43.6371	7.79308	3.97955	-7.62	87495	3.60325	-5.39	87673	0.48848	0.440664	1.6		128.966	91.7594	87.0215	158.467	129.708	126.094	112.93	61.8	62.67	142.17	103.64	104.53	S000033439	1	112	6.69027	2.18566	2.96425	8.14511	4.55218	3.80723
YAL031C	84750	87032	2282	86	86584	101.394	23.99	86562	12.67	85779	49.5439	42.8694	8.19611	4.01136	-4.85	86674	3.44465	-6.42	85462	0.494244	0.422072			134.107	91.8819	87.1642	163.817	130.04	127.049	119.09	68.63	61.06	148.14	108.75	104.14							8.19611	4.01136	3.44465	55	7.4925	3.58393	1.02911	86.19
YAL031W-A	84670	84978	308	78.96	84671	102.193	12.18	84726	17.49	84670	36.855	53.5153	8.24867	2.91184	-9.88	84707	4.28311	-1.91	84670	0.354531	0.523172		Dubious	135.365	82.7274	95.2848	165.489	124	132.949	112.07	60.61	61.87	142	104.07	101.72							8.24867	2.91184	4.28311
YAL032C	83336	84475	1139	97.96	84305	109.292	38.87	84355	26.45	83794	63.3134	46.1158	8.80732	5.07635	-4.34	84347	3.69724	-5.36	83894	0.62757	0.452904	0.1		141.81	104.541	91.1652	171.37	141.76	131.741	130.36	83.42	73.03	159.78	122.86	114.88							8.80732	5.07635	3.69724
YAL033W	82707	83228	521	84.2	82710	102.399	28.4	83228	3.94	83209	50.6497	41.2854	8.33921	4.1192	-3.92	83169	3.30534	-5.01	83204	0.50841	0.40569	1.2		134.473	93.2842	85.8317	163.611	131.713	125.933	117.92	73.37	53.23	147.89	112.56	97.42							8.33921	4.1192	3.30534	87	6.0392	1.1075	2.02727	84.4
YAL034C	80711	81952	1241	86.48	80888	102.422	27.94	80711	16.14	81831	54.3471	47.0739	8.25291	4.37271	-6.01	80869	3.77832	-6.64	81820	0.538623	0.464428	0.2		135.021	96.0764	91.1898	164.631	133.708	130.931	119.65	73.65	63.01	149.73	113.38	105.08							8.25291	4.37271	3.77832
YAL034C-B	79490	79843	353	78.07	79520	94.2623	12.18	79668	3.42	79526	36.4495	35.9888	7.5798	2.98119	-6.37	79623	2.90263	-5.36	79606	0.365367	0.34952		Dubious	127.14	80.5225	79.8804	156.977	120.181	119.372	112.14	59.86	51.3	142.75	102.64	94.21							7.5798	2.98119	2.90263
YAL034W-A	79719	80588	869	78.24	80581	97.201	31.65	80585	4.72	80181	52.5582	33.3487	7.85562	4.22272	-4.12	80027	2.76803	-5.36	80402	0.520483	0.337391			129.511	93.8959	78.3713	158.846	131.171	118.866	110.59	74.86	53.77	139.9	113.72	97.74							7.85562	4.22272	2.76803	23	6.72583	3.86708	0.587083	78.24
YAL035W	76428	79436	3008	87.25	78961	102.886	22.2	78982	3.64	77131	55.881	40.1216	8.31525	4.50441	-5.14	78943	3.22126	-6.42	76720	0.556255	0.393729	8.8		135.27	97.3119	84.8358	164.689	134.682	125.084	120.07	68.26	54.31	149.72	109.63	99.19							8.31525	4.50441	3.22126
YAL036C	75044	76153	1109	88.04	75046	104.97	30.41	75046	-5.46	75045	55.3399	51.0378	8.4711	4.46117	-4.12	75185	4.13441	-9.88	75603	0.551505	0.51	3.9		137.091	97.9035	94.005	166.281	136.288	132.733	121.5	73.02	45.51	151.85	111.33	91.14							8.4711	4.46117	4.13441	116	7.28393	1.37	0.189316	93.74
YAL037C-A	73427	73519	92	73.38	73428	89.9599	14.91	73427	7.57	73427	33.3881	22.481	7.39097	2.7286	-5.19	73432	1.89366	-3.15	73450	0.342581	0.234194			122.799	76.8332	68.8066	152.587	115.916	110.42	107.82	59.96	54.38	138.61	100.4	96.35							7.39097	2.7286	1.89366
YAL037C-B	72327	73301	974	85.99	73301	108.203	21.34	73301	11.1	73301	55.8703	57.8426	8.7533	4.50972	-7.45	73291	4.69856	-3.75	73113	0.555969	0.578462		Dubious	140.066	98.9283	99.9058	169.033	137.758	137.852	119.87	66.41	58.05	150.58	106.89	100.16							8.7533	4.50972	4.69856
YAL037W	74021	74824	803	85.87	74172	98.0521	19.69	74515	18.66	74315	47.2984	42.9874	7.94195	3.82614	-6.01	74091	3.49274	-4.17	74355	0.469838	0.428968	0.2		130.24	89.6482	86.6361	159.47	127.808	125.942	118.4	66.61	66.03	147.6	108.69	108.32							7.94195	3.82614	3.49274
YAL038W	71787	73289	1502	89.07	71790	107.587	26.86	73288	23.61	71798	57.7083	54.8401	8.70308	4.67136	-3.75	73113	4.48574	-5.91	73289	0.575862	0.552728			139.242	99.6181	98.0585	168.021	137.426	137.029	120.73	72.72	69.48	149.46	113.94	110.59							8.70308	4.67136	4.48574	98	6.3101	-0.381414	0.116566	72.25
YAL039C	68717	69526	809	103.2	69247	118.025	55.15	68719	26.11	69526	71.0869	64.4881	9.6158	5.747	-1.7	68766	5.32854	-4.95	69500	0.710765	0.658395	1.8		150.51	112.988	107.932	180.066	150.841	147.143	134.47	98.63	73.37	162.89	137.84	115.83							9.6158	5.747	5.32854	70	7.59465	4.51366	3.25887	97.17
YAL040C	65779	67521	1742	84.99	66405	102.525	23.81	66424	2.74	65779	46.3096	49.6017	8.28617	3.75539	-4.17	66031	4.02647	-4.53	66449	0.461188	0.496168	1.1		134.918	89.0032	93.0458	164.345	127.467	132.195	118.03	68.25	53.47	147.98	108.18	98.93							8.28617	3.75539	4.02647	188	6.83058	1.24032	-0.23963	78.33
YAL041W	62841	65405	2564	78.86	65124	99.7312	18.74	64346	0.6	65402	46.4369	40.7437	8.07369	3.73538	-7.62	63926	3.29896	-5.44	63429	0.459731	0.404943	0.4		132.23	89.0595	85.0564	161.743	127.46	124.947	111.94	65.31	50.38	141.91	107.13	94.98							8.07369	3.73538	3.29896	70	6.4793	3.65	0.342113	81.13
YAL042C-A	61232	61609	377	87.56	61281	110.609	35.44	61275	49.48	61248	57.9293	65.0921	8.79177	4.56175	-2.77	61239	5.17757	-2.77	61430	0.55881	0.638386		Dubious	142.098	100.711	107.063	170.736	139.302	144.956	119.27	79.22	91.34	148.03	118.12	128.05							8.79177	4.56175	5.17757
YAL042W	61317	62564	1247	95.39	62564	112.963	35.99	62044	36.89	62040	64.4	61.1722	9.16925	5.20454	-5.17	61856	4.9582	-2.77	62133	0.641787	0.611755	3.9		144.815	106.817	103.535	173.787	145.107	141.763	127.38	79.09	81.48	156.42	117.87	121.59							9.16925	5.20454	4.9582	31	8.14594	6.44688	5.09156	94.89
YAL043C	58696	61053	2357	93.76	60367	108.815	29.68	60368	20.93	59517	59.8091	52.5953	8.79722	4.82907	-5.22	59806	4.24341	-5.5	58989	0.595827	0.522311	0.3		140.835	101.384	96.4693	169.946	138.9	136.018	125.72	74.92	71.17	154.72	115.59	112.68							8.79722	4.82907	4.24341
YAL044C	57951	58463	512	79.15	57951	108.333	36.1	57951	26.73	57952	65.2367	57.3267	8.78097	5.33394	-5.1	58409	4.69294	-4.17	58372	0.658674	0.578869	10.6		140.379	106.366	100.246	169.511	143.505	138.958	111.2	77.89	70.97	140.25	115.5	110.71							8.78097	5.33394	4.69294	88	6.23652	2.69618	1.14506	79.75
YAL044W-A	57519	57851	332	92.77	57846	109.156	36.82	57846	36.15	57846	61.3469	54.138	8.87997	5.0385	-1.84	57804	4.44408	-2.91	57709	0.622462	0.547267			141.167	103.068	97.411	170.271	140.723	136.427	125.5	80.35	80.08	155.2	119.52	119.61							8.87997	5.0385	4.44408	48	7.23061	1.74755	3.53224	88.25
YAL045C	57489	57797	308	95.88	57489	109.811	20.05	57489	50.45	57715	53.7134	62.3646	8.97706	4.43608	-3.57	57501	5.16634	-1.56	57610	0.546052	0.633948		Dubious	141.761	97.046	104.007	170.813	136.114	141.594	128.49	67.13	93.06	158.09	109.4	129.85							8.97706	4.43608	5.16634
YAL046C	57030	57386	356	98.03	57031	109.341	47.99	57030	38.66	57386	67.0256	52.4512	8.92978	5.52277	-1.41	57113	4.48006	-1.95	57385	0.682241	0.552745	0.8		140.949	107.763	95.8398	169.691	144.556	134.952	130.22	90.77	83.95	159.45	129.33	124.27							8.92978	5.52277	4.48006
YAL047C	54990	56858	1868	80.69	54990	96.8475	20.29	55925	-12.77	55680	46.5453	30.206	7.85597	3.77897	-3.92	56387	2.47408	-7.62	55881	0.465393	0.300476	0.2		129.38	88.3314	76.0331	158.914	125.983	117.234	113.01	64.78	40.43	142.31	104.63	88.03							7.85597	3.77897	2.47408
YAL047W-A	54585	54914	329	82.75	54827	93.5933	-11.04	54828	23.14	54886	33.8262	43.9813	7.51903	2.70439	-7.62	54845	3.52836	-2.7	54764	0.326424	0.429636		Dubious	125.974	78.7715	86.125	155.361	119.196	124.086	116.12	40.99	67.53	145.55	87.55	107.41							7.51903	2.70439	3.52836
YAL048C	52802	54790	1988	85.51	53254	100.499	16.18	52805	15.63	54099	48.2139	44.4834	8.1188	3.87735	-7.62	53776	3.56749	-7.62	54444	0.477069	0.438426	0.1		132.914	90.8597	88.1375	162.354	129.289	127.455	117.4	62.5	63.07	145.55	104.07	105.65							8.1188	3.87735	3.56749	139	8.475	3.495	3.59029	104.68
YAL049C	51856	52596	740	84.73	51856	105.139	26.91	51856	25.57	52053	49.1817	47.706	8.52548	3.95298	-5.36	52362	3.87398	-6.13	52014	0.485789	0.476208	2.4		137.666	92.8861	91.1299	167.22	132.268	130.255	118.39	72.09	72.49	148.9	112.7	114.65							8.52548	3.95298	3.87398	145	6.58295	2.0474	1.985	90.06
YAL051W	48565	51708	3143	82.09	50832	97.528	5.97	51708	-0.18	49420	43.2421	38.3511	7.88847	3.49681	-7.62	49891	3.09147	-6.66	49384	0.429612	0.37916	0.6		130.226	86.4175	82.6028	159.912	125.3	122.429	115.02	54.77	50.69	143.95	98.53	96.26							7.88847	3.49681	3.09147	95	6.79333	1.56198	1.66094	75.83
YAL053W	45900	48251	2351	84.16	46939	102.976	-0.75	46962	7.98	47837	46.1148	51.764	8.34901	3.73784	-6.42	46944	4.2025	-6.42	47882	0.458325	0.516858	1.8		135.23	89.8394	94.3091	164.532	129.226	132.662	118.24	50.02	57.76	148.98	95.5	102.4							8.34901	3.73784	4.2025	66	6.07761	2.3397	1.68836	81.06
YAL054C	42882	45023	2141	91.97	42892	107.548	9	42890	29.6	42998	56.284	56.0967	8.69739	4.55895	-5.14	44570	4.53244	-6.37	43147	0.561513	0.558427	0.3		139.659	98.6927	98.8528	168.847	136.943	137.413	123.69	58.1	75.8	151.32	102.12	115.9							8.69739	4.55895	4.53244
YAL055W	42178	42720	542	82.28	42720	101.314	29.47	42717	-1.41	42178	59.2215	42.7577	8.26808	4.82976	-2.89	42671	3.59099	-5.39	42207	0.595838	0.440479	0.8		133.44	100.574	86.4281	162.621	137.889	125.752	114.65	73.2	49.28	143.99	112.53	94.69							8.26808	4.82976	3.59099	165	6.45873	2.93277	-0.402108	92.85
YAL056C-A	38697	39047	350	82.44	39047	101.844	28.3	39041	23.18	39032	46.1983	48.1778	8.27387	3.74154	-3.32	38709	3.90487	-3.19	39031	0.460199	0.478746		Dubious	134.475	89.9258	91.3927	164.113	129.317	130.331	114.83	71.88	68.31	144.17	111.06	108.85							8.27387	3.74154	3.90487
YAL056W	39260	41902	2642	78.41	40498	101.041	19.61	39931	16.16	39501	47.079	41.6303	8.16435	3.80238	-7.62	39974	3.3512	-7.62	39508	0.467503	0.411188	0.8		133.787	90.5179	85.7799	163.526	129.653	125.529	110.3	65.81	63.13	139.07	107.29	104.91							8.16435	3.80238	3.3512
YAL058W	37465	38973	1508	90.98	38119	106.955	32.09	37513	26.25	38132	55.1948	48.2401	8.64571	4.41363	-4.95	37928	3.89753	-5.14	37959	0.543459	0.477946			139.423	97.8184	92.3582	168.93	136.256	132.108	123.12	78.97	71.21	151.76	120.54	111.63							8.64571	4.41363	3.89753
YAL059C-A	36497	36919	422	90.42	36523	98.6491	21.07	36723	32.12	36498	34.012	53.2363	7.95177	2.76532	-7.62	36789	4.26773	-4.95	36539	0.333948	0.524657		Dubious	131.693	79.1456	94.6096	161.693	119.744	131.919	124.01	68.03	78.05	153.98	110	118.44							7.95177	2.76532	4.26773
YAL059W	36510	37148	638	90.42	36523	99.795	33.15	36523	21.07	36723	56.0073	37.2885	8.1003	4.60299	-4.95	36539	3.01543	-7.62	36789	0.568654	0.368091	3.4		132.56	97.0819	81.8131	162.313	134.135	121.88	124.01	78.05	68.03	153.63	118.44	110							8.1003	4.60299	3.01543
YAL060W	35156	36304	1148	85.47	35159	107.382	31.37	35160	2.98	35158	56.2165	55.0157	8.68338	4.56409	-3.44	35495	4.49346	-4.36	35719	0.563185	0.553177	1.8		139.489	99.1531	97.3633	168.673	137.876	135.553	119.8	74.33	51.52	150.9	112.97	95.03							8.68338	4.56409	4.49346	13	5.85286	1.87643	-1.99857	108.27
YAL061W	33449	34702	1253	91.06	33450	112.218	35.82	33454	23.28	33455	64.6265	57.3348	9.08325	5.25869	-4.17	33602	4.64171	-5.39	34142	0.649793	0.571675	0.2		144.06	106.7	100.086	173.021	144.682	138.646	123.87	79.01	69.47	153.63	117.87	110.97							9.08325	5.25869	4.64171	399	8.23125	3.2372	4.33988	102.8
YAL062W	31568	32941	1373	95.77	31632	113.341	29.69	31657	22.59	31594	63.4957	57.8539	9.18394	5.15382	-6.04	32936	4.71501	-7.62	32845	0.635619	0.579578	0.2		145.819	106.34	100.767	175.354	145.008	139.475	128.75	75.67	69.6	158.68	116.89	111.83							9.18394	5.15382	4.71501	440	7.94211	3.74163	3.85676	91.02
YAL063C	24001	27969	3968	86.63	27584	102.823	12.43	24001	20.23	24728	57.1134	54.602	8.30544	4.60914	-7.62	27540	4.41977	-4.95	27767	0.567758	0.546233			134.019	97.8434	97.5765	162.37	134.59	136.327	117.9	61.66	69.11	145.77	103.38	112.99							8.30544	4.60914	4.41977
YAL063C-A	22397	22687	290	74.62	22444	87.1694	2.5	22604	7.23	22470	23.7544	26.7976	7.05419	1.90117	-5.39	22571	2.12131	-6.64	22561	0.230447	0.25646			120.633	68.9969	71.1214	150.973	109.646	110.961	108.88	51.66	54.31	139.89	95.72	96.53							7.05419	1.90117	2.12131
YAL064C-A	13364	13744	380	89.28	13744	104.201	35.39	13739	39.75	13739	52.4273	54.4583	8.4469	4.21811	-4.35	13732	4.48087	-1.45	13717	0.516798	0.553753			136.1	95.0218	96.8771	165.087	133.423	135.129	122.02	78.81	83.2	151.71	117.71	122.3							8.4469	4.21811	4.48087
YAL064W	21526	21852	326	91.37	21610	99.966	16.03	21592	29.8	21531	37.1811	39.8419	8.10263	2.94569	-9.88	21618	3.30609	-2.98	21690	0.356208	0.397003			132.997	81.9015	84.0443	162.989	122.144	123.834	124.08	64.41	73.92	153.62	107.84	113.39							8.10263	2.94569	3.30609
YAL064W-B	12047	12427	380	90.04	12222	104.042	32.14	12274	44.12	12205	55.2912	59.1885	8.38184	4.51911	-2.68	12314	4.77367	-2.98	12244	0.556772	0.586115			135.666	98.2867	100.067	164.405	137.058	136.957	121.78	77.87	86.06	150.58	118.99	123.1							8.38184	4.51911	4.77367
YAL065C	11566	11952	386	91.52	11645	101.683	29.66	11570	40.2	11570	56.848	53.1658	8.24475	4.62879	-7.62	11599	4.30452	-4.41	11952	0.569276	0.530026			133.296	98.0557	95.5752	162.018	135.23	133.813	124.48	76.28	84.02	152.82	118.19	123.47							8.24475	4.62879	4.30452
YAL066W	10092	10400	308	79.13	10295	86.3265	13.27	10245	4.31	10380	24.7249	27.1971	6.93343	1.99294	-6.17	10269	2.27178	-6.37	10355	0.240324	0.279579		Dubious	119.518	69.0784	71.7998	149.611	108.936	111.891	112.94	59.82	53.34	143.57	101.6	97.28							6.93343	1.99294	2.27178
YAL067C	7236	9017	1781	74.88	9015	95.9895	14.8	8595	-1.75	7942	38.7361	39.7333	7.7529	3.10814	-6.64	7689	3.20159	-8.6	8631	0.380359	0.392413	0.1		128.935	83.0647	83.0962	158.836	122.962	122.131	108.36	61.79	48.37	137.54	103.28	93							7.7529	3.10814	3.20159
YAL067W-A	2480	2707	227	97.13	2581	104.551	28.58	2557	40.91	2602	42.8803	50.8912	8.41417	3.45105	-3.74	2541	4.12632	-5.15	2556	0.413553	0.495263			137.811	87.8885	94.0381	168.023	128.413	132.929	129.8	74.26	85.33	158.82	115.33	124.88							8.41417	3.45105	4.12632
YAL068C	1807	2169	362	98.03	2061	109.387	49.42	2169	38.81	1807	64.1016	62.7453	8.87606	5.23625	-2.33	1959	5.24725	-2.64	2160	0.646309	0.64989	1.7		141.007	104.705	105.406	169.759	141.368	143.908	128.79	91.88	84.6	156.73	130.15	125.8							8.87606	5.23625	5.24725
YAL068W-A	538	792	254	78.01	751	93.7398	22.78	751	5.67	751	38.7178	41.9526	7.57761	3.07502	-3.12	706	3.29847	-5.36	762	0.375765	0.40549		Dubious	126.774	81.586	86.6699	156.749	120.174	126.926	111.5	65.37	54.44	141.84	103.64	98.16							7.57761	3.07502	3.29847
YAL069W	335	649	314	89.59	646	101.326	28.56	645	44.76	646	52.599	59.5376	8.18635	4.21432	-2.29	609	4.77397	-3.15	346	0.513714	0.586032		Dubious	133.106	93.8516	102.347	161.978	131.049	140.969	123.05	73.57	88.05	151.91	114.04	127.04							8.18635	4.21432	4.77397
YAR002C-A	154067	154726	659	86.6	154067	100.161	21.05	154069	16.15	154068	45.2709	44.9618	8.1415	3.59826	-6.37	154089	3.65027	-5.62	154076	0.441985	0.447409			132.71	88.6301	87.9872	162.269	127.687	126.743	120.28	66.37	62.51	150.36	107.08	104.12							8.1415	3.59826	3.65027	60	6.45738	2.13918	2.0723	83.28
YAR002W	152259	153878	1619	88.28	153142	100.406	29.62	153674	13.26	152603	50.3051	38.9952	8.11335	4.05862	-6.37	153667	3.16797	-6.17	153842	0.500654	0.386889	1.2		133.149	92.0826	83.9812	162.884	129.743	124.469	120.73	75.04	61.08	149.96	115.31	103.99							8.11335	4.05862	3.16797	45	7.73217	3.06935	2.515	91.84
YAR003W	155007	156287	1280	82.77	155563	98.0003	22.79	155633	12.72	155702	49.163	44.982	7.91615	3.98578	-4.12	155159	3.62158	-5.1	155486	0.491148	0.443731	1		130.129	91.6707	87.7682	159.304	129.98	126.309	115.59	66.92	60.6	145.21	106.57	103.55							7.91615	3.98578	3.62158	172	7.6763	2.99301	2.83607	90.57
YAR007C	156756	158621	1865	84.84	157185	100.55	23.73	157178	18.49	156950	49.0343	40.6734	8.15042	3.9595	-5.11	157223	3.32228	-6.13	157995	0.486699	0.406163	0.9		133.2	91.4301	85.1128	162.852	129.639	125.118	118.55	68.64	65.7	149.1	108.98	107.53							8.15042	3.9595	3.32228
YAR008W	158967	159794	827	87.38	159396	100.059	29.33	159430	7.17	159270	48.6775	41.3772	8.08694	3.92952	-4.12	159072	3.36917	-6.13	159288	0.483321	0.41163	1.5		132.416	91.5155	84.9872	161.803	130.12	124.251	119.35	74.41	55.98	148.35	114.4	99.75							8.08694	3.92952	3.36917	9	9.451	6.843	4.733	101.14
YAR014C	166743	168866	2123	88.62	168668	103.551	28.01	166782	13.44	167433	54.7041	41.2386	8.3643	4.41741	-5.36	166934	3.29931	-5.39	167876	0.545179	0.404713	0.9		135.832	96.8201	85.9107	165.162	134.802	126.127	121.91	73.2	62.1	151.23	113.71	105.57							8.3643	4.41741	3.29931
YAR015W	169370	170290	920	86.91	170290	102.697	39.81	169598	26.27	169665	57.1214	46.6837	8.31962	4.64618	-4.92	170154	3.80103	-4.12	169704	0.573018	0.465309	4.3		134.923	98.7345	90.4781	164.2	136.274	129.93	118.85	84.13	73.31	147.82	122.08	115.19							8.31962	4.64618	3.80103	97	6.87061	3.02969	3.1099	87.01
YAR018C	170391	171698	1307	81.64	171117	98.108	30.57	171427	15.77	170599	51.531	39.7816	7.9442	4.18583	-6.01	170866	3.21106	-6.13	170435	0.516697	0.392683	0.7		130.634	93.394	84.0487	160.167	131.135	123.895	114.22	74.8	63.41	143.74	114.59	105.92							7.9442	4.18583	3.21106
YAR019C	172209	175133	2924	80.91	172604	100.864	6.79	172650	5.59	173540	47.124	44.75	8.15702	3.7972	-6.53	173136	3.6059	-6.53	172347	0.466506	0.442821	0.2		133.381	89.8567	88.6767	162.914	128.358	128.239	114.17	54.19	54.72	144.06	96.69	98.77							8.15702	3.7972	3.6059
YAR019W-A	174996	175340	344	95.36	175171	103.765	43.56	174996	31.23	175245	56.8298	55.7804	8.30609	4.62858	-3.88	175003	4.42858	-6.01	175242	0.569362	0.541217		Dubious	136.171	98.9046	98.0671	165.614	136.857	136.204	127.29	87.5	77.58	156.29	125.97	119.04							8.30609	4.62858	4.42858
YAR020C	176854	177021	167	87.87	176903	107.877	29.65	176904	40.64	176903	50.5768	54.5571	8.75393	3.92946	-4.12	176899	4.69393	-2.64	177012	0.479583	0.573274	6.1		140.545	93.8198	97.8129	170.234	132.794	136.816	120.2	74.13	82.13	149.53	114.12	119.5							8.75393	3.92946	4.69393
YAR023C	179279	179818	539	84.53	179659	100.786	20.61	179806	19.67	179623	49.2711	45.2766	8.19967	4.00128	-6.53	179524	3.71406	-2.81	179662	0.495333	0.457463	0.2		133.207	92.0268	88.7975	162.653	130.559	127.998	116.34	69	67.08	145.19	112.46	109.66							8.19967	4.00128	3.71406	2248	8.09279	3.43595	3.74408	93.51
YAR027W	183764	184471	707	82.95	183997	96.1094	-0.19	183993	30.42	183766	39.5436	41.4037	7.82764	3.27105	-6.53	184208	3.40948	-3.14	183893	0.397825	0.416653	1.3		128.888	83.582	84.7414	158.641	123.222	123.762	116.03	50.49	75.42	146.01	95.57	115.01							7.82764	3.27105	3.40948	124	7.45192	2.82392	3.042	97.35
YAR028W	184886	185590	704	88.69	185319	100.704	18.69	185040	26.9	185513	50.3546	48.0487	8.15616	4.11091	-3.95	185088	3.87848	-4.17	185530	0.504638	0.477489	0.3		132.661	92.9093	90.8023	161.69	131.266	129.328	119.35	64.93	71.85	146.94	106.44	112.25							8.15616	4.11091	3.87848	101	7.67147	2.8749	2.31059	92
YAR029W	186315	186539	224	84.66	186358	99.3189	24.42	186358	20	186333	45.4138	37.057	7.94422	3.51351	-4.28	186366	2.91627	-4.16	186342	0.429822	0.360711			132.342	88.3317	81.7561	162.324	126.993	121.979	118.38	68.96	66.3	148.94	108.98	107.89							7.94422	3.51351	2.91627	200	7.61716	3.95826	2.63632	86.8
YAR030C	186506	186847	341	86.49	186708	95.9304	23.7	186699	28.19	186712	35.2128	42.9711	7.77921	2.88	-3.46	186794	3.56149	-6.64	186758	0.352982	0.443567		Dubious	129.042	79.9802	85.9286	159.094	120.256	124.616	119.65	69.2	72.92	149.71	110.08	113.13							7.77921	2.88	3.56149
YAR031W	186830	187726	896	81.57	187178	101.027	-1.96	187219	24.34	186890	44.1407	41.0509	8.149	3.44971	-7.62	186851	3.31695	-5.39	186885	0.422553	0.40563	0.1		134.123	88.0349	85.4622	164.177	127.564	125.444	115.52	49.16	70.29	146.28	94.95	111.58							8.149	3.44971	3.31695
YAR033W	188101	188805	704	81.45	188336	101.836	-3.96	188329	27.43	188337	46.0366	47.3745	8.29769	3.73767	-6.64	188301	3.85555	-3.95	188175	0.457773	0.47061	0.6		134.81	89.9349	90.7249	164.756	129.475	129.783	115.58	46.91	69.98	146.49	92.46	108.23							8.29769	3.73767	3.85555
YAR035C-A	192331	192411	80	84.27	192338	102.195	34.61	192357	52.24	192372	48.2206	56.8322	8.64049	3.71494	-3.19	192336	5.02556	-2.39	192402	0.443951	0.618765			136.253	92.8736	98.7678	167.175	133.102	136.597	118.3	79.79	93.76	149.08	120.41	129.55							8.64049	3.71494	5.02556
YAR035W	190187	192250	2063	98.22	192250	126.067	34.58	192247	49.57	192235	75.9675	73.6059	10.1936	6.15657	-2.64	191499	5.94013	-3.46	190196	0.76078	0.733372	0.2		158.099	117.922	117.139	187.27	155.841	156.466	131.26	80.7	92.68	161.26	122.01	131.53							10.1936	6.15657	5.94013
YAR042W	192613	196179	3566	77.34	193989	107.39	30.87	196175	-4	193989	59.3915	45.4122	8.66892	4.78144	-5.15	195857	3.64006	-8.6	194598	0.58984	0.446347	0.4		139.791	100.783	90.5921	169.271	138.166	131.362	109.41	74.38	45.82	138.46	112.51	90.44							8.66892	4.78144	3.64006	128	7.55171	3.31178	3.26419	90.22
YAR047C	201460	201780	320	85.25	201502	91.342	5.07	201707	17.29	201584	23.5406	37.0701	7.43389	1.82972	-5.44	201663	3.03131	-7.62	201575	0.220405	0.371589		Dubious	124.475	69.5812	79.896	154.531	110.945	118.439	118.01	54.93	63.9	147.72	99.63	105.19							7.43389	1.82972	3.03131
YAR050W	203394	208007	4613	86.38	206828	103.682	13.18	208007	24.64	207265	58.6198	54.9286	8.37804	4.7318	-7.62	203823	4.43851	-4.77	207282	0.58313	0.548086	0.2		134.83	99.2251	98.0313	163.141	135.867	136.898	117.71	62.81	71.87	146.07	104.24	114.31							8.37804	4.7318	4.43851
YAR053W	208358	208654	296	75.89	208591	90.6278	-0.84	208594	18.36	208591	27.0563	35.6604	7.30798	2.14424	-5.44	208401	2.96104	-3.88	208636	0.258586	0.364613	0.1	Dubious	124.084	72.3359	79.1579	154.428	113.032	118.297	110.65	48.1	62.36	141.99	91.83	101.88							7.30798	2.14424	2.96104
YAR060C	217148	217483	335	87.85	217153	101.776	14.87	217169	1.96	217364	45.467	31.829	8.25482	3.75405	-6.42	217373	2.75202	-4.53	217323	0.45881	0.330714	0.1	Dubious	135.543	88.9475	77.7662	166.202	128.112	119.073	121.28	63.13	51.93	151.48	106.44	96.71							8.25482	3.75405	2.75202
YAR064W	220189	220488	299	91.6	220456	112.595	20.37	220455	44.44	220190	55.5043	62.3068	9.0797	4.3288	-6.42	220443	5.06673	-3.62	220290	0.530067	0.6236			145.496	99.7297	104.277	175.408	139.603	142.158	124.23	67.05	86.83	153.71	108.98	124.54							9.0797	4.3288	5.06673
YAR066W	221040	221651	611	97.08	221361	108.352	29.53	221040	37.62	221356	52.0188	60.5595	8.77748	4.1115	-4.97	221604	5.00038	-4.76	221336	0.503693	0.615719	0.4		140.507	95.6834	102.502	169.737	135.042	140.349	128.86	75.38	81.47	157.73	116.6	120.92							8.77748	4.1115	5.00038
YAR068W	222397	222882	485	93.71	222670	105.835	38.19	222882	41.74	222648	60.4113	58.9967	8.64062	4.95469	-0.87	222453	4.8344	-3.83	222657	0.609218	0.595905	0.4		136.715	100.666	101.742	164.791	137.001	140.306	123.79	84.45	85.59	150.9	126.07	125.07							8.64062	4.95469	4.8344
YAR069C	224002	224295	293	80.07	224020	95.8283	14.52	224019	28.45	224022	38.2709	50.6722	7.85786	3.08963	-6.64	224009	4.24701	-2.39	224004	0.377177	0.520068	0.2	Dubious	128.18	82.8681	91.927	157.547	123.004	129.119	113.95	61.24	71.92	144.64	103	110.79							7.85786	3.08963	4.24701
YAR070C	224554	224853	299	83.19	224852	102.15	11.8	224822	13.01	224853	40.1926	47.6485	8.2628	3.37287	-6.53	224706	3.8609	-6.37	224643	0.411433	0.471333		Dubious	134.85	84.7321	90.7841	164.549	124.821	129.65	116.55	58.87	60.13	146.31	101.1	102.41							8.2628	3.37287	3.8609
YAR071W	225451	226854	1403	80.5	226848	103.443	30.57	226843	16.02	226851	50.7386	46.7293	8.37609	4.08476	-6.53	226227	3.79746	-6.34	226136	0.502443	0.46636	0.4		135.425	93.4122	90.6472	164.485	131.877	130.21	114.07	73.35	62.81	144.48	111.83	104.81							8.37609	4.08476	3.79746
YAR073W	227733	228944	1211	90.31	228360	102.846	29.82	227904	19.51	228382	53.3302	49.1433	8.34381	4.34286	-6.13	227858	4.02257	-5.44	228347	0.53566	0.494893			135.223	95.9339	92.1779	164.636	134.346	130.96	123.68	74.84	66.65	152.29	115.18	108.98							8.34381	4.34286	4.02257
YAR075W	228835	229308	473	82.98	229300	101.027	34.43	229150	23.21	229300	48.0596	47.7199	8.14114	3.85213	-3.37	229127	3.78365	-4.04	229289	0.474937	0.466266	3.7		133.468	91.6921	90.6998	162.933	131.006	129.426	115.61	78.48	68.7	145.19	117.15	109.56							8.14114	3.85213	3.78365
YBL001C	237155	237469	314	87.45	237155	99.9545	32.54	237156	22.93	237155	50.0607	40.2552	8.17152	3.9441	-5.39	237453	3.25883	-9.88	237377	0.486635	0.402889	5.6		132.049	92.3153	84.1899	161.199	130.402	123.741	120.8	76.25	67.91	149.83	115.56	108.32							8.17152	3.9441	3.25883	59	6.83367	3.1635	2.267	84.49
YBL002W	236495	236890	395	88.04	236633	98.7285	26.45	236667	30.38	236743	51.4775	45.7357	8.11833	4.30856	-4.38	236627	3.81444	-4.81	236515	0.529722	0.463005	8.4		131.565	92.6633	89.5271	161.379	129.796	128.974	120.55	71.28	75.78	149.96	111.57	116.27							8.11833	4.30856	3.81444	202	6.76557	1.92719	2.75463	80.1
YBL003C	235397	235795	398	91.08	235790	100.11	39.66	235586	20.18	235559	52.5911	44.3993	8.1984	4.37554	-2.47	235605	3.82514	-6.37	235567	0.540125	0.470702	24.5		132.618	94.0755	87.665	162.141	131.482	126.633	124.63	82.14	67.18	154.88	120.38	109.38							8.1984	4.37554	3.82514	125	7.14159	2.36881	2.23889	81.51
YBL004W	227639	235120	7481	78.31	229291	94.5991	8.16	229056	-2.15	231356	38.806	36.0779	7.64619	3.1362	-8.43	228942	2.9033	-8.6	228929	0.384357	0.355172	1.3		127.467	82.3736	80.0816	157.295	121.589	119.676	112.22	56.67	47.96	142.15	99.8	92.7							7.64619	3.1362	2.9033
YBL005W	217473	220403	2930	79.29	218265	95.6683	11.08	219719	4.65	218275	39.3823	37.6571	7.71569	3.16874	-8.6	219185	3.02573	-8.9	218244	0.388461	0.371208	0.3		128.376	82.8052	81.7354	158.063	121.893	121.403	111.43	57.71	52.5	140.44	99.53	95.4							7.71569	3.16874	3.02573	89	7.60278	4.653	2.30178	97.75
YBL006C	216590	217132	542	94.24	216591	110.083	46.39	216604	31.9	216639	65.6597	59.0365	8.9026	5.31924	-4.81	216759	4.78978	-6.42	216678	0.654309	0.586943	3		142.445	107.208	101.545	171.868	144.724	139.895	126.73	89.78	77.87	156.16	128.87	119.2							8.9026	5.31924	4.78978	126	7.89488	4.02	2.86709	94.43
YBL006W-A	216714	216863	149	106.57	216714	115.061	48.54	216715	51.98	216771	66.647	62.0815	9.30733	5.50327	-0.49	216788	4.748	-4.81	216759	0.67	0.570133		Dubious	147.058	108.734	104.277	176.164	146.737	142.357	140.11	93.05	95.64	169.72	133.14	134.99							9.30733	5.50327	4.748
YBL007C	212635	216369	3734	86.58	212636	105.45	26.87	214382	14.22	214611	58.0278	46.6277	8.53259	4.6906	-5.15	214389	3.77684	-8.27	214922	0.579191	0.463995	2.9		137.668	99.387	90.929	166.947	136.702	130.835	118.36	72.11	62.64	146.96	112.77	106.09							8.53259	4.6906	3.77684	11	5.15833	-0.606667	0.95	93.02
YBL008W	209656	212178	2522	84.42	210274	100.093	23.34	210769	10.14	211235	49.4461	41.4969	8.08379	3.98223	-7.62	211954	3.33254	-8.43	210555	0.490369	0.408894	0.3		132.673	92.0327	85.4794	162.259	130.413	125.078	117.11	69	58.99	145.68	110	102.8							8.08379	3.98223	3.33254
YBL008W-A	209412	209651	239	89.41	209454	94.4136	16.52	209441	7.7	209578	35.1457	29.4599	7.61813	2.95992	-6.42	209458	2.42154	-7.62	209535	0.364792	0.298208			127.81	79.3089	74.9425	158.112	119.042	115.832	122.2	63.51	57.42	151.81	105.69	101.9							7.61813	2.95992	2.42154
YBL009W	207197	209227	2030	82.73	208345	97.8292	23.55	208363	13.44	208138	45.0227	40.111	7.90833	3.63506	-6.17	208658	3.22562	-6.37	208184	0.446716	0.395534	0.3		130.195	87.5725	83.9634	159.583	125.903	123.44	114.6	68.66	61.45	143.49	108.75	104.53							7.90833	3.63506	3.22562	25	7.30038	4.335	2.95808	90.81
YBL010C	206110	206952	842	87.65	206811	97.7559	30.83	206317	11.09	206182	50.5007	35.7478	7.84572	4.06867	-3.9	206873	2.84613	-6.42	206137	0.500546	0.347972	0.2		129.973	91.9796	80.5085	159.227	129.372	120.78	120.12	75.47	61.15	149.31	115.07	106.06							7.84572	4.06867	2.84613	166	8.01066	3.88042	2.80635	91.27
YBL011W	203541	205820	2279	87.67	204588	105.21	19.92	205100	2.76	205401	53.2423	47.4081	8.50565	4.31208	-8.9	204851	3.82737	-7.62	205435	0.531461	0.470491	1		137.918	95.9532	91.5292	167.636	134.461	131.276	120.7	67.23	54.16	150.49	109.72	100.22							8.50565	4.31208	3.82737
YBL012C	203409	203810	401	85.19	203456	107.31	24.06	203458	30.79	203457	50.8034	59.337	8.65968	4.02856	-9.88	203537	4.72346	-5.36	203412	0.492139	0.576642		Dubious	140.229	94.6328	101.483	170.143	134.132	139.51	118.85	68.55	75.41	149.33	108.53	115.54							8.65968	4.02856	4.72346
YBL013W	202059	203264	1205	91.83	203076	114.936	36.08	202144	22.69	202076	62.6983	58.4223	9.27867	5.06043	-4.97	202159	4.6921	-5.14	202220	0.622852	0.57607			147.612	105.409	102.281	177.329	143.955	141.838	123.78	80.51	70.01	152.77	120.39	112.5							9.27867	5.06043	4.6921
YBL014C	199067	201751	2684	85.88	200764	100.02	16.76	199690	10.49	200765	47.8686	40.5095	8.08539	3.86244	-7.62	201392	3.26474	-6.01	200639	0.475173	0.399754	0.6		132.487	90.6421	84.7598	161.971	129.184	124.594	118.63	63.66	58.54	147.72	105.76	101.65							8.08539	3.86244	3.26474	44	7.23267	3.924	1.49844	93.45
YBL015W	194125	195705	1580	87.03	194136	107.608	17.79	194138	26.95	194132	59.0041	55.2617	8.6898	4.79103	-4.93	194339	4.46491	-5.22	194178	0.5916	0.549829	0.9		139.635	101.124	98.0953	168.748	139.126	136.721	120.42	63.75	71.28	150.7	105.01	111.12							8.6898	4.79103	4.46491	74	7.31227	2.51213	1.02773	88.84
YBL016W	192454	193515	1061	88.41	193514	107.409	38.34	193514	18.38	193514	58.5451	52.875	8.67631	4.71137	-4.93	193325	4.30361	-7.62	192577	0.580198	0.528616	1		139.591	100.445	96.6173	168.843	138.247	136.048	120.98	80.28	65.54	149.5	118.03	107.41							8.67631	4.71137	4.30361	48	6.79184	2.57816	1.51102	81.47
YBL017C	186847	191586	4739	85.13	187642	99.5143	17.14	187392	13.32	189492	46.9516	40.7204	8.04194	3.78028	-6.34	187392	3.27916	-6.42	187442	0.465283	0.402378	1.3		132.094	89.9371	84.7488	161.679	128.665	124.386	117.4	63.97	61.54	146.66	105.17	104.67							8.04194	3.78028	3.27916	72	6.41479	2.64438	2.08973	81.47
YBL018C	186001	186477	476	73.86	186400	92.0099	14.48	186397	8.32	186004	40.1671	35.2444	7.4292	3.31935	-5.36	186421	2.80841	-5.22	186043	0.408491	0.344382	1		124.147	83.2454	78.8674	153.311	122.028	118.117	107.29	59.73	55.42	137.55	100.25	97.66	S000035954	1	74	6.0124	1.51307	1.68533	7.69353	3.65634	3.01794
YBL019W	184356	185918	1562	80.61	185554	98.4938	7.01	184457	-6.75	185599	45.8564	35.514	7.95877	3.68401	-6.17	184592	2.86584	-8.27	185617	0.453333	0.350269	0.2		131.345	88.8696	80.3563	161.17	127.618	120.699	114.57	55.7	45.59	145.34	99.36	92.26							7.95877	3.68401	2.86584
YBL020W	182404	184128	1724	82.8	183504	100.057	6.28	183899	12.44	183227	37.942	45.0282	8.09272	3.06577	-7.62	182606	3.64449	-8.27	182414	0.374649	0.44862	1		132.944	82.967	88.1051	162.805	123.484	126.906	116.76	55.09	62.91	146.95	98.85	106.73							8.09272	3.06577	3.64449	27	6.49393	2.31893	0.338214	89.46
YBL021C	181663	182097	434	98.27	182091	109.564	55.25	181775	32.6	181775	68.7732	52.0152	8.87632	5.55117	-5.15	181865	4.22278	-4.97	181820	0.687724	0.521264	0.7		141.492	109.084	95.6406	170.521	145.502	134.964	129.74	96.58	78.23	158.2	133.86	119.26							8.87632	5.55117	4.22278	168	7.76018	3.51947	3.58811	79.79
YBL022C	177877	181278	3401	85.94	179813	101.555	25.78	180141	8.02	179797	53.1145	40.3125	8.20742	4.30485	-5.36	178068	3.24848	-6.34	180444	0.531079	0.397352	2.4		134.143	95.0437	85.0045	163.741	132.85	125.234	117.86	70.65	56.69	146.31	110.84	99.84							8.20742	4.30485	3.24848
YBL023C	174923	177529	2606	82.46	175055	99.7336	15.15	175079	14.9	175324	49.9508	41.607	8.0702	4.04428	-5.39	176476	3.3707	-6.64	175369	0.49827	0.413072	0.3		132.179	92.4878	85.3943	161.643	130.826	124.819	115.18	61.81	63.76	144.31	103.7	107.61							8.0702	4.04428	3.3707
YBL024W	172537	174591	2054	85.37	174227	99.0504	22.51	174257	6.73	172657	47.8842	38.0544	8.01777	3.88785	-6.37	173914	3.059	-6.42	174510	0.478988	0.374399	1.5		131.406	90.105	82.5063	160.788	128.151	122.511	118.35	68.38	56.21	148.12	109.59	100.57							8.01777	3.88785	3.059	76	6.29416	1.95169	1.5	80.56
YBL025W	171484	171921	437	89.79	171494	99.9634	38.03	171765	22.58	171527	55.1969	39.0347	8.02057	4.40984	-2.29	171741	3.10027	-6.17	171573	0.545731	0.381279	0.7		132.893	97.0016	83.9173	162.793	134.705	124.313	122.97	81.31	69.7	152.21	120.25	112.03							8.02057	4.40984	3.10027	290	8.57082	4.3889	4.33467	108.49
YBL026W	170626	171041	415	86.72	170837	91.9387	23.54	170783	5.28	170858	38.0832	32.0054	7.41469	3.04353	-5.36	170933	2.48957	-8.6	170900	0.370553	0.301803	2		124.47	81.4072	76.6068	153.987	120.402	116.718	118.57	69.16	54.4	147.46	110.16	98.43	S000030860	1	127	7.43945	2.1582	2.88516	7.40368	3.43701	2.31375
YBL027W	168426	169379	953	79.18	168446	99.3456	19.36	168454	8.34	168440	49.104	40.0073	8.04266	3.9777	-6.66	168804	3.26785	-7.11	168526	0.489644	0.399256	23.6		132.002	91.4338	84.1219	161.654	129.582	123.833	112.55	64.06	55.62	142.66	104.2	98.02	S000031848	1	383	7.49755	2.67617	2.47909	8.40989	4.85453	3.79923
YBL028C	167521	167841	320	84.52	167544	95.8107	36.61	167521	0.94	167688	54.1753	21.0102	7.85807	4.37866	-1.78	167536	1.87966	-8.6	167622	0.543645	0.227788	0.8		128.64	94.0295	68.483	158.438	129.981	111.118	117.27	78.23	51.54	146.95	115.7	96.88							7.85807	4.37866	1.87966	170	7.20901	2.65246	2.41906	91.96
YBL029C-A	164491	164775	284	83.53	164493	101.838	25.6	164494	12.98	164528	44.1072	39.6682	8.31	3.73993	-3.9	164644	3.42744	-6.42	164655	0.458105	0.420351			134.862	87.7537	85.0847	164.854	127.063	125.96	117.35	69.13	62.64	147.16	108.25	107.08							8.31	3.73993	3.42744	12	6.75	2.20538	-1.4	93.14
YBL029W	166137	167267	1130	59.66	166387	97.211	17.95	166398	-17.77	166399	43.6532	36.3419	7.89565	3.57277	-4.04	166588	2.98962	-6.64	166401	0.44015	0.364766	0.3		130.721	86.513	82.0265	161.133	125.115	123.125	95.32	60.28	32.87	127.53	98.16	78.16							7.89565	3.57277	2.98962	96	6.59031	2.1401	0.496289	83.76
YBL030C	163044	164000	956	88.15	163051	102.735	25.04	163044	21.26	163822	48.8585	54.7165	8.34699	3.97719	-4.53	163930	4.45211	-3.95	163824	0.488506	0.545611	14.3		134.855	92.3303	96.2696	164.036	131.502	133.746	120.33	69.96	67.64	149.51	110.32	109.3							8.34699	3.97719	4.45211	277	6.73586	0.545504	1.43781	78.6
YBL031W	161702	162718	1016	86.39	161830	100.551	30.95	161859	13.89	161937	49.5384	36.9025	8.16528	4.06657	-4.64	161899	3.01918	-5.01	161733	0.501455	0.369774	0.1		133.022	91.5639	82.5042	162.513	129.443	123.534	119.18	75.1	63.67	148.91	114.79	107.54							8.16528	4.06657	3.01918
YBL032W	160187	161332	1145	88.97	161138	110.045	32.58	161083	2.27	161067	60.3778	52.8241	8.89867	4.87428	-4.16	160599	4.26273	-3.15	161054	0.601265	0.523831	1.2		142.324	102.121	96.8001	171.67	139.791	136.438	121.91	75.86	52.4	151.51	113.75	97.33							8.89867	4.87428	4.26273	47	8.64563	5.06708	3.87083	98.17
YBL033C	158659	159696	1037	89.99	159690	108.855	34.8	158660	24.36	159691	66.9633	54.3486	8.82263	5.43383	-4.17	159545	4.40576	-4.17	158918	0.66975	0.539875	1.6		141.056	108.165	97.8678	170.33	145.376	137.105	122.46	78.98	71.43	151.92	118.72	113.72							8.82263	5.43383	4.40576
YBL034C	153851	158392	4541	77.8	155684	95.7156	1.66	157057	3.57	155035	41.3217	32.0675	7.73249	3.33374	-7.62	157018	2.57459	-8.27	157464	0.409674	0.314452	0.6		128.41	84.0261	77.3871	158.085	122.478	118.142	111.24	49.15	53.2	141.53	91.71	97.37							7.73249	3.33374	2.57459
YBL035C	151496	153613	2117	87	151840	100.251	27.43	152778	9.33	151828	47.1951	41.3736	8.11471	3.81818	-6.53	152220	3.38432	-8.9	153269	0.470132	0.41602	0.8		132.97	89.8854	85.7343	162.683	128.351	125.671	120.03	71.48	58.26	149.65	111.08	101.99							8.11471	3.81818	3.38432
YBL036C	150450	151223	773	88.75	150453	99.0311	26.67	151086	11.94	150896	46.2167	33.3422	7.98243	3.74841	-5.36	151094	2.66298	-6.13	150857	0.462106	0.326163	1.8		131.843	89.1116	78.4518	161.636	127.756	119.026	122.15	71.81	61.86	151.74	112.22	106.65							7.98243	3.74841	2.66298	131	6.42939	1.73144	1.4172	77.64
YBL037W	147212	150289	3077	83.02	147235	97.5469	18.87	148546	13.15	147377	43.3495	39.3032	7.88667	3.5084	-6.34	149190	3.16087	-6.42	147383	0.430624	0.387385	0.3		130.135	86.4876	83.3551	159.721	125.338	123.007	116.28	64.84	61.82	144.89	105.87	105.49							7.88667	3.5084	3.16087	74	6.31053	1.99907	1.154	75.65
YBL038W	146190	146888	698	84.84	146877	101.37	31.65	146799	14.93	146800	51.1134	39.0782	8.19702	4.11299	-5.95	146270	3.16375	-5.44	146249	0.505465	0.388612	1.9		134.317	93.9245	83.7146	164.238	132.514	123.89	116.41	74.92	62.8	145.04	113.77	105.77							8.19702	4.11299	3.16375	19	8.6625	5.082	3.1165	84.84
YBL039C	143992	145731	1739	83.69	145460	101.357	29.93	143994	12.69	143994	48.7336	42.2285	8.21326	3.93367	-3.2	143994	3.44448	-6.66	144426	0.484006	0.422649	6.6		133.622	91.8153	86.1455	162.931	130.638	125.689	116.72	74.36	60.89	146.65	114.31	103.89							8.21326	3.93367	3.44448
YBL039C-A	144951	145034	83	87.9	144952	99.5031	34.91	144960	32.22	144963	42.9127	45.9536	8.39012	4.17286	-1.71	144994	4.11429	-2.93	144958	0.519881	0.497857		Dubious	131.394	86.8596	89.1332	160.36	126.434	128.032	119.93	78.41	76.55	148.98	116.96	116.35							8.39012	4.17286	4.11429
YBL039W-B	143396	143575	179	85.65	143543	95.4603	25.89	143403	20.58	143403	35.2787	36.5541	7.69761	2.80406	-6.64	143508	2.53494	-8.6	143562	0.344111	0.298611			127.89	79.6048	80.7376	157.329	119.486	120.496	117.73	69.88	67.27	146.81	109.27	108.51							7.69761	2.80406	2.53494	36	8.63919	4.32649	4.78189	92.33
YBL040C	142115	142871	756	86.23	142142	95.1517	22.91	142433	14.99	142115	39.9689	44.7954	7.68773	3.2131	-6.37	142435	3.63259	-7.62	142115	0.39251	0.446988	3.7		127.741	83.6933	87.2428	157.321	123.055	125.48	119.08	69.62	62.58	148.42	111.57	105.29	S000036162	1	96	8.54897	3.93979	4.59969	7.56115	3.1063	3.49045
YBL041W	141250	141975	725	83.06	141969	102.427	35	141412	15.04	141971	51.343	43.2603	8.32924	4.17767	-4.53	141438	3.56468	-4.95	141554	0.513843	0.436488	4		134.743	94.2229	87.1751	164.1	132.875	126.72	116.18	80.15	61.41	146.19	117.86	103.03							8.32924	4.17767	3.56468	116	6.52632	0.872051	1.60342	82.7
YBL042C	138344	140263	1919	86.59	139218	102.555	26.08	138526	13.41	140110	46.6584	51.0901	8.29596	3.76894	-6.42	139862	4.12988	-8.43	140111	0.462479	0.50901	2.5		135.257	90.7107	93.6856	164.962	130.394	132.081	118.84	72.43	62.07	148.08	114.09	105.73							8.29596	3.76894	4.12988	97	7.3599	3.0798	1.07163	88.43
YBL043W	136691	137464	773	85.86	137052	103.448	27.26	137463	21.07	136976	55.6275	43.6511	8.36335	4.51638	-4.95	137160	3.59196	-6.37	136785	0.557661	0.440659	0.3		135.548	97.039	88.3777	164.713	134.392	128.653	116	72.85	67.87	143.34	113.52	109.9							8.36335	4.51638	3.59196
YBL044W	136001	136369	368	100.01	136017	113.913	42.46	136014	28.62	136056	60.2444	54.2624	9.16401	5.01767	-1.75	136311	4.10276	-9.88	136027	0.615989	0.500271			146.939	103.687	98.4701	176.969	142.879	138.325	132.09	87.05	75.6	160.33	127.2	117.62							9.16401	5.01767	4.10276
YBL045C	134146	135519	1373	84.24	135518	103.64	27.14	134589	15.12	135516	49.3913	48.7587	8.38394	4.0135	-4.85	134696	3.98087	-4.97	134801	0.493755	0.49064	2.8		136.247	92.4007	92.2328	165.87	131.161	131.407	116.11	72.1	62.18	144.61	112.51	104.42							8.38394	4.0135	3.98087	291	6.70918	2.57322	1.55894	69.03
YBL046W	132427	133752	1325	86.47	132724	101.515	15.94	132728	14.47	133201	55.1327	38.1677	8.20922	4.46771	-6.13	132694	3.09803	-5.39	133379	0.551388	0.379035	0.6		133.664	96.9404	82.9134	162.868	134.645	123.181	119.25	62.19	62.85	148.98	103.71	104.96							8.20922	4.46771	3.09803
YBL047C	127898	132043	4145	86.53	131256	102.663	24.48	131230	8.2	130061	53.748	43.3814	8.29219	4.33776	-5.36	131559	3.49758	-8.27	131213	0.534399	0.428649	0.8		134.977	95.2294	87.8691	164.333	132.637	127.928	118.15	70.08	58.69	146.83	111.05	103.67							8.29219	4.33776	3.49758
YBL048W	127302	127613	311	79.75	127474	91.0764	-7.44	127443	25.64	127459	12.0999	47.6712	7.29955	0.824936	-8.9	127470	3.76385	-6.13	127486	0.0929808	0.46109	0.2	Dubious	124.828	61.3391	88.0245	155.439	105.514	124.396	114.39	43.68	68.16	145.46	88.96	106.37							7.29955	0.824936	3.76385
YBL049W	126831	127247	416	88	127241	98.3589	31.11	127247	31.3	127193	46.0429	43.7614	7.93986	3.64856	-3.88	127044	3.41609	-7.02	126938	0.449329	0.419209	0.2		130.655	89.0959	86.9128	159.982	127.882	125.777	120.35	75.48	75.11	149.68	115.39	114.51							7.93986	3.64856	3.41609
YBL050W	125128	126122	994	81.94	125138	99.834	32.48	126118	11.57	125197	49.0018	39.9122	8.06925	3.95296	-4.64	125561	3.24018	-7.45	125855	0.486693	0.397578	1.7		132.734	91.8186	83.6836	162.608	130.404	123.086	114.59	76.07	59.26	143.92	115.28	101.84	S000032146	1	115	7.49095	3.19862	1.9356	8.14556	4.05251	3.41234
YBL051C	122756	124762	2006	81.85	122756	99.8517	24.2	122758	12.41	124658	48.6273	40.802	8.07975	3.93995	-5.95	123251	3.2947	-7.62	124279	0.485092	0.404709	0.8		132.258	90.413	85.4964	161.687	128.072	125.73	115.45	69.3	61.84	145.9	109.6	105.45							8.07975	3.93995	3.2947	389	6.92213	1.75574	1.16149	83.79
YBL052C	119382	121877	2495	76.48	121483	94.5475	14.58	120784	1.55	121129	45.4265	29.1777	7.63942	3.67523	-6.71	119913	2.32	-8.9	121275	0.452652	0.282075			127.435	87.565	74.8822	157.281	125.527	115.97	109.89	59.64	52.65	140.14	99.63	98.43							7.63942	3.67523	2.32
YBL053W	119338	119712	374	82.84	119340	93.6032	11	119435	38.2	119342	23.7008	61.2645	7.55547	1.93592	-6.01	119411	4.98475	-1.52	119367	0.238773	0.6176		Dubious	125.641	69.9142	100.158	154.721	111.434	135.277	116.68	58.88	81.02	147.21	101.73	119.54							7.55547	1.93592	4.98475
YBL054W	117592	119169	1577	81.03	119167	101.427	18.36	119166	17.95	118916	54.3602	44.6865	8.19141	4.37555	-4.38	119164	3.58701	-8.27	117806	0.538777	0.439398	1.2		133.758	95.6043	88.8888	163.125	132.801	128.698	114.85	63.91	65.23	145.49	104.81	105.88							8.19141	4.37555	3.58701	90	6.97286	2.40308	2.63714	81.89
YBL055C	115576	116832	1256	86.17	116676	100.108	29.89	116208	27.01	116232	49.1705	45.7287	8.09702	3.99513	-8.27	116222	3.67995	-6.17	115745	0.492967	0.451822	1		132.452	91.9538	88.6814	161.828	130.511	127.376	118.46	74.11	71.85	147.71	113.62	112.16							8.09702	3.99513	3.67995	89	6.70556	2.37111	1.96211	82.19
YBL056W	113765	115171	1406	85.05	114099	99.6147	18.52	114441	9.35	115128	45.902	42.1465	8.05313	3.68344	-5.03	114453	3.39915	-6.13	114100	0.453028	0.417676	1.8		131.825	89.1658	85.5315	161.078	128.139	124.597	117.13	66.01	60.16	146.22	108.34	105.73							8.05313	3.68344	3.39915	328	7.32164	1.98137	1.86	87.52
YBL057C	112803	113447	644	83.84	112803	104.393	27.82	113437	26.2	112803	56.5256	46.508	8.45076	4.51157	-4.68	113432	3.70957	-5.03	112997	0.55555	0.454667	1.5		136.614	98.6291	90.1418	165.891	136.606	129.45	116.96	73.12	70.58	146.98	113.85	110.47							8.45076	4.51157	3.70957
YBL058W	111439	112710	1271	87.19	112281	106.118	36.32	112265	24.91	112303	59.2986	46.3317	8.62594	4.83914	-4.17	112222	3.80852	-6.64	112307	0.596745	0.466281	2.8		138.484	100.909	90.5435	167.898	138.455	130.368	120.61	80.17	69.45	150.9	119.55	109.12							8.62594	4.83914	3.80852	61	6.86645	3.45339	0.102419	90.26
YBL059C-A	110127	110541	414	85.44	110222	95.2464	12.89	110466	15.45	110258	44.7533	34.2845	7.75516	3.68942	-4.41	110428	2.74786	-6.17	110128	0.452096	0.333301			127.822	86.8757	78.6784	157.391	124.821	118.614	118.13	60.78	62.34	147.67	103.75	104.34	S000032275	1	84	7.31247	1.42424	4.54953	7.86918	4.27288	2.28379
YBL059W	110596	111246	650	75	111246	97.9871	20.17	110601	7.16	110687	50.6578	36.5903	7.95968	4.08774	-6.13	110620	2.94533	-5.19	110783	0.502873	0.35682	0.4		130.331	92.5158	81.1565	159.699	130.248	121.256	107.09	67.33	56.69	136.16	109.68	100.65	S000035394	1	68	7.20536	3.44565	2.81014	8.04911	4.16387	2.96136
YBL060W	107934	109997	2063	79.13	108844	96.2703	18.35	108361	8.62	108676	47.6319	36.1675	7.79428	3.84634	-7.62	109253	2.93882	-7.62	108918	0.47313	0.358663	0.2		128.824	89.7325	80.683	158.374	127.67	120.736	110.9	65.02	59.4	139.7	106.92	103.38							7.79428	3.84634	2.93882
YBL061C	105318	107408	2090	80.46	105333	99.6652	30.02	105682	-1.21	105354	50.5885	39.6751	8.06304	4.09996	-6.13	106410	3.20189	-9.88	105340	0.505615	0.392013			132.429	92.9735	83.6982	162.179	131.179	123.325	113.57	73.73	48.85	143.39	113.04	93.7							8.06304	4.09996	3.20189
YBL062W	105310	105690	380	80.46	105333	96.522	-1.21	105354	30.02	105682	27.1003	46.7937	7.79858	2.03709	-9.88	105340	3.8632	-2.97	105636	0.24168	0.474147		Dubious	129.088	72.7567	88.8759	158.65	113.791	126.795	113.57	48.85	73.73	143.39	93.7	112.48							7.79858	2.03709	3.8632
YBL063W	101888	105223	3335	81.33	104660	96.3531	12.59	104664	-2.29	104609	45.3087	30.8958	7.79486	3.65689	-5.36	104681	2.4897	-7.62	104044	0.44955	0.302977	0.3		128.996	87.3587	76.6804	158.627	125.241	117.847	114.11	58.25	47.54	143.33	99.03	92.17							7.79486	3.65689	2.4897	20	7.57333	4.23238	3.01714	85.53
YBL064C	100373	101158	785	80.1	100373	104.676	26.1	100379	13.02	100382	52.1425	45.1227	8.45814	4.1719	-4.92	100954	3.66022	-4.92	100748	0.512087	0.447163	1.9		137.175	94.7011	89.4101	166.703	133.069	129.297	113.94	70	60.48	144.58	109.07	103.06							8.45814	4.1719	3.66022
YBL065W	99965	100309	344	81.87	100307	97.2172	18.51	100214	18.49	100291	40.5711	46.1376	7.90757	3.29374	-5.36	100218	3.67258	-6.42	100250	0.403797	0.449826		Dubious	129.489	84.6415	88.5252	158.789	124.315	126.713	115.29	65.26	64.71	145.3	107.23	106.22							7.90757	3.29374	3.67258
YBL066C	96671	100117	3446	81.04	98116	101.004	9.94	98260	7.49	98503	48.5104	44.6079	8.16431	3.91753	-6.66	96763	3.58752	-6.42	97710	0.481906	0.440232	0.2		133.547	90.927	88.6796	163.104	129.152	128.372	114.18	57.17	57.47	144.22	99.54	101.62							8.16431	3.91753	3.58752
YBL067C	93641	95884	2243	80.65	94166	96.7162	18.98	94597	7.91	95347	46.0617	36.1866	7.7966	3.70305	-6.37	93896	2.89997	-8.9	93676	0.456168	0.354523	0.6		129.529	88.4582	80.7328	159.315	126.655	120.814	113.69	64.72	57.83	143.62	105.79	101.33							7.7966	3.70305	2.89997	40	8.11098	3.96146	2.85439	91.66
YBL068W	92412	93395	983	89.69	93219	100.212	24.21	92681	20.6	92651	45.5898	43.8543	8.08301	3.69236	-5.15	92662	3.52988	-5.39	92412	0.453028	0.432317	2.8		132.915	88.8615	87.4424	162.613	127.841	126.698	122.65	68.99	66.61	152.54	109.22	107.92							8.08301	3.69236	3.52988	121	7.08049	2.00459	1.81189	85.52
YBL068W-A	91792	92028	236	90.94	92022	100.965	24.79	92014	27.2	92025	45.2476	36.7608	8.13127	3.64219	-4.17	91969	2.95017	-3.86	92020	0.447384	0.361646		Dubious	133.638	88.5725	82.1343	163.311	127.598	122.96	124.69	70.61	73.51	155.3	111.78	115.11							8.13127	3.64219	2.95017
YBL069W	90739	92028	1289	87.17	91568	101.488	24.79	92014	17.44	91574	49.2084	42.7996	8.20119	3.97547	-5.44	90931	3.43249	-6.42	91563	0.489643	0.420248			134.226	92.3783	87.0298	163.959	131.282	126.856	121.13	70.61	64.89	150.71	111.78	107.47							8.20119	3.97547	3.43249
YBL070C	90603	90923	320	77.16	90621	100.067	3.63	90605	17.74	90620	37.1159	48.9075	8.07162	2.82218	-7.62	90618	4.10249	-2.29	90752	0.347383	0.504673		Dubious	133.351	82.7442	91.0228	163.571	123.799	128.979	111.41	51.98	62.22	142.29	95.13	102.16							8.07162	2.82218	4.10249
YBL071C	90221	90529	308	86.52	90430	98.246	26.82	90272	19.81	90476	42.6699	44.7742	7.70149	3.17835	-4.17	90254	3.37301	-6.42	90495	0.388188	0.411456		Dubious	131.236	85.9462	87.9149	161.185	124.919	126.771	119.69	72.48	66.43	149.76	113.51	108.3							7.70149	3.17835	3.37301
YBL071C-B	89456	89554	98	87.2	89502	92.6174	29.65	89505	32.78	89484	37.8189	41.5916	7.22889	2.54384	-3.79	89532	3.08485	-1.67	89457	0.288081	0.353434			125.608	82.0981	84.266	155.54	121.949	122.694	120.44	74.26	77.1	150.47	114.35	116.79							7.22889	2.54384	3.08485
YBL071W-A	89976	90224	248	94.88	89995	104.295	40.08	89999	23.9	89986	56.1558	50.1404	8.62667	4.62261	-2.21	90149	4.22924	-4.53	90029	0.568072	0.520843			136.238	97.6387	93.4792	165.266	135.057	132.537	126.43	82.37	70.87	155.07	120.45	113.07							8.62667	4.62261	4.22924	245	7.70736	3.88114	2.95411	88.85
YBL072C	88521	89123	602	85.17	88533	103.023	29.76	89123	24.89	88544	56.0691	47.2136	8.36662	4.61517	-3.09	88928	3.87239	-3.22	88703	0.570829	0.478259	53.7		135.237	97.5428	90.6734	164.505	134.953	129.829	118.05	75.94	69.57	147.86	114.08	109.72							8.36662	4.61517	3.87239
YBL073W	87644	87955	311	92.69	87766	105.287	21.03	87903	40.01	87684	41.6857	53.7499	8.40359	3.20452	-7.62	87807	4.19731	-4.12	87654	0.389359	0.517628		Dubious	138.025	86.6488	96.5295	167.771	127.127	135.102	125.95	69.53	84.75	156.11	113	123.86							8.40359	3.20452	4.19731
YBL074C	86720	87787	1067	84.85	86954	99.0317	20.85	87148	15.61	86871	47.5001	37.6158	7.97142	3.81537	-5.44	87195	3.04578	-6.37	86892	0.46986	0.372528			131.506	90.0628	82.0984	160.995	128.414	122.129	116.86	67.4	63.38	145.88	109.21	106.25							7.97142	3.81537	3.04578
YBL075C	84497	86446	1949	87.74	85117	103.026	33.54	84497	16.32	85714	52.7552	44.406	8.34139	4.28072	-4.53	85858	3.60276	-5.36	84881	0.528272	0.443297	0.2		135.61	95.3374	88.1307	165.209	133.728	127.511	120.77	78.64	63.64	150.7	118.22	106.1							8.34139	4.28072	3.60276
YBL076C	81041	84259	3218	80.42	81041	99.5734	16.78	83522	7.74	83467	44.2255	42.414	8.04575	3.56009	-5.14	81919	3.42653	-6.42	81740	0.437698	0.421103			131.891	87.6657	86.0539	161.241	126.791	125.35	113.39	64.05	55.82	143.26	103.99	98.76							8.04575	3.56009	3.42653
YBL077W	80895	81326	431	74.93	80998	92.6303	8.59	81049	15.83	81021	32.5207	41.6019	7.42572	2.5969	-6.13	81060	3.37498	-4.41	81014	0.316204	0.416898		Dubious	124.81	77.2398	84.0941	154.014	117.459	122.358	107.58	56.41	60.79	137.14	98.96	101.15							7.42572	2.5969	3.37498
YBL078C	80375	80728	353	82.77	80728	98.0097	32.28	80375	7.45	80728	48.4086	42.0451	7.99353	3.99542	-5.39	80496	3.60898	-5.22	80692	0.491441	0.443446	0.8		130.737	90.9419	85.5294	160.45	129.271	124.684	116.31	77.01	55.02	146.71	115.52	97.68							7.99353	3.99542	3.60898	326	6.94902	2.74621	0.870856	85.49
YBL079W	75256	79764	4508	80.88	77743	97.218	10.63	77787	-0.9	78640	43.145	38.9343	7.85648	3.4754	-7.62	76848	3.1291	-8.43	76896	0.426959	0.383826	1.1		129.912	86.222	83.1509	159.593	125.016	122.948	114.13	57.99	51.43	143.29	100.48	96.54							7.85648	3.4754	3.1291	65	6.70348	2.5303	2.0497	83.02
YBL080C	73067	74692	1625	85.81	73658	103.019	24.44	73337	1.47	73067	50.9497	44.1707	8.32791	4.076	-6.64	74368	3.56516	-6.64	74080	0.50182	0.437749	0.2		135.5	93.7943	88.2396	165.007	132.413	127.927	118.37	69.5	53.23	147.89	109.99	99.6							8.32791	4.076	3.56516	34	8.80914	4.58257	2.25514	90.86
YBL081W	71863	72969	1106	84.73	72968	105.474	20.16	72969	16.03	72367	55.8995	52.4552	8.58596	4.60702	-3.53	71892	4.2815	-4.81	72201	0.567317	0.528184	1.3		137.275	97.1219	96.6434	166.178	134.306	136.472	117.58	66.84	65.31	147.36	108.76	109.54							8.58596	4.60702	4.2815
YBL082C	69748	71124	1376	90.11	69748	111.117	31.08	69748	26.3	69748	56.2811	63.713	9.02426	4.58806	-6.13	70296	5.16228	-6.42	69761	0.565367	0.637175			143.388	99.6283	105.46	172.73	138.719	143.146	123.43	74.6	72.19	151.92	113.73	113.44							9.02426	4.58806	5.16228
YBL083C	69710	70135	425	72.14	69716	109.201	17.71	69716	13.86	69716	51.579	62.15	8.83418	4.15692	-4.12	69715	4.97171	-6.42	69761	0.51439	0.61054	1	Dubious	141.79	95.0559	104.486	171.412	134.244	142.693	105.76	61.53	59.09	136.19	100.88	99.68							8.83418	4.15692	4.97171
YBL084C	67166	69442	2276	57.14	68302	98.0577	7.67	68304	-41.29	68303	43.2162	38.5483	7.9235	3.48766	-6.62	68822	3.12024	-6.64	68270	0.427923	0.380826	0.4		131.087	86.3733	83.0293	161.072	125.24	123.06	93.91	50.44	13.89	126.98	88.79	63.1							7.9235	3.48766	3.12024
YBL085W	63873	66815	2942	83.71	64696	100.826	26.58	64488	5.73	64693	51.7985	39.5071	8.15681	4.18819	-8.43	65654	3.20168	-7.62	66719	0.516259	0.392158	1.5		133.487	93.4912	84.4411	163.149	131.081	124.884	117.07	70.83	53.97	147.31	110.34	97.21							8.15681	4.18819	3.20168	46	6.9583	2.84277	2.59362	88.12
YBL086C	61199	62599	1400	81.51	61211	101.738	25.56	61210	14.13	61277	56.1073	38.2829	8.24928	4.57774	-8.27	62274	3.10534	-6.37	61231	0.565075	0.380614	0.3		134.291	97.4227	83.6537	163.858	134.691	124.483	116.01	69.79	63.73	147.26	109.54	105.94							8.24928	4.57774	3.10534
YBL087C	59818	60735	917	84.01	60719	99.5668	10.27	60668	20.39	60619	45.2774	46.392	8.10184	3.69127	-7.62	60677	3.83414	-4.12	60232	0.454248	0.471972	54.2		132.252	88.6063	89.554	161.932	127.635	128.437	117.44	57.83	66.49	147.47	100.49	106.28	S000030033	1	503	7.64724	2.79512	3.01815	8.65527	4.78225	4.82751
YBL088C	51016	59379	8363	80.34	51913	95.4732	11.2	58012	-1.96	58250	40.8078	36.1177	7.71199	3.28582	-9.88	51650	2.90887	-7.62	54155	0.403036	0.355971	0.3		128.306	83.9791	80.3641	158.105	122.848	120.176	113.09	59.36	47.7	142.52	101.34	92.19							7.71199	3.28582	2.90887	431	7.89361	3.47	3.26738	103.81
YBL089W	49571	50950	1379	78.84	50539	98.2766	12.38	50064	14.36	50539	39.6463	48.4117	7.9649	3.20739	-6.64	50319	3.9409	-5.39	50494	0.393065	0.485022	0.3		131.026	84.1753	90.6585	160.76	124.256	128.731	112.61	60.43	60.03	143.19	103.55	101.03							7.9649	3.20739	3.9409	103	6.68692	2.37452	1.29606	91.15
YBL090W	48822	49355	533	89.19	49159	100.922	35.36	49355	18.19	49159	53.3085	34.1279	8.17781	4.36751	-4.09	49004	2.76618	-4.17	49220	0.540075	0.334625	1.1		133.564	95.0081	79.3969	163.21	132.611	120.117	121.39	79.52	64.63	150.61	117.23	106.33							8.17781	4.36751	2.76618	10	7.78	3.82636	3.96909	97.82
YBL091C	47360	48625	1265	91.7	48620	105.11	37.7	48620	10.66	48467	57.4692	44.917	8.49314	4.6492	-3.88	48180	3.60996	-4.97	48483	0.574147	0.443997	3.5		137.398	99.3978	89.3879	166.738	137.222	129.439	124.16	79.64	59.13	153.36	117.39	102.61							8.49314	4.6492	3.60996
YBL091C-A	46562	47177	615	83.2	47033	103.927	40.27	46565	23.24	47034	55.3044	47.013	8.45039	4.51841	-4.38	46991	3.87794	-6.42	46692	0.559464	0.476396			136.22	97.2817	90.8328	165.56	135.141	130.309	116.43	82.38	68.74	146.54	119.52	109.62	S000037852	1	87	8.08568	3.58795	3.96261	8.51117	4.67348	3.86383
YBL092W	45975	46367	392	92.43	45975	102.067	17.09	45978	23.51	46366	51.3668	47.7392	8.43308	4.56781	-3.24	46167	4.18005	-2.95	46077	0.56458	0.515522	37		134.237	93.6026	90.8505	163.461	131.677	129.695	125.27	63.78	69.93	153.61	105.69	111.64							8.43308	4.56781	4.18005	158	6.19013	0.166918	0.138931	79.99
YBL093C	44253	44915	662	91.16	44316	104.792	44.74	44504	24.01	44316	61.0345	46.242	8.46406	4.9886	-4.17	44639	3.7968	-4.17	44733	0.619804	0.46908	1.7		137.212	102.16	90.6314	166.671	139.279	130.615	122.58	88.85	69.57	150.97	126.28	110.51							8.46406	4.9886	3.7968
YBL094C	43762	44094	332	89.65	43835	99.9402	31.09	44042	23.83	44094	43.3838	45.9628	8.06402	3.42688	-7.11	44012	3.65739	-4.2	43826	0.42012	0.447477		Dubious	132.846	86.5361	89.4577	162.727	125.399	128.639	122.46	76.44	69.44	152.23	115.87	110.42							8.06402	3.42688	3.65739
YBL095W	43274	44086	812	89.65	43835	106.419	25.84	44084	31.09	44042	53.37	51.667	8.56122	4.20717	-4.2	43826	4.13102	-7.11	44012	0.518155	0.510689			139.097	96.8688	94.411	168.791	136.084	132.942	122.46	71.88	76.44	152.23	113.25	115.87							8.56122	4.20717	4.13102
YBL096C	43171	43479	308	86.15	43254	108.178	27.42	43209	30.07	43257	51.4413	52.0763	8.80372	4.25793	-4.12	43210	4.36848	-7.62	43223	0.51699	0.530583	0.7	Dubious	141.434	95.008	96.3283	171.652	134.275	136.213	119.13	72.76	74.31	148.9	112.58	114.09							8.80372	4.25793	4.36848
YBL097W	40828	43092	2264	81.08	40851	97.8077	7.61	43079	2.98	42799	49.5292	31.8819	7.90726	4.05073	-6.37	42974	2.57091	-6.53	42194	0.499603	0.313722			130.153	91.4987	77.1477	159.522	129.326	117.854	113.95	57.08	52.62	143.09	101.37	97.03							7.90726	4.05073	2.57091
YBL098W	39142	40524	1382	81.07	40365	99.5195	25.85	39923	11.28	39523	45.4984	41.0057	8.0497	3.68698	-6.64	40301	3.31468	-7.62	39272	0.452654	0.407238	0.4		132.121	88.5936	84.8892	161.725	127.415	124.397	113.86	71.48	59.63	143.58	111.29	102.99							8.0497	3.68698	3.31468	41	8.70452	4.34929	5.6469	94.74
YBL099W	37050	38687	1637	85.87	38673	105.674	29.27	38538	16.56	38673	49.7389	53.5772	8.55893	4.00595	-5.1	38337	4.4137	-5.15	37787	0.492662	0.542747	3.4		138.112	93.3191	96.1415	167.588	132.592	134.519	119.16	74.33	62.69	149.34	112.78	104.11							8.55893	4.00595	4.4137	206	6.50179	1.63792	-0.301401	74.77
YBL100C	36986	37300	314	86.18	37056	105.543	13.47	37003	34.31	36989	50.0123	55.0501	8.50908	3.96406	-8.9	37030	4.39832	-3.53	37282	0.485841	0.541714		Dubious	138.125	93.7071	97.2491	167.731	133.082	135.306	119.43	62.29	77.41	149.58	106.1	116.03							8.50908	3.96406	4.39832
YBL100W-C	28427	28546	119	93	28443	98.4492	21.42	28438	28.57	28522	40.396	41.4068	7.92525	2.65067	-9.88	28444	3.24475	-6.13	28542	0.31575	0.386833			131.932	84.5308	85.2814	162.326	124.259	124.786	126.88	67.78	74.32	155.96	109.32	115.45							7.92525	2.65067	3.24475
YBL101C	24946	28299	3353	83.69	26408	102.142	8.58	24946	12.25	26111	51.6909	44.0612	8.2563	4.19715	-7.62	27522	3.54741	-6.37	27026	0.517373	0.434934	0.8		134.634	93.8893	88.4854	164.148	131.931	128.491	115.29	57.87	60.98	143.95	102.07	103.9							8.2563	4.19715	3.54741
YBL102W	24098	24745	647	97.04	24658	106.725	23.42	24626	31.24	24121	47.5492	57.107	8.70065	3.94824	-6.42	24359	4.75318	-2.64	24510	0.485988	0.588827	2.6		139.168	91.9997	98.8912	168.653	132.043	136.584	129.39	70.72	77.53	158.43	113.21	119.16							8.70065	3.94824	4.75318	203	6.44324	2.21784	0.0859314	85.76
YBL103C	22075	23535	1460	83.72	22962	99.6858	25.38	22963	10.62	22518	50.8212	40.6516	8.06593	4.12389	-7.62	23036	3.29158	-6.42	22473	0.508994	0.405222	0.2		132.143	92.7102	85.0481	161.618	130.472	125.014	115.31	68.61	60.59	143.83	107.45	105.42							8.06593	4.12389	3.29158	242	7.5977	3.18737	1.77967	89.49
YBL104C	18177	21293	3116	82.04	20030	99.0046	28.01	20204	-2.25	19500	49.5735	39.1682	8.00665	4.00666	-6.01	19282	3.17286	-5.39	18638	0.493949	0.389352	0.7		131.473	91.8235	83.5468	160.956	129.904	123.491	113.94	72.7	47.97	142.86	112.76	92.96							8.00665	4.00666	3.17286
YBL105C	14241	17696	3455	81.34	15206	99.7199	16.69	15207	11.11	15792	49.2078	37.981	8.05899	3.95896	-5.39	15067	3.056	-8.9	17663	0.487737	0.373553	0.4		132.286	91.4765	82.7595	161.859	129.571	123.056	115.37	63.54	59.52	145.77	105.6	101.22							8.05899	3.95896	3.056	104	7.58476	2.39486	2.436	88.99
YBL106C	10847	13879	3032	80.59	13271	99.345	21.6	11515	6.85	13878	46.6535	41.7267	8.03527	3.77894	-8.9	13234	3.3789	-6.71	12558	0.464613	0.414939	0.3		132.081	89.626	85.647	161.807	128.342	125.191	112.9	67.65	54.91	142.19	108.14	97.79							8.03527	3.77894	3.3789
YBL107C	9961	10551	590	81.83	10342	97.581	33.38	10448	3.5	10338	51.0865	28.7847	7.91545	4.14839	-5.39	10261	2.35438	-7.62	10329	0.510068	0.283553	0.8		130.736	92.7524	74.9512	160.833	130.315	116.452	115.92	77.38	52	146.8	116.78	95.32							7.91545	4.14839	2.35438	24	8.9876	4.2248	6.0068	95.66
YBL107W-A	9268	9372	104	78.04	9322	83.9183	22	9276	13.07	9279	33.5958	30.7465	6.4481	2.46667	-3.12	9281	2.67943	-3.12	9275	0.292952	0.31419		Dubious	117.395	76.4147	74.8774	147.735	114.937	114.561	111.8	66.41	59.46	142.37	106.14	101.09							6.4481	2.46667	2.67943
YBL108C-A	7605	7733	128	98.38	7605	108.557	58.48	7605	43.56	7605	66.0116	65.5796	8.75209	5.46698	1.03	7664	5.40721	-1.25	7663	0.672713	0.661938			139.976	106.437	107.446	168.543	142.947	145.247	130.27	98.59	87.74	159.22	134.79	127.53							8.75209	5.46698	5.40721
YBL108W	8177	8482	305	88.52	8194	104.924	24.39	8198	38.91	8481	42.4992	54.0359	8.52997	3.44634	-4.12	8240	4.45124	-5.15	8361	0.423791	0.549641		Dubious	137.734	87.873	96.134	167.542	128.723	134.096	119.52	70.17	82.55	147.48	111.21	121.83							8.52997	3.44634	4.45124
YBL109W	5790	6125	335	86.74	6116	99.5153	40.58	6115	40.77	6116	55.8742	65.2368	8.13973	4.62685	-1.49	5877	5.50777	-1.66	6123	0.568929	0.68744		Dubious	131.654	95.4547	108.322	160.842	131.167	147.215	118.51	81.66	84.89	147.34	118.62	124.61							8.13973	4.62685	5.50777
YBL111C	2907	5009	2102	87.81	4613	107.44	25.19	4644	8.74	4986	56.1939	50.5299	8.68878	4.54126	-5.44	4598	4.09083	-6.34	4157	0.559971	0.503999	0.8		139.927	98.9798	94.1749	169.453	137.567	133.509	120.23	70.49	58.4	149.63	111.2	102.94	S000035859	1	98	8.62525	4.71576	3.69768	8.69192	4.53264	4.11025
YBL112C	2582	2899	317	90.03	2784	103.059	37.8	2843	28.65	2851	60.9107	43.38	8.37072	4.91352	-2.9	2810	3.59248	-6.42	2633	0.608868	0.439025	2.2		135.541	102.415	87.1063	165.048	139.871	126.484	123.04	80.75	72.98	151.93	119.4	112.84							8.37072	4.91352	3.59248
YBL113C	280	2658	2378	80.6	280	104.604	26.81	1297	26.93	1367	66.7851	55.1097	8.45068	5.40335	-3.88	1030	4.43681	-6.62	795	0.667629	0.546293	5.6		136.284	106.531	97.9059	165.076	142.433	136.498	112.13	72.09	71.99	140.72	112.78	111.44							8.45068	5.40335	4.43681
YBL113W-A	646	1128	482	85.17	985	106.354	27.66	992	45.13	992	48.0038	61.68	8.61998	3.90311	-6.62	795	4.9923	-3.88	1030	0.479234	0.614017		Dubious	138.808	91.2228	103.554	168.3	130.165	141.347	118.1	71.99	85.89	147.95	111.83	122.62							8.61998	3.90311	4.9923
YBR001C	238943	241285	2342	76.54	238943	99.2322	14.46	238943	11.14	241027	49.0739	41.5362	8.01802	3.94535	-8.9	239802	3.3429	-5.9	238959	0.486308	0.410363	0.4		132.001	91.8652	85.3427	161.755	130.428	124.784	110.12	59.39	58.84	140.53	99.72	101.63							8.01802	3.94535	3.3429
YBR002C	241710	242570	860	91.72	242568	104.657	28.09	241828	19.36	241754	53.2952	44.801	8.45963	4.28728	-5.36	241828	3.58114	-6.42	241723	0.528258	0.438792	1.3		137.494	96.6834	88.6386	167.327	135.799	128.122	124.65	74.77	67.21	154.52	116.72	110.18							8.45963	4.28728	3.58114	134	6.93037	2.4617	1.98963	93.18
YBR003W	242811	244232	1421	84.04	244232	100.878	34.61	243889	10.45	244232	49.5119	45.334	8.13591	3.98078	-3.9	244041	3.6536	-5.36	242986	0.489318	0.448924	0.8		133.416	91.9912	88.9211	162.968	130.277	128.183	117.93	79.61	58.26	146.84	117.77	101.16							8.13591	3.98078	3.6536	132	6.42316	1.99368	0.942256	79.88
YBR004C	244368	245669	1301	81.94	244894	94.4995	6.47	245602	16.31	245246	29.1395	40.9388	7.65774	2.3477	-9.88	245146	3.35875	-8.6	244481	0.285238	0.413395	1.1		127.776	74.7933	83.9622	157.971	115.836	122.699	114.85	55.27	62.61	144.68	99.02	103.63							7.65774	2.3477	3.35875	88	6.05854	1.76775	1.27157	75.04
YBR005W	245908	246549	641	92.69	245915	109.126	34.91	246041	12.22	245915	60.599	54.531	8.86696	4.98326	-5.1	246038	4.4265	-2.77	245926	0.613551	0.54433	0.9		141.794	103.244	97.9081	171.488	141.722	137.019	125.62	81.59	60.95	155.16	122.07	104.66							8.86696	4.98326	4.4265	55	7.91929	2.07304	4.25571	97.06
YBR006W	247012	248505	1493	81.4	247030	102.338	25.14	248251	19.16	247013	48.0752	46.4532	8.28153	3.88546	-6.42	248228	3.76466	-5.22	247981	0.476452	0.462242			134.986	91.5489	89.6923	164.64	130.719	128.645	114.78	70.53	65.89	145.03	109.68	107.71							8.28153	3.88546	3.76466	27	7.22857	3.72679	2.22857	93.91
YBR007C	248807	251017	2210	70.89	250284	99.0963	22.79	249742	2.29	249892	49.4984	35.9659	8.00847	3.98885	-5.36	249726	2.89194	-9.88	249923	0.491307	0.352881	0.4		131.924	91.235	81.4101	161.731	128.855	122.295	103.87	68.02	52.75	133.72	108.65	97.08							8.00847	3.98885	2.89194	63	7.09687	3.09344	0.78	90.19
YBR008C	252564	254210	1646	85.62	254171	102.189	15.43	252879	20.16	254097	43.1084	53.8963	8.24434	3.48305	-8.6	253673	4.36092	-7.39	253980	0.427335	0.538549	1.7		134.915	87.751	95.7965	164.638	127.948	133.58	117.23	65.25	67.24	145.9	108.58	107.65							8.24434	3.48305	4.36092
YBR009C	255371	255682	311	88.94	255652	95.8905	32.67	255392	22.98	255682	52.0661	45.9223	7.88317	4.33054	-3.54	255371	4.06869	-1.54	255447	0.5375	0.500385	17.3		128.135	93.8707	88.1839	157.408	131.562	126.259	122.02	78.15	69.29	151.3	119.03	110.89							7.88317	4.33054	4.06869	179	7.00222	1.82239	1.88722	79.44
YBR010W	256329	256739	410	87.63	256739	103.496	37.05	256739	14.74	256739	55.0042	47.4019	8.43684	4.63501	-4.28	256640	3.95428	-3.11	256499	0.574745	0.481192	45.5		135.942	96.3522	90.9914	165.419	133.646	130.263	120.11	79.5	60.98	149.33	117.71	102.49							8.43684	4.63501	3.95428	97	6.50531	1.39184	1.06163	73.78
YBR011C	257110	257973	863	95.77	257296	104.603	35.37	257110	31.26	257810	55.0161	47.7222	8.43985	4.45512	-2.7	257844	3.88594	-3.9	257469	0.548935	0.477847	12.3		136.807	96.718	91.7571	166.07	134.329	131.429	127.77	79.94	78.47	156.83	120.04	118.87							8.43985	4.45512	3.88594	38	7.57821	3.07615	1.56744	94.97
YBR012C	259145	259564	419	79.23	259417	92.2246	16.54	259433	13.95	259464	38.9194	30.4444	7.43576	3.24369	-3.88	259400	2.45969	-4.38	259441	0.398595	0.29781	0.3	Dubious	124.881	82.341	74.9021	154.511	121.427	114.879	111.98	61.85	60.7	141.65	102.53	102.65							7.43576	3.24369	2.45969
YBR013C	265490	265879	389	80.56	265660	90.9128	14.91	265661	14.56	265660	35.4962	35.2155	7.30074	2.81549	-6.64	265522	2.80856	-4.04	265651	0.347282	0.346026	0.4		124.049	79.5142	78.8371	154.106	119.119	118.084	114.5	60.46	61.05	144.51	101.35	102.77							7.30074	2.81549	2.80856
YBR014C	266725	267336	611	85.09	267304	97.2485	26.16	267297	3.46	267330	49.6876	37.8348	7.89239	4.05899	-4.77	267264	3.11737	-5.5	266781	0.499755	0.381324	2.5		129.415	91.4742	82.1493	158.621	129.139	122.031	117.77	71.55	52.58	147.4	111.93	96.61							7.89239	4.05899	3.11737	117	6.72186	2.6561	2.44864	89.02
YBR015C	267710	269503	1793	83.82	267865	102.356	20.43	267859	7.99	267865	51.1464	45.7209	8.27712	4.13006	-5.9	267955	3.683	-6.13	267898	0.508528	0.452001	1.2		134.906	93.9046	89.62	164.473	132.446	129.162	117.83	65.93	55.8	147.24	106.79	98.68							8.27712	4.13006	3.683	30	8.48226	4.84806	3.82226	100.9
YBR016W	270247	270633	386	96.37	270633	112.824	49.55	270631	22.87	270632	75.199	61.1734	9.16649	6.07181	-0.91	270602	5.08183	-2.93	270339	0.746615	0.623773	3.3		145.131	114.782	104.901	174.51	150.571	144.352	129.7	90.17	70.09	159.95	126.69	112.5							9.16649	6.07181	5.08183	107	8.05694	2.56852	2.80741	95.76
YBR017C	270947	273703	2756	79.29	272050	100.138	7.36	272050	7.28	272049	45.625	41.9987	8.11225	3.71419	-7.28	273116	3.40161	-6.42	272604	0.456514	0.417679	0.8		132.761	88.9758	85.7973	162.386	128.025	125.234	113.53	54.51	54.09	144.15	96.79	96.07							8.11225	3.71419	3.40161
YBR018C	274427	275527	1100	80.47	274430	98.5955	24.57	274430	14.63	274457	44.6875	42.7197	7.96671	3.61712	-4.85	274674	3.47552	-5.36	274914	0.44475	0.428329	0.1		131.111	87.4228	86.3416	160.636	125.918	125.622	113.47	67.99	60.57	143.37	107.02	101.14							7.96671	3.61712	3.47552
YBR019C	276253	278352	2099	86.95	278337	101.148	19.45	277986	14.49	278351	47.0901	44.9693	8.17325	3.81044	-6.37	277960	3.64342	-6.71	276673	0.469181	0.448086			133.808	90.5272	88.469	163.471	129.661	127.65	120.02	65.72	61.26	149.93	107.28	102.75							8.17325	3.81044	3.64342
YBR020W	279021	280607	1586	79.79	279021	103.344	18.36	280605	19.69	279021	47.2829	48.6189	8.35733	3.84228	-4.64	279751	3.93498	-6.13	279764	0.472231	0.482552	0.2		136.01	90.8468	91.7534	165.684	130.095	130.622	112.5	64.91	64.88	142.13	106.62	105.46							8.35733	3.84228	3.93498
YBR021W	281443	283344	1901	84.23	283123	100.702	18.52	282493	22.29	281627	42.4077	50.8076	8.1365	3.40521	-7.62	282184	4.0839	-6.42	281760	0.417045	0.502182	0.8		133.491	86.8896	92.8606	163.268	126.94	130.768	117.29	66.05	67.93	147.26	108.73	108.72							8.1365	3.40521	4.0839
YBR022W	283738	284271	533	81.82	283739	98.5553	25.75	284016	9.32	284064	47.2001	38.3365	7.95869	3.8015	-3.05	284031	3.07854	-4.09	284157	0.46661	0.373296	0.8		131.301	89.9173	82.5541	161.032	128.407	122.349	114.09	70.92	57.34	143.34	111.51	100.23							7.95869	3.8015	3.07854	109	6.57445	2.01418	2.11636	73.85
YBR023C	284428	287925	3497	79.69	285090	99.4449	13.51	284832	13.85	285522	44.7373	42.9682	8.04609	3.62211	-6.64	287754	3.47844	-7.62	285529	0.444943	0.427327	2.1		132.035	88.1996	86.5585	161.629	127.345	125.812	112.79	62.27	60.54	142.78	103.12	102.13							8.04609	3.62211	3.47844
YBR024W	289445	290350	905	88.31	289973	101.019	25.24	289855	13.62	290346	48.6354	42.6684	8.14013	3.84182	-5.36	290128	3.48515	-7.39	290324	0.471722	0.427594	0.7		133.729	91.65	86.5386	163.435	130.411	126.042	120.08	72.52	62.58	148.67	114.6	106.51							8.14013	3.84182	3.48515	38	7.75615	5.1559	-0.528462	97.12
YBR025C	290681	291865	1184	85.55	291187	99.1259	28.34	290689	17.46	291328	46.8557	43.5025	8.0317	3.82511	-6.17	290833	3.53129	-6.42	291142	0.472101	0.433679	12.3		131.279	89.5214	86.6589	160.48	127.963	125.525	117.97	72.12	64.88	146.96	110.61	106.63							8.0317	3.82511	3.53129	217	7.70317	2.32711	2.92849	92.41
YBR026C	292877	294019	1142	80.37	292982	98.681	25.4	293574	15.65	292945	47.1635	40.498	7.98637	3.80175	-3.83	293715	3.25941	-8.27	293073	0.466903	0.3979	1		131.224	89.9918	84.4839	160.773	128.581	124.081	112.18	72.31	63.36	140.88	113.89	106.17							7.98637	3.80175	3.25941
YBR027C	294024	294356	332	74.9	294290	94.3507	-0.12	294328	16.93	294283	32.5308	41.4547	7.52535	2.63069	-9.88	294168	3.23372	-5.39	294263	0.323514	0.396366	0.1	Dubious	127.682	78.1451	84.6648	157.927	119.167	123.57	108.61	50.02	62.45	139.13	94.94	102.7							7.52535	2.63069	3.23372
YBR028C	294425	296002	1577	81.85	295350	97.4032	21.09	295351	13.66	295489	47.4979	38.7973	7.86577	3.80975	-6.13	295508	3.13268	-7.45	295102	0.468973	0.383156	0.6		130.163	89.9789	83.0359	159.903	128.257	122.853	114.74	65.96	62.12	144.54	106.26	105.27							7.86577	3.80975	3.13268	33	6.61294	3.58029	1.39559	85.32
YBR029C	296369	297742	1373	79.68	296489	98.363	11.67	297259	12.67	296407	40.3958	45.544	7.97583	3.28689	-5.9	296872	3.70456	-5.11	296453	0.402817	0.456972	2.1		131.016	84.3642	88.4189	160.663	123.944	127.042	112.91	59.82	60.47	142.22	103.02	103.17							7.97583	3.28689	3.70456	73	6.29514	1.25622	1.05284	77.89
YBR030W	298292	299950	1658	78.31	299942	102.194	27.63	298292	16.41	299374	49.5585	41.4738	8.26938	4.01904	-5.18	298471	3.38864	-5.15	299407	0.495063	0.415799	0.2		134.648	92.2433	85.7241	164.129	130.713	125.563	110.75	72.98	62.71	140.03	112.09	104.27							8.26938	4.01904	3.38864
YBR031W	300166	301254	1088	85.15	301254	109.521	21.48	301254	23.8	301249	60.0776	60.2025	8.89412	4.91053	-1.74	300279	4.91462	-3.57	300515	0.605161	0.605399	44.6		141.445	101.986	102.485	170.47	139.803	140.637	119.08	66.65	69.59	149.83	107.23	110.69							8.89412	4.91053	4.91462
YBR032W	301519	301821	302	91.61	301782	102.851	36.73	301715	34.25	301784	51.2259	51.7818	8.32	4.19452	-4.17	301691	4.19541	-2.49	301738	0.515446	0.512574	0.3	Dubious	135.477	94.0436	94.9552	165.114	132.639	133.872	123.06	83.44	78.35	151.6	123.12	117.82							8.32	4.19452	4.19541
YBR033W	301944	304703	2759	79.54	303392	100.389	8.67	303393	-2.66	303995	46.7329	37.657	8.11582	3.76496	-4.85	303067	3.05841	-8.43	302238	0.463351	0.373819	0.1		133.413	89.7469	82.7362	163.399	128.499	123.301	114.13	55.48	48.14	145.46	97.47	93.64							8.11582	3.76496	3.05841
YBR034C	304930	305976	1046	83.78	305258	100.902	26.91	304969	4.3	304930	47.303	43.3407	8.15496	3.83724	-6.34	305109	3.53178	-5.36	305284	0.471547	0.433983	3.4		133.253	90.4389	87.2359	162.637	129.304	126.763	117.09	73.09	53.99	147.27	112.86	98.52							8.15496	3.83724	3.53178	74	7.58933	2.34307	0.521733	91.51
YBR035C	306269	306955	686	91.75	306910	104.661	33.4	306875	19.48	306911	56.4775	45.6908	8.48905	4.60288	-5.44	306728	3.70431	-6.37	306449	0.567744	0.456681	2.7		137.061	98.3484	89.9447	166.5	136.117	129.805	124.41	76.65	67.16	153.8	115.56	109.97							8.48905	4.60288	3.70431	101	6.55049	1.57804	2.29559	76.77
YBR036C	309081	310313	1232	88.6	310280	105.59	27.13	309387	28.66	310281	49.8435	53.3609	8.5311	4.00989	-3.19	309219	4.33672	-5.1	310260	0.492806	0.53455	2.7		137.852	93.4271	96.0563	167.17	132.703	134.551	120.4	73.86	73.43	149.08	115.24	113.68							8.5311	4.00989	4.33672	9	8.186	5.785	3.154	91.03
YBR037C	310564	311451	887	84.52	310992	105.993	39.91	311035	32.49	311432	57.791	53.0257	8.59277	4.67955	-4.38	310919	4.3452	-5.39	310666	0.577241	0.534516	0.4		138.677	100.254	95.7966	168.374	138.559	134.358	116.71	82.51	78.97	145.89	120.29	120.78							8.59277	4.67955	4.3452
YBR038W	311897	314788	2891	79.6	314546	101.161	-3.05	313842	6.37	314476	46.1097	47.502	8.18189	3.7298	-8.9	313939	3.83036	-7.62	314431	0.458295	0.47082	1		133.697	89.4483	90.5644	163.248	128.488	129.363	111.41	48.09	55.56	140.23	93.9	99.46							8.18189	3.7298	3.83036
YBR039W	315575	316510	935	86.65	315689	100.755	28.79	316508	10.88	315731	48.1288	39.6636	8.15959	3.91457	-3.79	315824	3.23307	-6.13	316014	0.482062	0.396357	5.3		133.231	90.3434	84.3797	162.726	128.386	124.628	119.37	74.38	58.54	148.2	115.36	101.28							8.15959	3.91457	3.23307	142	6.93888	2.76601	1.20476	75.18
YBR040W	316968	317864	896	80.89	317535	93.7522	3.54	317025	-3.9	316970	34.8356	38.6737	7.60698	2.80749	-6.13	317034	3.27543	-4.53	317171	0.344939	0.401282	0.1		126.667	79.0993	81.9909	156.536	118.921	120.981	114.09	54.19	48.78	143.13	98.86	95.96							7.60698	2.80749	3.27543	92	6.65753	1.12688	0.590215	79.47
YBR041W	318266	320275	2009	81.14	318365	97.9361	13.66	318417	8.11	320132	42.3485	41.7871	7.91413	3.41381	-6.17	320191	3.37419	-6.13	320107	0.419214	0.414104	1.7		130.836	86.0181	85.4655	160.703	125.34	124.793	115	61.42	55.6	145.68	104.28	98.19							7.91413	3.41381	3.37419	49	7.487	2.338	3.3868	91.9
YBR042C	320416	321609	1193	70.86	320416	97.3285	-1.87	320416	16.27	320454	42.7007	40.7566	7.86381	3.39456	-9.88	321342	3.25911	-7.62	321193	0.417672	0.398752	2		130.342	86.1475	84.3943	160.309	125.27	123.681	105.81	46.67	61.11	137.38	90.15	101.36							7.86381	3.39456	3.25911
YBR043C	321876	323945	2069	80.65	322430	101.335	19.33	322529	12.38	321902	49.6539	46.6591	8.18951	4.00009	-6.64	322566	3.75965	-6.41	322208	0.492082	0.462063	0.8		133.891	92.5677	89.9375	163.461	131.243	128.927	113.79	65.45	60.63	143.82	106.37	103.75							8.18951	4.00009	3.75965	68	7.45681	2.73014	2.91087	86.94
YBR044C	324337	326058	1721	84.36	325318	99.3907	33.22	325318	11.77	325116	49.1884	39.1135	8.05091	3.99725	-3.88	325042	3.15232	-7.62	325921	0.491934	0.384402	0.3		132.087	91.5646	83.6845	161.777	129.757	123.801	117.48	76.87	60.43	147.5	116.15	104.08							8.05091	3.99725	3.15232	57	7.12086	2.90172	2.83914	98.72
YBR045C	328369	330090	1721	81.5	328381	96.8359	18.63	329487	5.55	328783	44.8795	32.2535	7.82936	3.62837	-6.42	329856	2.58621	-6.53	328769	0.447329	0.315842			129.318	87.1797	77.4196	158.807	125.285	118.039	114.13	64.46	54.87	143.7	105.6	97.92							7.82936	3.62837	2.58621
YBR046C	330505	331509	1004	82.64	330527	99.9116	26.37	330505	14.71	331476	46.4464	39.0217	8.06682	3.7617	-4.35	331049	3.14203	-6.42	330794	0.463015	0.386756	0.8		133.077	89.9479	83.5653	163.191	129.137	123.656	115.39	70.86	61.74	144.94	110.85	103.96							8.06682	3.7617	3.14203	153	7.24338	1.04253	2.97701	90.76
YBR047W	331831	332358	527	81.08	332030	95.4217	25.19	332097	7.63	332035	43.1594	33.9958	7.75915	3.57009	-4.53	332066	2.82006	-4.52	332078	0.439129	0.345057	0.2		127.744	85.4887	78.8092	157.084	123.613	119.12	114.57	69.08	55.4	144.92	108.16	98.23							7.75915	3.57009	2.82006
YBR048W	332829	333810	981	82.75	333113	98.1391	22.46	333338	3.64	333120	46.242	38.5838	7.94746	3.7068	-5.36	333342	3.17143	-5.39	333122	0.455448	0.389481	15		130.64	88.7447	83.3309	160.149	127.038	123.601	115.36	68.65	52.73	144.91	110.12	96.44	S000035810	1	510	7.48632	3.18112	2.19779	8.44777	4.27713	4.22775
YBR049C	334384	336816	2432	81.48	336628	99.594	25.99	334417	3.94	336238	52.2373	34.3389	8.04535	4.21376	-5.36	334420	2.76291	-6.13	334600	0.520082	0.337061	1.6		131.795	93.6301	79.7035	161.039	130.953	120.509	113.68	69.72	53.88	142.87	109.02	97.41							8.04535	4.21376	2.76291	192	7.92772	1.70016	3.22632	95.86
YBR050C	337181	338197	1016	78.29	337895	99.9185	14.94	337912	-3.74	337840	47.8185	36.4021	8.08715	3.89164	-4.64	337921	3.01086	-8.9	338042	0.479076	0.367198	0.6		132.447	90.3211	81.5254	161.988	128.62	122.123	112.25	60.39	47.37	143	101.15	90.97							8.08715	3.89164	3.01086
YBR051W	337986	338336	350	83.87	338210	98.8472	6.89	338209	30.7	338288	33.9588	46.8302	7.9551	2.60165	-9.88	338225	3.74422	-1.64	338243	0.312593	0.46057		Dubious	131.684	79.1841	89.4326	161.498	119.862	127.817	117.19	54.55	76.56	147.2	97.28	114.34							7.9551	2.60165	3.74422
YBR052C	338718	339350	632	87.22	339125	106.994	35.84	339125	23.88	339329	56.8631	48.4381	8.71412	4.56973	-4.53	339330	3.92028	-8.43	339282	0.563254	0.481564	2.4		139.912	99.8251	92.3193	169.824	138.574	131.856	120.8	78.7	71.18	151.25	117.27	112.61							8.71412	4.56973	3.92028	62	6.51143	3.45651	2.0081	84.09
YBR053C	339673	340749	1076	87.61	340742	100.212	19.22	340741	16.19	340393	44.2203	41.8805	8.13136	3.60329	-8.43	340558	3.39515	-5.39	340438	0.444067	0.417855	0.8		132.641	87.8703	85.5903	162.094	127.183	124.947	121.29	65.62	62.69	151.73	107.07	104.44							8.13136	3.60329	3.39515	1	6.455	5.12	6.08	96.88
YBR054W	343099	344133	1034	87.39	343106	100.577	20.25	343864	11.64	343107	45.4398	51.061	8.13267	3.73079	-6.13	343435	4.15191	-4.85	343151	0.458135	0.511845	3.8		132.894	88.9112	93.0809	162.246	128.067	130.961	120.62	67.95	59.03	150.76	110.79	101.56							8.13267	3.73079	4.15191	263	7.75072	2.09886	2.32231	89.27
YBR055C	344600	347299	2699	84.86	345085	98.479	14.71	345477	4.18	347047	46.6908	34.4396	7.96292	3.77721	-8.9	345288	2.77416	-8.9	344930	0.465185	0.337993	0.4		131.499	89.2253	79.51	161.476	127.548	120.053	118.34	62.34	53.84	148.68	105.04	98.36							7.96292	3.77721	2.77416	40	7.84902	2.15976	4.54878	89.34
YBR056W	347877	349382	1505	83.97	349382	100.686	29.19	348768	16.32	347893	46.3811	38.5364	8.1477	3.74282	-6.37	348999	3.12765	-6.42	348724	0.459356	0.382039	0.7		133.462	89.6679	83.0544	163.227	128.664	123.12	117.6	72.92	62.69	148.05	111.38	104.32							8.1477	3.74282	3.12765	38	5.77513	2.93179	0.989744	82.07
YBR056W-A	351253	351453	200	92.71	351270	106.264	30.1	351388	18.38	351269	49.6208	50.1705	8.5897	4.13289	-4.12	351402	4.17443	-2.07	351342	0.501244	0.500746		Dubious	138.168	92.9033	93.8845	167.167	131.909	133.277	124.5	76.28	67.45	153.32	117.75	111.51							8.5897	4.13289	4.17443	343	7.77517	2.79547	3.29166	98.66
YBR057C	352191	353291	1100	87.48	352982	100.197	31.01	353286	5.36	352691	52.774	33.5897	8.10649	4.27225	-2.93	352793	2.70528	-6.42	352277	0.527539	0.33109	0.3		132.745	94.0541	79.3503	162.305	131.278	120.508	119.51	77.23	55.16	148.56	116.73	99.81							8.10649	4.27225	2.70528	63	6.96859	2.98922	0.394219	84.15
YBR058C	353670	356015	2345	78.51	353670	98.1954	16.33	354723	1.62	355756	45.9212	38.3252	7.92636	3.69442	-7.11	354726	3.07726	-8.6	353704	0.454309	0.376965	0.7		130.923	88.6415	82.8598	160.636	127.128	122.94	110.37	63.53	51.17	139.24	105.8	95.56							7.92636	3.69442	3.07726	49	6.4028	3.8676	1.9242	67.71
YBR058C-A	356322	356564	242	81.43	356332	92.384	-0.75	356358	24.79	356516	34.9156	38.4423	7.50885	2.84572	-8.27	356380	3.21671	-4.12	356553	0.346955	0.397737			125.691	79.1446	81.8386	155.905	118.93	120.899	115.59	49.47	70.83	146.53	94.46	111.71							7.50885	2.84572	3.21671	170	6.83222	3.13257	2.31702	84.29
YBR059C	356859	360185	3326	84.55	356859	101.732	13.92	359371	5.06	359101	51.7771	41.5575	8.22734	4.18435	-6.34	359399	3.35244	-7.62	357242	0.516462	0.410577	0.8		134.007	93.6859	85.8436	163.325	131.468	125.715	117.56	60.76	54.13	147.48	102.8	97.78							8.22734	4.18435	3.35244	59	6.72183	3.12333	1.826	87.36
YBR060C	360650	362512	1862	85.54	360655	99.0827	15.3	361586	12.8	362227	49.6517	35.7688	8.00608	4.00937	-6.13	361540	2.86986	-7.62	361840	0.494096	0.349866	0.4		131.807	91.4192	81.2677	161.521	129.067	122.2	118.8	63.6	60.31	148.66	106.95	102.72							8.00608	4.00937	2.86986	18	6.15474	2.77737	1.06579	88.18
YBR061C	364785	365717	932	87.17	364785	101.219	20.89	365069	14.28	365717	48.4285	44.561	8.20329	3.9443	-5.39	365039	3.62592	-6.13	364818	0.485509	0.44522	1		133.532	91.1102	88.0634	162.882	129.573	127.245	120.62	67.8	61.01	150.83	109.11	102.95							8.20329	3.9443	3.62592	49	6.1154	2.259	1.2522	83.12
YBR062C	365974	366598	624	78.47	366596	95.9138	31.8	366138	7.34	366596	49.3849	39.9098	7.77957	4.08117	-3.88	366170	3.30814	-8.9	366216	0.5028	0.408144	3.4		128.104	91.014	83.5128	157.327	128.536	122.764	111.35	73.47	54.87	141.14	110.77	97.48	S000032828	1	81	6.97988	2.60927	2.43878	7.90033	4.30344	3.43943
YBR063C	366968	368182	1214	83.24	366976	95.1845	2.89	368033	10.57	368150	39.39	31.3681	7.69737	3.21685	-7.62	368075	2.57743	-8.27	367923	0.395605	0.315877	0.7		128.262	82.8569	76.6535	158.281	121.984	117.376	116.15	52.26	58.58	145.88	96.51	101.59							7.69737	3.21685	2.57743
YBR064W	367761	368189	428	84.95	368148	92.7001	10.57	368150	2.89	368033	29.0166	34.537	7.50128	2.40918	-8.27	367923	2.89385	-7.62	368075	0.297366	0.349744		Dubious	126.022	74.2952	78.4	156.252	115.001	117.861	118.8	58.58	52.26	148.4	101.59	96.51							7.50128	2.40918	2.89385
YBR065C	368582	369676	1094	86.3	369540	98.3968	24.89	369082	1.02	368610	46.2967	33.1195	7.95287	3.7326	-5.39	369062	2.66788	-7.62	369208	0.460612	0.326311	0.1		131.255	88.9167	78.6639	161.087	127.315	119.625	119.53	70.12	52.01	149.65	110.76	97.7							7.95287	3.7326	2.66788
YBR066C	370035	370697	662	84.52	370695	97.6566	35.39	370621	7.35	370332	49.8082	32.796	7.9038	4.09486	-5.18	370472	2.7149	-6.66	370163	0.504163	0.330452	1		130.017	91.1695	78.4165	159.399	128.454	119.445	117.16	78.16	57.76	146.76	116.3	102.96							7.9038	4.09486	2.7149	91	6.8137	3.26674	0.802391	83.51
YBR067C	372100	372732	632	90.38	372504	110.21	33.22	372729	40.39	372732	53.6459	66.0642	8.9651	4.29951	-5.01	372708	5.48701	-3.7	372101	0.527883	0.679716	10.7		142.222	96.2853	107.412	171.33	134.731	144.748	121	78.48	83.08	148.68	118.58	121.5							8.9651	4.29951	5.48701	85	6.78779	0.953023	1.62128	79.68
YBR068C	373858	375687	1829	83.5	375070	102.352	6.44	375007	15.64	373896	43.1839	49.3958	8.27228	3.47003	-6.13	374159	3.98477	-6.64	375069	0.42524	0.490607	3.1		135.225	87.8316	92.0017	165.083	128.034	130.399	117.65	55.83	62.07	148.15	100.11	103.74							8.27228	3.47003	3.98477	211	8.12057	3.30118	4.71745	90.02
YBR069C	376571	378430	1859	91.2	376695	103.995	17.93	377272	17.44	378337	46.4186	51.6408	8.39781	3.75428	-6.37	377150	4.17203	-6.42	378172	0.461667	0.514306	4.4		136.298	90.4255	94.0427	165.648	130.067	132.266	122.55	65.44	65.09	150.95	108	107.76							8.39781	3.75428	4.17203
YBR070C	379218	379931	713	88.73	379578	99.3438	31.44	379439	19.01	379576	44.3912	44.5946	8.09787	3.60633	-6.01	379454	3.6815	-7.62	379617	0.443852	0.450504	1		132.144	88.2733	87.717	161.928	127.795	126.559	122.16	77.13	65.55	152.48	117.72	107.34							8.09787	3.60633	3.6815
YBR071W	380408	381043	635	90.02	380851	104.928	30	380840	15.43	380420	57.6124	44.2863	8.49959	4.62242	-7.45	381038	3.61511	-4.52	380886	0.570928	0.444214	0.6		137.072	98.6534	88.9382	166.282	135.681	129.149	122.6	74.39	65.05	152.17	114.28	108.66							8.49959	4.62242	3.61511	240	7.46369	1.95639	3.79664	84.54
YBR072C-A	382855	383016	161	88.21	382855	98.5175	0.81	383015	22.07	382856	39.1967	41.5877	7.97741	3.55333	-1.95	382949	3.38654	-3.32	382990	0.43679	0.416914			131.768	83.4543	85.6199	161.951	123.289	125.264	122.6	52.34	68.11	153.77	98.52	109.46							7.97741	3.55333	3.38654
YBR072W	382027	382671	644	90.52	382027	103.042	27.73	382051	8.64	382028	54.5725	48.0633	8.32101	4.32484	-5.5	382047	3.91428	-3.9	382597	0.531349	0.482078	0.3		134.821	96.4076	91.12	163.698	134.136	129.916	123.19	71.46	57.69	152.84	110.77	101.69							8.32101	4.32484	3.91428	28	7.91103	5.00517	6.23241	104.71
YBR073W	383209	385983	2774	82.48	384133	98.0725	21.72	384309	6.9	384797	47.374	36.551	7.93294	3.83245	-6.34	384814	2.94846	-7.62	384491	0.47156	0.360238	2.2		130.703	89.7547	81.1908	160.329	127.942	121.358	115.42	68.9	56.44	145.11	109	100.87							7.93294	3.83245	2.94846	12	9.12692	5.30846	2.47538	96.02
YBR074W	386281	389211	2930	78.35	389196	96.843	7.13	389194	7.9	386281	42.5676	42.4982	7.82313	3.42958	-9.88	387637	3.43006	-6.42	388851	0.420658	0.420993	0.3		129.515	86.0395	85.7628	159.175	125.184	124.723	113.38	54.7	56.19	145.07	97.35	99.49							7.82313	3.42958	3.43006	104	7.542	2.58095	1.94086	97.91
YBR076C-A	391345	391611	266	86.1	391346	102.044	3.15	391346	36.33	391345	33.3782	57.1921	8.21622	2.76948	-8.43	391491	4.72712	-4.64	391419	0.342921	0.588464		Dubious	135.731	79.9544	98.6832	166.318	121.842	136.113	120.23	53.65	78.3	151.17	98.92	116.08							8.21622	2.76948	4.72712
YBR076W	390369	391388	1019	86.1	391346	96.9395	25.44	390874	0.32	391292	43.2973	32.5523	7.79476	3.48889	-5.36	391205	2.56344	-7.62	390601	0.429	0.311657			129.92	86.051	78.2288	159.856	124.556	119.306	118.61	69.46	50.44	147.8	108.96	95.34							7.79476	3.48889	2.56344
YBR077C	391799	392287	488	90.93	391826	98.4692	32.62	392224	13.27	392070	48.7669	37.4803	7.94869	3.94863	-3.22	391820	3.06057	-5.36	391969	0.485317	0.375644	1.2		131.222	91.1821	82.5373	160.96	129.408	123.082	123.47	78.07	61.52	153	118.95	104.82							7.94869	3.94863	3.06057
YBR078W	393118	394854	1736	75.89	394854	98.7419	-5.21	393242	25.05	393362	38.5996	51.7619	7.99197	3.15467	-8.43	393196	4.17792	-9.88	393340	0.385458	0.515158	6.8		131.068	82.9047	93.3253	160.422	122.78	130.798	109.75	46.89	71.35	140.4	91.5	108.58	S000030048	1	329	7.92085	2.28097	3.40048	8.00865	3.35959	4.36026
YBR079C	395377	398271	2894	86.57	396150	101.851	24.35	397741	15.89	396267	51.483	39.9772	8.2505	4.17834	-4.77	396974	3.25914	-7.4	397720	0.514964	0.398608	3.3		134.417	93.4043	84.7267	163.997	131.196	125.007	118.76	70.29	62.67	147.79	111.54	104.66							8.2505	4.17834	3.25914	26	7.29037	3.75333	1.30148	102.71
YBR080C	398608	400884	2276	85.32	399728	99.2603	22.09	398608	6.78	400254	43.6825	40.3466	8.03795	3.5604	-6.13	400269	3.26694	-6.37	399522	0.437901	0.399868	1		131.967	87.2244	84.3949	161.665	126.438	124.048	117.83	68.17	54.84	147.22	108.17	97.93							8.03795	3.5604	3.26694	9	5.923	-2.428	-0.065	107.81
YBR081C	401247	405245	3998	81.82	405235	97.5174	20.95	405146	-6.38	404327	49.321	29.27	7.88033	3.98174	-6.17	401360	2.35631	-8.6	404019	0.490798	0.286549	0.3		130.224	90.8007	75.3497	159.917	128.189	116.774	114.94	66.52	44.92	144.61	105.21	90.86							7.88033	3.98174	2.35631	0				102.87
YBR082C	406622	407163	541	79.31	407151	99.8041	24.44	407077	19.28	407150	49.7086	49.3759	8.05653	3.98114	-9.88	407075	4.01439	-4.17	406636	0.488579	0.492085	9.7		132.081	91.5486	92.6781	161.395	129.261	131.699	112.1	69.98	64.59	141.75	110.41	105.28	S000032124	1	94	7.31895	1.95358	2.41021	8.21329	4.41206	4.35532
YBR083W	409163	410623	1460	80.84	409213	101.099	29.48	409243	5.86	409669	53.4422	39.6633	8.18884	4.32082	-6.17	410524	3.19146	-8.6	410216	0.532409	0.390589	0.9		133.62	94.6801	84.8938	163.157	131.868	125.603	114.08	73.8	56.24	144.03	113.21	101.15							8.18884	4.32082	3.19146	4	5.922	1.834	0.946	100.66
YBR084C-A	414180	415255	1075	81.15	415238	97.527	22.03	414948	10.74	415237	48.6036	41.1149	7.90049	3.97761	-8.6	414993	3.34074	-3.79	414668	0.49027	0.409591			130.018	90.7348	84.8697	159.517	128.704	124.263	113.88	67.53	57.15	143.53	108.4	98.78	S000033731	1	505	7.39939	3.06988	2.89164	8.34533	4.78342	3.73942
YBR084W	411048	413975	2927	85.79	411890	102.274	32.74	412214	20.74	412196	52.4181	46.5329	8.25976	4.22137	-5.36	412208	3.7463	-6.53	413710	0.520044	0.459993	4		134.698	94.814	90.0107	164.151	133.037	129.178	118.38	77	68	147.18	116.56	110.24							8.25976	4.22137	3.7463
YBR085C-A	418901	419158	257	83.2	419149	101.499	29.28	419149	22.85	419000	49.1895	41.3303	8.40136	4.1043	-4.17	418927	3.54953	-4.81	419031	0.502054	0.433876			134.105	92.1371	85.2773	163.721	130.842	124.844	115.66	72.08	69.65	145.09	110.56	111.69							8.40136	4.1043	3.54953	366	7.34793	1.94899	2.51425	81.63
YBR085W	415977	416900	923	90.11	416719	102.21	26.51	416894	23.31	416147	47.8255	47.1956	8.26385	3.84624	-6.34	416637	3.76835	-6.71	416763	0.473994	0.461667	0.8		134.605	91.4835	89.6562	164.032	130.819	127.915	121.08	71.76	69.49	149.18	112.42	110.73							8.26385	3.84624	3.76835	167	7.32554	1.72351	2.46208	83.73
YBR086C	420195	423035	2840	82.16	422624	99.2836	3.02	422623	-1.59	420204	42.5435	41.7993	8.02097	3.42875	-6.34	422119	3.37636	-8.43	422421	0.420725	0.414125	4.4		132.108	85.8095	85.9438	161.913	124.769	125.689	116.48	51.85	49.61	146.48	95.6	95.47							8.02097	3.42875	3.37636	36	6.53946	0.889189	-0.557297	87.66
YBR087W	423759	424823	1064	83.67	424822	96.1909	28.76	423836	15.35	424396	44.6265	36.4949	7.78898	3.60596	-4.81	424674	2.97731	-5.44	424418	0.443014	0.364225	1.8		128.547	87.1047	80.8859	157.92	125.369	120.83	116.17	72.89	62.93	145.62	112.57	105.27							7.78898	3.60596	2.97731
YBR088C	424984	425760	776	79.29	424993	97.078	18.02	425008	7.16	424984	44.0274	42.1428	7.88026	3.5381	-5.36	425456	3.42395	-5.36	425216	0.435212	0.421429	5.8		129.225	86.8161	85.6535	158.414	125.357	124.832	113.53	64.3	55.14	144.55	105.85	98.16							7.88026	3.5381	3.42395
YBR089C-A	426184	426483	299	92.1	426184	103.696	46.55	426347	21.93	426482	64.814	43.3896	8.55643	5.40537	-1.88	426381	3.5728	-4.41	426366	0.6689	0.434033			136.448	104.641	88.1912	166.201	140.609	128.532	123.81	88.27	70.12	152.47	124.59	113.31							8.55643	5.40537	3.5728
YBR089W	425177	425776	599	86.72	425538	96.44	20.93	425744	28.33	425301	39.7823	44.7273	7.76115	3.09985	-5.39	425762	3.57953	-5.36	425456	0.380033	0.441117	0.1	Dubious	128.333	83.6931	87.1147	157.292	123.221	125.298	118.88	67.07	72.61	148.05	108.52	112.43							7.76115	3.09985	3.57953
YBR090C	426327	427052	725	88.72	426538	103.286	19.05	427024	17.34	426489	57.2818	50.17	8.41004	4.6781	-9.88	426982	4.11711	-4.41	426366	0.58	0.505882			136.45	99.4694	93.3257	166.571	137.524	132.22	121.76	69.56	66	151.72	114.54	109.49	S000035424	1	356	8.18658	4.83667	4.1663	8.62623	4.52469	4.06951
YBR091C	427149	427478	329	92.45	427156	107.531	40.64	427156	31.75	427155	57.6755	50.9985	8.73791	4.58485	-5.44	427468	4.11124	-6.17	427153	0.565303	0.505182	1.2		139.586	100.15	93.8619	168.725	138.464	132.498	125.13	83.49	76.42	154.79	122.07	116.59							8.73791	4.58485	4.11124	46	6.51766	3.42277	3.36213	86.49
YBR092C	427692	429095	1403	77.5	427703	104.226	32.7	428735	6.89	427704	51.9325	49.1423	8.42697	4.18476	-4.12	429078	4.00407	-4.81	428362	0.514879	0.491638	4.9		136.264	94.5637	92.7883	165.376	132.996	132.118	111.58	76.77	55.85	142.43	113.45	99.74							8.42697	4.18476	4.00407	53	6.21667	1.51759	-0.203704	75.91
YBR093C	429542	430945	1403	82.92	429570	101.942	32.68	430609	23.9	429543	50.7294	49.2858	8.24515	4.07774	-4.12	430928	4.01591	-4.77	429882	0.502087	0.495207	0.3		133.679	93.069	92.4837	162.515	131.234	131.413	114.72	77.99	70.22	143.54	118.2	111.84							8.24515	4.07774	4.01591	47	6.24396	1.91938	0.0477083	85.62
YBR094W	432030	434291	2261	81.49	432643	97.199	22.97	432062	2.75	434261	44.9496	36.9763	7.86588	3.6396	-6.37	433760	3.0233	-6.42	433160	0.447604	0.37164	0.3		129.925	87.6998	81.5524	159.635	126.209	121.664	114.18	69.19	54.01	143.82	110.72	99.86							7.86588	3.6396	3.0233	40	7.06585	3.18756	-1.29805	86.94
YBR095C	434400	435692	1292	83.26	434637	96.9609	20.08	435081	7.14	434621	49.118	34.133	7.82303	3.99944	-7.28	435040	2.76549	-5.39	434643	0.492722	0.33679	0.7		129.533	90.9503	79.0905	159.104	128.653	119.531	116.91	66.72	55.05	147.41	108.58	98							7.82303	3.99944	2.76549	41	7.74786	2.89929	-1.01881	89.12
YBR096W	436015	436707	692	80.89	436707	96.9411	16.41	436138	21.82	436143	39.1654	41.3921	7.89957	3.19724	-5.36	436106	3.46303	-6.13	436486	0.391342	0.423608	4.8		129.804	83.1826	84.7005	159.635	122.803	123.695	113.74	63.16	66.66	143.5	105.12	106.94							7.89957	3.19724	3.46303	72	6.39301	1.94342	2.55342	78.86
YBR097W	436945	441309	4364	77.58	441194	92.8696	11.79	441309	-9.07	439353	38.157	34.5164	7.51057	3.09177	-6.34	437494	2.79038	-7.62	437263	0.379416	0.341384	0.3		125.678	81.5552	78.677	155.447	120.616	118.405	109.2	60.87	41.65	137.53	102.32	87.05							7.51057	3.09177	2.79038
YBR098W	441509	443584	2075	80.57	442358	96.0093	20.69	442890	-0.62	442639	47.8807	31.1549	7.76331	3.85969	-5.22	442936	2.50924	-7.62	443169	0.476055	0.305568			128.583	89.4377	76.63	158.151	126.889	117.521	112.25	66.97	49.52	140.96	107.59	94.43							7.76331	3.85969	2.50924
YBR099C	442918	443301	383	81.29	442991	91.919	5.28	442989	22.1	442940	19.9516	39.5518	7.45294	1.58458	-7.62	443169	3.23964	-5.22	442936	0.189766	0.394479		Dubious	125.261	66.646	82.1628	155.505	108.579	120.524	114.62	53.4	67.15	144.69	96.44	107.59							7.45294	1.58458	3.23964
YBR101C	443815	444687	872	82.83	443818	98.185	26.08	443818	13.39	444681	48.1787	35.3368	7.93982	3.88754	-3.69	444176	2.90808	-5.36	444052	0.479633	0.355899	2.2		130.725	90.2382	80.363	160.27	128.142	120.87	116.23	70.53	61.37	146.39	110.49	104.43							7.93982	3.88754	2.90808	16	7.61647	3.06765	2.30765	86.91
YBR102C	445056	447317	2261	79.22	446677	97.2534	23.73	446678	7.31	446667	48.2268	37.7819	7.86748	3.882	-5.39	446204	3.04812	-7.4	445311	0.478064	0.373196	0.2		129.992	90.3402	82.0834	159.712	128.292	121.952	112.75	67.38	55.78	143.06	106.61	98.63							7.86748	3.882	3.04812	321	7.64016	3.71832	3.71031	101.74
YBR103C-A	449314	449457	143	79.33	449345	101.712	13.11	449358	17.95	449346	35.9307	38.5233	8.12007	2.91861	-3.9	449390	3.0866	-4.17	449361	0.359028	0.380625		Dubious	134.811	80.8236	83.7881	164.868	121.215	124.522	112.7	59.29	63.28	142.78	100.73	103.98							8.12007	2.91861	3.0866
YBR103W	447703	449310	1607	82.46	449310	100.119	29.64	449310	13.54	447704	53.575	42.2478	8.07307	4.30259	-4.64	448473	3.40749	-7.4	449117	0.530877	0.418016	0.7		132.348	95.6375	86.0094	161.62	133.566	125.414	115.02	73.53	62.12	144.54	113	105.71							8.07307	4.30259	3.40749
YBR104W	449661	450650	989	89.44	450643	103.432	32.93	450505	17.55	450487	48.5439	45.0821	8.40697	3.97117	-4.46	449774	3.68445	-6.13	450229	0.486768	0.451212	1		135.959	92.4001	88.7488	165.509	131.916	128.08	121.16	76.54	65.74	149.92	115.78	108.67							8.40697	3.97117	3.68445	49	6.018	2.843	2.024	82.64
YBR105C	450875	451963	1088	88.23	451563	103.076	19.82	450878	15.32	451114	52.8443	48.1641	8.3172	4.2586	-5.36	451101	3.86665	-7.62	450915	0.524114	0.474591	2		135.496	94.8885	91.993	164.948	132.797	131.483	120.45	66.35	62.79	149.67	108.07	105.4							8.3172	4.2586	3.86665	132	6.93286	1.13368	3.43992	82.37
YBR106W	452652	453218	566	90.79	452940	104.716	33.78	453218	31.65	453215	55.0751	49.6535	8.44354	4.4715	-3.88	452754	4.02078	-4.04	452823	0.551852	0.492628	19.8		136.517	97.0739	93.0957	165.419	134.951	132.246	122.35	79.4	76.96	151	119.97	117.72							8.44354	4.4715	4.02078
YBR107C	453787	454524	737	88.46	453789	102.56	36.95	454521	18.14	454080	53.8615	44.6254	8.31459	4.34767	-5.36	454082	3.66221	-5.14	453878	0.535501	0.449268	0.6		134.989	96.2574	88.5543	164.449	134.487	128.119	120.45	81.4	66	149.46	121.4	108.97							8.31459	4.34767	3.66221	204	7.82063	3.98415	3.2698	100.9
YBR108W	454816	457659	2843	84.74	457070	109.334	34.42	457284	11.41	457633	63.7726	52.5535	8.83588	5.14826	-6.42	457183	4.23461	-6.42	457459	0.635956	0.520401			141.762	104.616	96.8465	171.241	141.492	136.769	117.1	78.51	59.92	146.32	115.86	103.44							8.83588	5.14826	4.23461	553	7.62753	3.10078	3.11318	100.56
YBR109C	457913	458356	443	89.18	458119	99.7224	33.27	458124	16.12	458355	47.5322	39.5539	8.07993	3.85072	-3.05	458151	3.20653	-3.9	458009	0.47545	0.393468	8.3		131.767	89.8061	83.6558	160.871	127.9	123.353	121.4	76.25	64.27	150.63	114.92	107.5							8.07993	3.85072	3.20653	209	7.42924	2.74762	3.55429	84.91
YBR109W-A	458602	458826	224	93.4	458807	99.3718	23.48	458639	36.19	458794	37.0749	49.76	7.97596	2.89827	-3.3	458645	4.10524	-3.95	458704	0.355422	0.501467		Dubious	131.48	81.998	90.8938	160.64	122.421	127.975	124.61	70.24	79.91	152.88	112.15	119.25							7.97596	2.89827	4.10524
YBR110W	458866	460215	1349	82.7	459425	96.6159	16.93	458913	15.56	460153	40.6883	38.7762	7.80441	3.26459	-5.36	459712	3.10841	-6.53	458980	0.400148	0.380637	0.7		129.539	84.3664	82.6457	159.424	123.689	122.132	115.63	64.98	63.2	145.48	107.86	104.78							7.80441	3.26459	3.10841
YBR111C	461172	461867	695	88.27	461860	101.945	15.14	461864	24.58	461750	51.6164	41.6707	8.2525	4.19359	-3.75	461421	3.32534	-5.39	461718	0.517342	0.407356	5.1		134.617	94.0265	86.1503	164.292	132.258	126.195	121.45	62.57	72.03	151.54	105.13	114.4							8.2525	4.19359	3.32534	68	6.92928	3.18029	1.97362	89.54
YBR111W-A	462133	462573	440	77.11	462203	89.8549	19.13	462440	11.61	462202	36.547	24.6303	7.21032	2.93676	-9.88	462485	1.92483	-6.13	462239	0.358707	0.231134			122.966	79.6574	70.3279	152.998	118.453	111.389	110.22	65.43	57.45	140.2	105.74	98.57	S000030264&S000030262	2	69 &79	6.47695	1.20989	1.74082	7.58835	3.82704	2.01986
YBR112C	462864	465764	2900	86.31	462874	105.118	32.35	464772	4.72	462864	61.3616	46.5605	8.50459	4.9775	-5.36	464748	3.77579	-5.39	465764	0.614309	0.463606	0.8		137.211	101.511	90.9816	166.377	137.755	130.994	119.68	76.33	53.92	149.71	115.89	98.02							8.50459	4.9775	3.77579
YBR113W	465560	466042	482	87.25	465821	105.847	0.76	465778	-9.09	466041	45.0481	49.8911	8.59588	3.57126	-9.88	465778	4.08075	-7.39	466024	0.439814	0.502464	0.9	Dubious	138.378	89.688	92.5153	167.937	129.888	130.927	120.23	53.81	46.16	150.13	101.35	95.61							8.59588	3.57126	4.08075
YBR114W	467242	469614	2372	81.95	469591	101.193	18.37	469613	10.59	467333	50.9837	39.5391	8.18798	4.13541	-4.95	468799	3.19527	-7.02	467627	0.509874	0.391252	0.2		133.581	93.2437	84.1066	162.999	131.338	124.221	115.81	64.41	60.76	146.49	105.66	105.76							8.18798	4.13541	3.19527	54	6.42764	0.347455	2.77545	79.16
YBR115C	469742	473920	4178	83.38	473913	100.762	21.78	473654	16.54	472207	46.6073	45.3822	8.15145	3.76931	-6.64	472491	3.66447	-6.42	471247	0.46329	0.450089	2.1		133.241	89.9287	88.7472	162.738	128.957	127.809	115.12	66.83	63.21	143.5	107.3	104.67							8.15145	3.76931	3.66447
YBR116C	474193	474720	527	81.71	474271	99.8533	5.28	474276	26.65	474664	41.858	48.1911	8.09318	3.38271	-6.42	474283	3.849	-7.62	474691	0.415682	0.475398		Dubious	132.266	85.9796	90.3727	161.702	125.704	128.386	114.44	53.45	72.18	144.1	96.62	112.86							8.09318	3.38271	3.849
YBR117C	474386	476431	2045	90.39	474660	106.725	34.9	476422	18.27	475467	56.5523	52.6213	8.63943	4.57304	-3.12	475544	4.28887	-7.62	474691	0.563783	0.528563			139.106	99.3233	95.6328	168.534	137.899	134.408	123	78.59	65.9	152.36	117.37	108.67							8.63943	4.57304	4.28887
YBR118W	477665	479041	1376	88.32	477667	105.434	32.17	477669	29.49	479030	54.1683	51.8151	8.55622	4.43129	-3.9	478694	4.21619	-4.17	479037	0.54541	0.517959	49.6		137.19	96.9907	94.5566	166.054	135.603	133.086	120.85	77.2	74.79	150.24	117.69	115.01							8.55622	4.43129	4.21619
YBR119W	479332	480317	985	76.24	479390	97.5358	13.24	479397	5.85	479826	46.8104	32.4633	7.85307	3.74382	-4.92	479654	2.62806	-9.88	479795	0.459757	0.319736	0.4		130.705	88.9822	78.3047	160.813	126.981	119.53	109.54	58.74	56.31	139.69	99.56	101.56	S000034717	1	88	6.30955	1.20371	2.38876	8.00622	3.99585	2.65181
YBR120C	480429	480917	488	79.76	480435	94.6217	23.35	480434	6.53	480695	45.7169	25.4346	7.64196	3.67955	-3.76	480442	2.05145	-7.62	480651	0.452454	0.248139	0.7		128.082	87.8476	72.0876	158.444	125.805	114.008	113.88	67.39	56.34	144.78	106.96	100.09							7.64196	3.67955	2.05145
YBR121C	481358	483361	2003	89.43	483109	101.112	24.23	481668	-1.38	482883	45.3115	42.1191	8.18393	3.69674	-7.62	483166	3.43406	-6.42	482139	0.454546	0.421327	8.6		133.589	88.6604	85.8772	163.086	127.708	125.277	120.31	69.08	48.82	148.33	109.39	93.8							8.18393	3.69674	3.43406
YBR121C-A	482320	482478	158	97.18	482337	100.56	28.38	482336	31.75	482329	39.5745	41.6599	8.07925	3.02138	-4.02	482325	3.38132	-3.14	482363	0.372642	0.421384		Dubious	132.547	83.5434	84.851	161.603	123.123	123.742	128.96	74.25	76.43	157.49	115.48	116.3							8.07925	3.02138	3.38132
YBR122C	483964	484497	533	88.26	484004	99.3025	36.71	484477	9.17	484110	51.7259	40.2284	8.00082	4.22693	-4.93	484174	3.17416	-8.6	484407	0.523333	0.389026	1		131.638	93.6874	84.2119	161.004	131.518	123.806	119	80.73	59.06	146.9	118.05	103.09							8.00082	4.22693	3.17416	116	7.62675	2.76906	3.91487	89.57
YBR123C	484736	486685	1949	80.33	486260	98.1921	25.44	486233	8.76	485914	49.2271	36.8064	7.94747	4.00707	-4.12	485160	2.99372	-9.88	485926	0.494456	0.367138	0.8		130.871	91.2955	81.574	160.541	129.211	121.856	113.78	68.69	57.34	143.89	107.56	100.91							7.94747	4.00707	2.99372
YBR124W	486501	486860	359	85.65	486771	99.0236	9.66	486764	14.12	486858	40.4361	49.4502	8.04569	3.43528	-5.36	486517	4.15756	-1.97	486597	0.42	0.510833		Dubious	131.966	84.9694	91.3036	161.875	125.056	129.027	118.49	58.43	61.98	148.27	102.15	104.93							8.04569	3.43528	4.15756
YBR125C	487193	488374	1181	83.61	487441	100.747	21.1	487912	16.9	488360	49.3911	41.3189	8.18202	4.05988	-4.64	487908	3.4076	-5.39	488212	0.49978	0.419002	1.1		133.143	92.2777	85.6419	162.567	130.927	125.545	116.65	67.36	64.76	146.6	108.9	107.31							8.18202	4.05988	3.4076	145	7.10288	2.06466	2.48651	82.63
YBR126C	488899	490386	1487	88.52	488987	106.912	33.62	489763	24.94	488986	56.4486	52.8014	8.65449	4.57596	-2.89	489233	4.2694	-4.97	489163	0.564415	0.525927	2.8		138.857	99.2685	95.731	167.894	137.888	134.434	121.44	78.66	70.5	151.3	119.18	111.44							8.65449	4.57596	4.2694	131	7.78561	2.88803	3.67841	88.88
YBR126W-A	490844	491050	206	104.1	490898	114.736	35.22	491047	37.22	490854	64.8108	57.1641	9.29454	5.35145	-1.67	490941	4.673	-4.93	490999	0.660097	0.574396		Dubious	146.238	106.599	100.807	174.902	144.326	140.168	134.97	82.31	84.21	163.05	124.68	125.64							9.29454	5.35145	4.673
YBR126W-B	490921	491064	143	110.83	491061	117.771	30.48	491061	54.79	490965	58.8397	64.7312	9.73347	5.14653	-1.67	490941	5.45903	-4.93	490999	0.637083	0.673611		Dubious	149.622	102.893	107.012	178.608	142.627	145.182	143.41	78.94	97.78	173.01	122.51	136.54							9.73347	5.14653	5.45903
YBR127C	491263	492816	1553	91.01	491889	103.52	32.76	492102	28.11	492102	51.1304	47.8801	8.3562	4.12355	-6.34	492096	3.87586	-4.17	492779	0.507259	0.476364	5.8		135.733	94.0499	91.3506	165.001	132.737	130.518	122.77	77.11	73.36	151.59	117	114.03							8.3562	4.12355	3.87586	159	7.38519	1.36906	2.85731	84.35
YBR128C	493075	494109	1034	84.86	493364	95.7062	25.86	493498	10.46	493975	48.5921	37.5533	7.76787	3.97083	-6.13	494010	3.0784	-7.62	493686	0.489101	0.376966	0.1		128.197	90.4452	81.865	157.689	128.165	121.741	116.87	70.27	58.81	145.83	110.05	102.18							7.76787	3.97083	3.0784
YBR129C	494347	495333	986	82.18	494552	98.9869	18.04	494356	3.32	494513	45.5774	35.2845	8.01106	3.72415	-5.15	495028	2.83673	-7.62	495247	0.458136	0.345309	0.9		131.618	88.5727	80.026	161.247	127.304	120.277	116.11	64	52.73	146.72	105.26	96.07							8.01106	3.72415	2.83673	11	9.42417	5.2875	3.12167	90.34
YBR130C	495586	496863	1277	76.31	496254	96.1125	15.17	496273	1.92	496583	46.5606	28.6586	7.78966	3.78421	-5.36	496803	2.33035	-6.37	496689	0.466628	0.283693	0.7		128.866	88.1925	74.7398	158.595	125.705	116.161	109.41	61.28	51.2	139.39	101.19	93.71							7.78966	3.78421	2.33035	74	6.63853	3.6316	1.98547	84.4
YBR131C-A	497644	497733	89	86.24	497654	92.8111	20.52	497727	23.88	497651	27.9151	34.5117	7.70544	2.38889	-7.62	497714	2.91911	-5.15	497667	0.282	0.331111		Dubious	126.518	73.1227	78.7702	157.096	113.759	118.587	120.01	66.69	69.28	150.63	108.16	109.97							7.70544	2.38889	2.91911
YBR131W	497157	499271	2114	81.88	499089	97.4921	16.98	499093	1.23	498923	44.4883	36.8546	7.88678	3.60197	-7.62	497390	2.99629	-8.6	498877	0.442322	0.36731			130.248	87.4942	81.3729	159.985	126.23	121.431	115.95	63.28	51.92	145.72	104.84	95.98							7.88678	3.60197	2.99629	84	6.80741	2.884	-1.03906	80.38
YBR132C	499646	501436	1790	89.31	499665	103.227	10.34	500043	12.43	499734	42.7619	49.7566	8.33779	3.46878	-7.62	499999	3.98607	-4.17	501375	0.424199	0.489754	0.1		136.052	87.6691	92.5499	165.869	128.102	131.116	122.65	59.46	61.01	152.29	103.51	104.06							8.33779	3.46878	3.98607	317	7.14723	0.0615723	3.17239	79.22
YBR133C	501798	504281	2483	86.73	503050	101.718	19.65	503530	18.08	502992	48.5005	44.8249	8.23388	3.92779	-4.53	503504	3.63569	-6.66	503039	0.483905	0.446385	1.3		134.35	91.333	88.8368	163.989	129.931	128.476	120.09	66.94	64.5	149.81	109.32	105.81							8.23388	3.92779	3.63569	22	5.95	2.12522	2.97	97.98
YBR134W	504237	504638	401	86.85	504283	98.9337	16.96	504513	20.19	504286	41.0822	38.7301	7.97438	3.36465	-7.62	504546	3.12866	-7.62	504492	0.412761	0.384154		Dubious	131.649	84.9007	83.116	161.354	124.35	123.065	120.41	66.23	67.09	150.5	110.46	108.6							7.97438	3.36465	3.12866
YBR135W	504848	505300	452	94.92	504853	110.104	36.13	505294	29.74	505283	64.6617	54.7924	8.99914	5.31859	-1.55	505050	4.50461	-2.08	505147	0.654834	0.550993	1.2		142.143	105.636	98.3984	171.273	142.632	137.717	126.26	79.3	76.55	154.72	118.08	118.62							8.99914	5.31859	4.50461	152	6.84118	2.85987	1.05092	82.04
YBR136W	505662	512768	7106	75.01	507418	96.2584	15.04	507625	5.9	507648	42.3676	36.5773	7.77123	3.40527	-7.45	508033	2.94034	-8.27	507958	0.417716	0.35972	0.2		129.106	85.4483	80.9037	158.921	124.243	120.789	108.45	60.01	54	138.73	100.16	97.11							7.77123	3.40527	2.94034	212	7.71728	3.58897	3.59376	81.31
YBR137W	513038	513577	539	85.57	513039	100.616	28.1	513039	19.52	513040	48.0292	40.9659	8.15709	3.83806	-4.77	513392	3.36087	-5.44	513191	0.472111	0.412963	1.9		133.417	90.8344	84.8318	163.203	129.406	124.325	119.13	73.01	64.49	149.01	113.39	104.88							8.15709	3.83806	3.36087	139	6.911	2.41229	2.64236	86.72
YBR138C	513756	515330	1574	81.54	514611	95.0184	21.75	514333	-2.46	513992	45.164	29.4648	7.69103	3.64345	-4.64	513769	2.4019	-9.88	513980	0.448527	0.291886	0.1		127.962	87.085	75.3535	157.86	124.852	116.607	114.76	67.83	48.71	144.74	108.67	94.54							7.69103	3.64345	2.4019	147	7.01439	3.26061	1.62595	78.67
YBR139W	515658	517184	1526	85.29	515662	101.541	24.27	515662	22.9	516868	46.3382	47.3625	8.20608	3.72297	-7.45	515976	3.83766	-4.12	515933	0.457171	0.471067	1		134.12	89.9356	90.5789	163.711	129.21	129.517	118.52	68.67	68.98	147.28	108.57	110.37							8.20608	3.72297	3.83766	172	6.54942	2.06208	1.00838	82.54
YBR140C	517344	526622	9278	78.99	522440	95.6611	12.51	525713	0.89	522496	39.1861	38.5341	7.73247	3.16265	-8.43	526555	3.10319	-8.6	523571	0.387778	0.380829	0.8		128.308	82.7475	82.3271	157.942	121.959	121.743	111.82	60.98	49.76	140.83	104.07	93.55							7.73247	3.16265	3.10319
YBR141C	527019	528032	1013	86.81	527683	101.96	34.55	527680	20.96	527680	52.2273	41.4243	8.21798	4.17992	-4.12	527245	3.31402	-6.13	527717	0.514536	0.404753	0.6		134.614	94.6009	85.773	164.274	132.803	125.7	118.94	77.13	66.56	148.09	115.23	107.51							8.21798	4.17992	3.31402
YBR141W-A	527161	527256	95	93.36	527165	106.391	39.56	527165	44.91	527161	52.9894	58.6674	8.655	4.65385	-2.31	527188	4.9249	-4.12	527245	0.568125	0.584896		Dubious	138.351	96.5465	99.7025	167.399	135.812	136.731	126.35	83.63	87.19	156.16	123.31	125.27							8.655	4.65385	4.9249
YBR142W	528311	530632	2321	83.08	530405	96.4201	28.46	528834	-0.69	530392	46.7185	33.8304	7.78404	3.78436	-4.64	528878	2.68116	-7.62	530393	0.466077	0.326589	2.6		128.986	88.7762	78.7351	158.549	126.672	119.127	117.35	72.91	50.14	147.2	112.88	95.35							7.78404	3.78436	2.68116	44	7.59578	2.58889	3.93111	88.43
YBR143C	530863	532176	1313	84.45	530902	97.2568	22.72	531236	2.09	530869	40.996	37.4764	7.86381	3.28896	-6.13	531513	3.054	-7.62	532156	0.404072	0.373798	6.1		130.146	84.9058	81.5814	160.002	124.438	121.272	117.2	69.1	52.18	146.88	110.42	97.06							7.86381	3.28896	3.054	71	7.22333	2.77083	-0.612778	88.33
YBR144C	533229	533543	314	80.56	533248	101.029	22.87	533247	21.08	533296	44.7024	44.4166	8.17625	3.55517	-8.43	533243	3.62076	-3.88	533258	0.436381	0.44854		Dubious	133.771	87.9708	88.3707	163.508	126.943	127.957	113.17	66.9	67.61	142.72	106.29	109.29							8.17625	3.55517	3.62076
YBR145W	533756	534811	1055	82.78	534808	105.301	18.85	534800	21.81	534807	49.4134	51.0927	8.53682	4.03011	-3.73	534751	4.17261	-6.37	533782	0.496913	0.512888	0.6		137.775	93.4814	93.7024	167.283	133.191	132.11	115.85	65.02	65.67	145.83	106.47	105.07							8.53682	4.03011	4.17261
YBR146W	535254	536090	836	82.72	535608	100.206	27.35	535658	10.3	535689	48.5493	37.2068	8.09504	3.91717	-5.14	535385	2.97789	-7.62	535655	0.482127	0.360908	2.1		132.958	90.9919	82.2542	162.701	129.241	122.788	114.96	70.26	58.77	144.19	108.74	102.05							8.09504	3.91717	2.97789	130	8.68771	3.64618	4.34595	100.96
YBR147W	536569	537459	890	82.31	537459	97.4222	16.58	537440	19.45	537449	40.5293	44.2791	7.84412	3.25668	-7.62	537302	3.49358	-9.88	537158	0.396947	0.427441			130.253	84.3918	87.0496	160.057	123.879	125.574	116.77	62.38	66.02	148	103.5	107.84							7.84412	3.25668	3.49358
YBR148W	537870	539699	1829	81.8	538974	95.9064	31.4	538953	-21.24	538990	47.2244	24.7379	7.7751	3.8442	-5.22	538124	2.03132	-9.88	538984	0.473022	0.245596	0.1		128.551	88.666	71.3996	158.184	126.012	113.324	115.58	72.91	33.41	145.49	110.24	82.26							7.7751	3.8442	2.03132
YBR149W	539981	541015	1034	89.41	541015	103.027	22.97	541015	28.92	540485	52.3775	44.2045	8.32497	4.26242	-4.41	540559	3.56394	-5.62	540508	0.523565	0.436792	2.5		135.378	94.6142	88.3096	164.768	132.694	128.031	121.94	69.04	75.74	151.12	110.44	117.31							8.32497	4.26242	3.56394	93	7.02511	1.27404	2.26979	87.59
YBR150C	541203	544487	3284	60.81	541584	95.8557	6.42	543557	-13.78	541584	41.7337	35.4877	7.74224	3.35947	-9.88	541251	2.85272	-7.62	541722	0.412798	0.349412	0.4		128.385	84.7813	79.8241	157.912	123.543	119.713	95.88	54.39	36.08	127.52	97.39	80.69							7.74224	3.35947	2.85272
YBR151W	545022	545972	950	90.55	545442	103.07	25.42	545815	23.34	545209	48.2745	41.6703	8.3111	3.86176	-5.36	545824	3.31404	-4	545693	0.474616	0.405773	2.6		135.723	91.464	86.124	165.384	130.381	126.147	123.23	72.2	71.54	152.87	114.23	112.82							8.3111	3.86176	3.31404	88	7.94438	3.26101	3.07764	91.17
YBR152W	546370	547245	875	85.49	547195	101.937	33.66	546380	-0.93	547137	58.5296	28.7928	8.1964	4.7087	-4.16	546672	2.28252	-6.37	547109	0.580628	0.275479			134.42	98.778	75.8622	163.925	135.1	118.171	118.67	77.75	50.09	148.59	117.02	95.8							8.1964	4.7087	2.28252	151	8.44368	4.23382	2.80855	96.01
YBR153W	547454	548188	734	85.24	547458	102.013	31.01	547461	9.72	547918	52.0796	42.1541	8.30644	4.28759	-6.64	547819	3.45022	-4.64	548120	0.528395	0.422218	1		134.529	94.4953	86.6063	164.064	132.734	126.628	117.2	74.09	57.86	146.17	112.65	101.03							8.30644	4.28759	3.45022
YBR154C	548356	549003	647	84.8	548687	97.1462	25.41	548673	10.53	548686	47.6076	37.2732	7.84943	3.87498	-5.36	548919	2.98091	-7.11	548695	0.477994	0.365324	4.9		129.815	89.7427	81.5548	159.473	127.712	121.404	118.06	69.29	58.23	148.21	108.37	101.02							7.84943	3.87498	2.98091
YBR155W	549765	550922	1157	86.6	550516	99.9404	34.29	550587	1.86	550392	53.3655	33.061	8.10248	4.35558	-5.39	549912	2.69796	-6.42	550687	0.537547	0.327824	1		132.695	94.7637	78.6287	162.438	132.096	119.612	119.08	78.44	51.47	148.41	118.16	95.93							8.10248	4.35558	2.69796	122	7.03268	3.87293	1.05569	87.35
YBR156C	551098	553194	2096	81.08	553028	98.5837	28.26	551769	3	551779	48.9518	29.7675	7.97428	3.97047	-3.92	552458	2.41173	-9.88	551619	0.490033	0.292718	0.3		131.629	90.5685	76.5031	161.629	128.078	118.518	113.7	72.74	54.86	142.97	112.56	97.59							7.97428	3.97047	2.41173	58	7.30305	2.77932	0.999153	95.41
YBR157C	553537	554304	767	89.46	553589	100.543	16.47	553537	6.85	553667	48.1542	39.208	8.09592	3.95482	-7.62	554117	3.04217	-6.66	553635	0.488529	0.372096	0.4		133.063	90.5483	83.7001	162.597	128.752	123.745	122.37	63.43	57.11	152.17	105.58	102.18							8.09592	3.95482	3.04217
YBR158W	556543	558192	1649	82.97	557628	97.9595	17.69	557918	17.86	557093	45.375	39.3806	7.93046	3.70987	-6.42	557317	3.15356	-7.39	556634	0.456382	0.385976	5.2		130.599	88.049	83.3588	160.233	126.491	122.945	115.05	64.29	64.78	144.13	106.12	106.5							7.93046	3.70987	3.15356	140	6.22468	1.83142	2.13652	71.8
YBR159W	558679	559722	1043	80.98	559721	98.0108	7.13	558773	17.1	559714	42.7902	42.0821	7.93115	3.49484	-7.45	558818	3.36871	-7.45	559692	0.428946	0.413065	6.1		130.622	86.3967	85.3696	160.23	125.664	124.348	115.53	57.6	63.18	146.83	102.64	104.54							7.93115	3.49484	3.36871	82	5.54217	1.04313	1.34181	68.52
YBR160W	560072	560968	896	84.81	560290	99.8319	23.8	560300	27.68	560287	50.4609	46.1158	8.10531	4.12973	-4.93	560331	3.7486	-4.68	560266	0.506522	0.459454	2.2		132.291	93.0736	89.3205	161.769	131.482	128.242	116.83	69.01	71.18	145.86	109.63	110.28							8.10531	4.12973	3.7486
YBR161W	561629	562759	1130	78.92	561647	98.2045	15.36	562471	18.61	561647	44.7397	41.2647	7.93896	3.60546	-6.42	562376	3.29383	-5.44	562220	0.44405	0.404907	0.4		130.9	88.0014	85.2144	160.585	126.968	124.784	112.02	63.58	63.96	142	104.95	104.69							7.93896	3.60546	3.29383	69	7.74629	3.70829	2.95114	88.53
YBR162C	563198	564565	1367	91.39	563333	103.787	22.52	563198	26.84	564555	48.7982	54.912	8.41507	3.9765	-4.77	564527	4.50595	-3.88	563410	0.489313	0.557208	7.4		135.694	92.0887	96.843	164.688	131.098	134.658	123.87	71.68	73.47	153.35	115.84	115.28							8.41507	3.9765	4.50595	278	6.75341	0.657133	1.59004	73.24
YBR162W-A	565226	565423	197	93.08	565412	99.829	38.45	565403	14.83	565283	57.1123	39.3239	8.06096	4.5296	-1.5	565371	3.20636	-4.04	565283	0.557828	0.392475			132.502	98.4488	83.8499	162.171	135.739	123.926	125.05	83.79	63.59	154.07	124.39	107.36							8.06096	4.5296	3.20636	101	7.4351	3.79196	1.95176	92.77
YBR163W	565718	567475	1757	74.54	567465	95.1836	16.84	567461	-0.57	567448	41.7472	35.7002	7.71074	3.40288	-9.88	566763	2.86112	-8.9	567445	0.418191	0.349562	0.7		127.873	84.6128	80.2908	157.542	123.213	120.409	108.66	61.98	47.55	139.52	102.51	90.66							7.71074	3.40288	2.86112
YBR164C	567870	568421	551	87.01	568416	97.952	28.31	568400	16.95	567875	46.2869	40.6855	7.92275	3.70792	-4.95	568407	3.3365	-5.15	568244	0.457591	0.410326	2.5		130.415	89.491	83.9765	159.89	128.413	122.952	119.57	73.86	63.08	149	113.99	104.5							7.92275	3.70792	3.3365	110	6.92892	2.21171	1.27892	79.22
YBR165W	568847	569680	833	79	569299	95.5482	19.26	568847	12.8	568847	44.2391	38.7098	7.75968	3.66946	-4.41	569179	3.13336	-6.59	569672	0.45054	0.383237	0.9		128.115	87.0492	82.7073	157.675	125.609	122.308	113.04	64.7	58.87	143.01	105.51	100.2							7.75968	3.66946	3.13336	68	7.54609	0.674203	3.57029	86.31
YBR166C	569837	571195	1358	77.63	570360	97.8088	18.45	569989	16.08	570392	43.8563	39.5214	7.91202	3.56838	-7.45	570108	3.17135	-6.42	569848	0.438484	0.387888	1.1		130.46	87.1645	83.2557	160.104	126.169	122.624	111.06	65.06	62.29	141.29	106.33	103.74							7.91202	3.56838	3.17135	29	6.409	0.153	2.12733	95.27
YBR167C	571463	571885	422	82.92	571622	94.5196	26.59	571464	12.31	571828	48.7131	29.8325	7.63787	3.91778	-4.12	571469	2.32371	-5.44	571505	0.480165	0.278534	0.6		127.029	90.1865	75.3332	156.535	127.566	116.242	115.13	72.28	62.56	144.33	113.34	104.72							7.63787	3.91778	2.32371
YBR168W	572366	573607	1241	81.37	573272	95.0259	10.53	572941	-3.15	573305	40.5034	34.8095	7.68859	3.28343	-7.62	572612	2.78143	-7.62	572404	0.40248	0.340153	0.3		128.155	84.0049	79.2915	158.22	123.168	119.308	114.7	58.78	47.03	144.9	102.06	91.98							7.68859	3.28343	2.78143	165	6.67036	1.76416	2.34633	78.62
YBR169C	573910	575991	2081	85.43	575988	102.037	24.7	575991	7.72	575784	50.7722	41.7905	8.25091	4.12392	-4.64	574814	3.37143	-7.45	575167	0.507786	0.412887	0.4		134.762	93.32	86.232	164.486	131.672	126.243	119.15	70.04	57.11	149.71	110.78	101.25							8.25091	4.12392	3.37143	142	6.85448	1.18895	2.97818	77.67
YBR170C	576339	578081	1742	84.22	576447	100.197	16.42	576525	9.82	577575	49.2142	41.7808	8.11982	3.98632	-8.27	576954	3.39078	-6.13	576569	0.491652	0.416168	0.6		132.801	92.101	85.6475	162.409	130.75	125.144	116.27	62.3	57.72	144.8	103.48	100.68							8.11982	3.98632	3.39078	59	7.50383	3.52033	1.31983	97.52
YBR171W	578359	578979	620	84.52	578757	98.0258	25.55	578886	12	578576	44.5688	32.9277	7.89464	3.53987	-5.13	578403	2.52193	-7.11	578531	0.434605	0.305056	3		130.925	87.5018	78.014	160.793	126.173	118.565	118.85	71.05	60.69	149.3	111.93	102.61							7.89464	3.53987	2.52193	9	7.836	5.559	6.723	90.16
YBR172C	579145	581367	2222	86.73	579375	100.767	29.25	581066	-13.77	580091	53.0572	39.9175	8.14224	4.30484	-4.17	581053	3.20767	-8.6	580078	0.531093	0.393234	1.1		133.285	94.5927	84.6755	162.819	132.046	124.961	120.42	75.02	40.73	149.95	114.5	88.85							8.14224	4.30484	3.20767	137	6.55065	0.588333	1.35601	80.67
YBR173C	581721	582167	446	88.98	582164	106.21	37.25	581723	25.74	581722	61.2301	46.9624	8.58501	4.92056	-2.17	581944	3.72808	-5.1	581736	0.607025	0.457293	1.6		137.963	101.833	91.7774	166.826	138.482	132.145	120.62	80.98	72.12	149.33	120.33	113.8							8.58501	4.92056	3.72808	137	6.97906	2.38768	3.34754	91.51
YBR174C	582333	582647	314	90.23	582510	100.961	35.88	582486	43.85	582369	52.4455	53.1123	8.16517	4.2586	-3.1	582462	4.28283	-3.27	582630	0.523746	0.52819		Dubious	132.442	94.165	94.9657	161.043	131.781	132.705	121.35	80.55	87.69	149.22	120.24	126.46							8.16517	4.2586	4.28283
YBR175W	582403	583350	947	90.23	582510	103.175	38.31	583318	29.81	582757	52.9731	51.909	8.33874	4.26415	-3.46	582990	4.19585	-4.12	582800	0.524051	0.51847	0.9		134.893	95.5445	94.1164	163.715	133.927	132.168	121.35	83.2	75.47	149.22	123.55	116.52							8.33874	4.26415	4.19585	110	7.04018	2.87514	2.79351	80.76
YBR176W	583715	584653	938	83.12	584630	97.9253	23.26	583715	5.51	584650	49.4079	44.696	7.9211	3.99754	-6.59	583760	3.60623	-5.9	584323	0.492609	0.444004	0.6		130.169	91.8186	87.6236	159.448	130.042	126.289	116.21	68.33	54.1	146.2	108.51	97.66							7.9211	3.99754	3.60623	95	6.53875	3.055	-0.356042	86.79
YBR177C	584802	586157	1355	90.24	584805	102.735	25.08	584805	14.65	585783	49.3396	46.9702	8.3055	3.98606	-6.17	585276	3.80621	-9.88	585775	0.490863	0.467869	1.2		135.408	92.4611	90.4277	165.087	131.322	129.579	122.3	70.09	62.92	151.38	110.54	106.22							8.3055	3.98606	3.80621	42	6.90535	1.65953	2.76674	91.68
YBR178W	586066	586440	374	80.8	586196	101.236	22.17	586416	11.83	586206	40.6111	34.7787	8.15789	3.26637	-6.37	586181	2.86125	-9.88	586331	0.4048	0.34784		Dubious	134.815	84.973	80.5284	165.304	124.908	121.683	114.74	67.37	59.31	145.49	106.57	101.66							8.15789	3.26637	2.86125
YBR179C	586542	589109	2567	79.55	588803	97.5589	21.29	587700	-2.79	586646	44.405	34.1704	7.88425	3.5875	-6.41	588985	2.73499	-8.9	587322	0.441215	0.334264	0.1		130.221	87.0712	79.3514	159.873	125.502	119.991	113.25	65.68	47.24	143.75	105.54	92.04							7.88425	3.5875	2.73499
YBR180W	589736	591454	1718	72.56	591453	100.926	-0.59	591453	8.56	591453	43.1641	47.5273	8.17153	3.48828	-6.37	590347	3.83639	-6.42	591054	0.427673	0.471076	0.2		133.696	87.2619	90.3473	163.456	126.971	128.929	108.01	46.96	54.07	140.08	89.56	94.89							8.17153	3.48828	3.83639
YBR181C	591707	592769	1062	84.87	592649	100.862	29.74	592656	-3.53	592538	50.7724	38.7589	8.14528	4.09872	-4.38	592420	3.10116	-6.64	592656	0.505823	0.377178	33.8		133.146	93.0375	83.2699	162.469	131.136	123.33	118.02	72.79	47.78	147.75	111.5	93.74	S000035076	1	351	7.53983	3.32338	1.96063	8.44502	4.48257	3.66581
YBR182C	593501	594859	1358	83.51	594674	104.337	27.92	594844	5.14	594834	50.6496	45.8875	8.43369	4.11627	-5.36	594720	3.69441	-5.15	594847	0.506652	0.453937			137.069	93.5059	90.0013	166.805	132.133	129.736	115.28	71.18	53.69	143.6	110.07	97.2							8.43369	4.11627	3.69441	229	8.15761	3.32283	3.81039	106.04
YBR182C-A	595356	595550	194	88.02	595532	95.0516	18.85	595468	25.18	595527	35.5115	38.067	7.73836	3.11144	-6.34	595473	3.24964	-4.81	595385	0.385692	0.394872			127.853	79.5083	81.4423	157.622	119.094	120.483	121.36	65.97	70.5	151.6	108.27	110.99							7.73836	3.11144	3.24964
YBR183W	596110	597060	950	78.15	597044	100.514	20.13	597060	14.98	597038	46.7864	47.6207	8.16819	3.83152	-5.1	596603	3.89279	-5.44	596307	0.471472	0.479884	0.6		133.105	90.4728	90.4679	162.704	129.829	129.075	111.85	65.8	61.13	142.37	106.8	102.56							8.16819	3.83152	3.89279	0				84.6
YBR184W	597358	598929	1571	82.49	598114	94.5243	12.87	598220	5.65	597796	41.976	30.4998	7.63289	3.39022	-6.42	598502	2.45321	-8.9	597751	0.415922	0.299491			127.423	84.6468	75.7854	157.278	123.072	116.504	115.52	60.09	55.61	145.46	102.45	99.67							7.63289	3.39022	2.45321
YBR185C	599118	599954	836	87.87	599298	98.1193	19.85	599667	10.15	599849	41.6693	39.8625	7.92243	3.35434	-6.42	599621	3.25174	-6.37	599605	0.40963	0.396057	1.3		130.877	85.2086	83.8472	160.617	124.411	123.44	119.59	68.16	58.08	148.35	111.34	101.07							7.92243	3.35434	3.25174	86	7.41299	2.43483	2.87253	86.21
YBR186W	600548	602355	1807	82.28	602149	96.3967	-2.76	602149	16.39	600906	42.3086	37.5823	7.81061	3.46013	-6.42	602108	3.06053	-7.62	600950	0.424392	0.374856			129.015	85.6363	81.3054	158.625	124.651	120.655	116.07	46.38	62.71	146.15	90.39	104.3	S000036995	1	112	6.93265	0.342655	2.71062	7.86914	3.66796	3.08386
YBR187W	602629	603471	842	91.25	603425	105.191	17.69	603465	24.42	603113	48.3339	54.1012	8.49083	3.92034	-6.13	602755	4.32609	-7.62	603154	0.481756	0.532183	4.6		137.698	92.4209	95.925	167.236	132.142	133.641	123.43	65.18	71.81	152.46	107.82	114.38							8.49083	3.92034	4.32609
YBR188C	603680	604102	422	90.3	603941	102.474	35.34	603949	16.21	603716	53.6261	32.711	8.33137	4.46404	-3.22	603995	2.71239	-7.02	603848	0.551844	0.329078	0.6		135.631	95.5051	79.3943	165.744	133.269	121.376	122.27	79.16	66.03	151.29	118.58	110.75							8.33137	4.46404	2.71239
YBR189W	604503	605503	1000	79.28	604637	98.1452	19.96	604871	24.79	605502	45.2649	43.5965	7.95672	3.68864	-9.88	604913	3.55241	-5.36	605503	0.453327	0.436613	25.7		130.588	88.2177	86.7038	160.046	126.91	125.528	112.52	67.17	69.38	142.64	107	109.37	S000037266	1	412	7.40637	2.79271	3.16613	8.34328	4.31793	3.82372
YBR190W	605961	606272	311	89.17	606225	111.049	38.78	606187	17.17	606226	64.4024	55.0436	8.97949	5.23946	-3.37	606148	4.3351	-6.01	606252	0.646154	0.533365		Dubious	143.827	106.058	98.8474	173.625	143.662	138.339	121.82	82.15	64.2	151.15	121.19	106.42							8.97949	5.23946	4.3351
YBR191W	606265	607135	870	79.37	606648	96.0694	17.96	606647	15.08	606377	44.6262	39.5208	7.75691	3.57428	-4.68	606637	3.21976	-7.62	606352	0.44054	0.392744	64.7		128.326	87.3628	83.2568	157.611	125.858	122.626	112.43	63.13	62.59	142.37	103.69	105.07	S000030994	1	387	7.34466	2.90428	2.41582	8.08807	4.11251	3.86557
YBR191W-A	607144	607218	74	70.76	607217	83.3673	-11.62	607218	6.64	607211	1.4392	22.1749	6.56827	-0.5464	-7.62	607187	1.82987	-4.38	607218	-0.0698667	0.223067		Dubious	118.512	51.3124	66.6603	150.347	96.0017	106.623	106.31	39.02	52.25	138.46	84.33	93.16							6.56827	-0.5464	1.82987
YBR192W	607647	608780	1133	83.89	607932	99.6194	29.04	607931	16.76	607750	49.3073	39.4018	8.06043	4.00204	-7.62	608108	3.1921	-5.44	607656	0.492769	0.389444	1		132.539	92.3049	83.3723	162.43	131.054	122.952	116.43	72.72	63.91	145.93	112	106.25							8.06043	4.00204	3.1921	232	7.06777	2.34979	2.53567	81.8
YBR193C	609077	609748	671	86.89	609077	102.452	26.08	609084	19.4	609274	54.4243	44.5861	8.27458	4.42824	-4.53	609679	3.68371	-5.39	609228	0.547515	0.452842	0.3		134.795	95.9088	88.851	164.177	133.322	128.716	120.33	71.5	68.79	150.65	111.93	112.06							8.27458	4.42824	3.68371	269	6.95867	2.45241	2.18467	86.34
YBR194W	610033	610404	371	89.21	610149	97.1936	32.96	610035	19.68	610109	55.7082	33.6994	7.8882	4.65594	-4.38	610264	2.63524	-5.44	610105	0.578656	0.322876	0.3		129.792	96.1951	79.0921	159.386	132.719	119.922	121.78	77.48	67.68	151.2	117.5	109.1							7.8882	4.65594	2.63524	32	7.44697	3.67576	1.98364	95.35
YBR195C	610609	611877	1268	85.98	610935	102.387	31.41	611632	18.95	611611	52.3106	45.3581	8.28968	4.2522	-4.35	611230	3.67337	-4.81	611795	0.524043	0.451474	0.6		134.961	94.6052	89.4262	164.551	132.737	129.119	119.01	75.11	66.53	148.45	114.42	108.58							8.28968	4.2522	3.67337
YBR196C	612231	613895	1664	88.35	612231	104.254	34.82	612623	19.54	612231	51.8443	52.1663	8.43386	4.18847	-6.37	613256	4.22208	-5.62	613827	0.515159	0.520715	15.4		135.963	94.4006	94.762	164.781	132.765	133.162	122.03	77.87	66.59	151.33	116.61	108.78							8.43386	4.18847	4.22208	175	6.27608	1.3883	1.09273	82.14
YBR196C-A	614019	614168	149	87.72	614128	94.3443	-2.33	614023	38.73	614107	10.8279	46.7835	7.5298	0.748267	-7.62	614128	3.84073	-3.62	614019	0.0841333	0.478733			127.932	60.3601	88.42	158.408	104.793	125.939	120.98	48.4	80.97	151.15	93.61	119							7.5298	0.748267	3.84073
YBR196C-B	614521	614625	104	92.02	614598	101.565	41.59	614608	33.47	614609	53.6947	47.3233	7.72648	4.21562	-5.36	614562	3.46314	-6.42	614602	0.507429	0.411238			134.864	96.3899	90.6282	165.102	134.886	129.644	125.02	85.35	77.87	154.96	124.76	117.75							7.72648	4.21562	3.46314
YBR197C	615198	615851	653	96.15	615204	109.095	48.17	615198	35.12	615765	67.0097	47.2505	8.84714	5.45489	-1.45	615747	3.89177	-5.44	615719	0.675046	0.479266	0.3		141.574	107.457	92.5856	171.098	143.99	133.422	127.95	90.65	80.8	156.83	128.93	121.38							8.84714	5.45489	3.89177	438	7.94328	3.40667	3.89346	93.37
YBR198C	616122	618518	2396	75.96	617747	101.428	11.59	617942	-8.59	617373	51.3036	42.0227	8.20905	4.14866	-7.62	617963	3.42046	-8.43	617295	0.511464	0.419241	1.3		134.098	93.8359	86.3512	163.771	132.175	126.261	109.46	61.6	44.36	139.79	102.71	91.76							8.20905	4.14866	3.42046
YBR199W	618904	620298	1394	82.63	619359	97.4769	22.71	619930	15.29	619712	47.4836	40.6512	7.85279	3.81466	-4.77	619768	3.25866	-6.17	619456	0.469039	0.400129	2.2		130.079	90.0059	84.4314	159.678	128.321	123.845	115.71	67.55	62.16	145.69	107.84	104.22							7.85279	3.81466	3.25866	130	7.56969	2.89847	2.88092	82.62
YBR200W	620867	622522	1655	85.02	621098	98.7978	26.72	622070	8.92	622102	47.6293	39.0129	7.98603	3.83376	-7.62	621161	3.12722	-8.43	621968	0.472283	0.383394	0.7		131.59	90.2017	83.3864	161.364	128.563	123.324	118.06	72.07	57.78	148.01	112.51	101.59							7.98603	3.83376	3.12722	170	7.30608	2.38912	2.40105	82.42
YBR200W-A	622978	623142	164	88.33	623142	100.075	24.93	623004	24.15	623142	39.2886	46.9544	8.3423	3.3597	-6.64	623118	4.33527	-1.51	623007	0.411212	0.542121			133.167	83.9898	89.7166	163.215	124.224	128.244	122.55	71.55	69.67	153.25	113.42	110.56							8.3423	3.3597	4.33527
YBR201W	623572	624207	635	88.26	623826	97.3852	26.5	623790	26.3	623816	44.0229	41.1591	7.85613	3.57311	-5.36	623867	3.37833	-4.81	623969	0.43794	0.414984	1.1		129.608	87.345	84.6973	158.866	126.363	123.897	120.27	71.64	70.94	149.28	111.2	111.04							7.85613	3.57311	3.37833	101	7.31755	3.42284	0.858333	87.53
YBR202W	625767	628304	2537	79.65	627526	100.887	25.76	626386	7.12	628010	51.5282	43.9335	8.16194	4.15987	-6.64	626375	3.56528	-5.15	626157	0.51288	0.438081	0.7		133.212	93.7579	87.8236	162.573	131.828	127.35	112.5	71.56	57.6	142.27	111.54	101.55							8.16194	4.15987	3.56528
YBR203W	629163	631937	2774	83.65	629534	98.5269	18.81	629579	-1.57	629539	46.3893	41.0277	7.96013	3.74288	-5.44	630769	3.30379	-8.9	629535	0.460458	0.405341	0.3		131.008	89.0423	84.9965	160.5	127.47	124.581	117.65	64.18	48.85	146.46	104.93	94							7.96013	3.74288	3.30379
YBR204C	632249	633376	1127	80.72	632366	100.348	19.49	632360	3.33	632415	45.7109	40.9771	8.11583	3.72265	-6.13	633195	3.27122	-5.39	632554	0.457899	0.401622	0.4		133.103	89.3215	84.8577	162.849	128.605	124.362	114.37	64.15	53.48	144.86	104.13	98.33							8.11583	3.72265	3.27122	257	6.93624	2.72213	0.662752	84.93
YBR205W	633617	634831	1214	80.97	634309	101.053	18.92	634308	7.54	634430	49.3281	46.5759	8.15604	3.96204	-7.62	633729	3.75213	-6.01	634428	0.488099	0.462872			133.086	92.1384	89.6651	162.185	130.72	128.483	113.6	64.49	56.59	143.17	105.41	100.57							8.15604	3.96204	3.75213
YBR206W	634596	634919	323	89.78	634913	100.02	36.55	634671	27.19	634872	52.6978	49.5307	8.04349	4.1808	-3.95	634653	3.9379	-4.64	634829	0.512438	0.480895	2.1	Dubious	131.975	94.0439	92.5446	161	131.327	131.309	121.7	80.51	73.53	150.19	120.08	115.18							8.04349	4.1808	3.9379
YBR207W	635141	636538	1397	86.77	635141	100.831	9.23	635173	19.19	636353	46.1184	47.2167	8.17142	3.71036	-8.9	635709	3.83304	-6.13	635529	0.455172	0.471094	2.8		133.449	89.7987	90.1834	163.072	129.146	128.896	119.63	58.3	66.68	149.42	102.31	108.04							8.17142	3.71036	3.83304	26	6.62222	2.95519	-0.0585185	91.89
YBR208C	636698	642205	5507	82.51	639028	102.092	20.42	642202	12.59	637671	48.3636	46.8681	8.25095	3.91197	-7.62	638381	3.78589	-7.62	640247	0.481659	0.465438	0.9		134.596	91.6553	90.0469	164.12	130.664	128.947	114.69	66.33	59.35	143.87	107.46	101.31							8.25095	3.91197	3.78589
YBR209W	642578	642895	317	92.83	642677	107.501	24.42	642677	33.52	642731	52.1486	46.881	8.64406	4.12204	-7.62	642709	3.83113	-4.46	642846	0.500629	0.461321		Dubious	141.331	95.8902	91.1729	172.065	135.317	131.072	127.01	71.36	79	158.01	113.52	119.91							8.64406	4.12204	3.83113
YBR210W	645545	645973	428	83.01	645629	94.3072	19.66	645915	20.11	645973	37.775	40.2149	7.62152	2.96883	-6.42	645741	3.3059	-3.9	645870	0.362448	0.4069	1.9		126.954	81.8013	83.158	156.581	121.423	121.82	114.93	66.14	66.56	143.86	107.76	108.21							7.62152	2.96883	3.3059	79	7.0475	3.87088	1.33363	87.25
YBR211C	646153	647127	974	68.83	646153	95.609	11.98	646678	-2.1	646160	45.1794	33.2489	7.73136	3.68278	-4.17	646707	2.70024	-7.62	646846	0.453456	0.330031	0.8		128.113	87.2662	78.3302	157.618	125.181	118.878	103.4	59.15	46.36	134.66	101.47	89.78							7.73136	3.68278	2.70024
YBR212W	647881	649899	2018	87.54	648086	104.582	26.54	648237	18.19	648095	53.0248	45.3819	8.45231	4.29012	-6.34	648345	3.69897	-8.6	648089	0.529148	0.454468	0.4		137.111	95.0573	89.9772	166.667	132.956	130.142	121.13	71.49	65.28	151.02	111.89	107.56							8.45231	4.29012	3.69897	129	7.34338	1.76654	2.60308	90.92
YBR213W	650363	651187	824	87.27	650369	108.364	43.91	650487	16.36	650371	64.0114	54.0126	8.76919	5.16858	-6.17	650807	4.38924	-4.68	650395	0.637285	0.540642	0.2		140.654	105.174	97.7057	170.005	142.337	137.097	120.36	85.89	63.67	150.23	122.93	105.93							8.76919	5.16858	4.38924	129	8.33831	3.91015	4.26838	94.29
YBR214W	651410	652993	1583	89.3	652220	108.271	31.4	652489	27.57	652893	55.7175	54.7256	8.75322	4.52729	-6.17	651768	4.41194	-4.41	651922	0.557165	0.543176	0.6		140.527	98.083	98.3982	169.847	136.291	137.774	121.55	76.38	73	150.8	116.1	113.79							8.75322	4.52729	4.41194
YBR215W	653441	655312	1871	78.88	654896	97.313	23.01	654902	4.11	654903	51.1412	30.7306	7.85635	4.14595	-6.64	654856	2.45026	-9.88	654512	0.511725	0.296469	0.4		130.304	92.1384	77.0728	160.251	129.102	118.739	113.36	66.28	52.47	144.58	105.15	95.81							7.85635	4.14595	2.45026
YBR216C	655571	657595	2024	79.02	656325	94.4926	20.67	657079	13.56	656394	40.6668	36.6652	7.63343	3.27698	-6.34	657042	2.93262	-8.9	655718	0.402642	0.358978	0.4		127.071	83.8537	80.5281	156.639	122.737	119.999	112.33	66.53	60.36	142.3	107.6	102.35							7.63343	3.27698	2.93262	203	7.0402	2.2123	2.95064	84.33
YBR217W	657827	658387	560	86.12	658233	98.65	15.2	658238	-5.36	658104	45.073	33.3061	7.94799	3.55611	-6.34	658230	2.66907	-6.62	658121	0.436453	0.324171	0.6		131.29	87.7986	78.4669	160.926	126.285	119.085	119.36	62.79	47.16	149.01	105.51	94.19							7.94799	3.55611	2.66907	353	7.31602	3.20342	2.39099	89.1
YBR218C	658702	662244	3542	82.7	660070	104.443	25.06	659466	17.99	659021	53.6	50.1889	8.45258	4.34306	-6.01	660878	4.06574	-6.53	658709	0.535679	0.500277	2.4		136.587	96.1698	93.3234	165.795	134.553	132.199	115.48	71.25	64.26	145.19	112.75	105.81							8.45258	4.34306	4.06574
YBR219C	662494	663298	804	80.52	662887	101.024	-9.66	662572	13.18	662931	43.521	47.1799	8.14543	3.4784	-9.88	662564	3.76384	-5.36	662810	0.427739	0.46246	1.1		133.78	87.5556	90.6706	163.528	127.207	129.851	112.58	42.64	60.26	141.58	89.44	102.5	S000036942	1	420	7.91748	3.39948	3.32428	8.39534	3.56492	4.24576
YBR220C	662990	664672	1682	88.76	664483	105.054	20.29	664112	32.49	663842	50.1344	52.6612	8.50087	4.05594	-6.01	663413	4.27614	-6.64	664270	0.498829	0.525603			137.561	93.9012	95.4869	167.098	133.343	134.096	120.52	67.42	76.49	149.33	109.7	115.88							8.50087	4.05594	4.27614
YBR221C	665148	666248	1100	86.79	665424	104.48	28.67	666231	26.51	665148	49.651	53.2948	8.46252	4.02675	-5.03	665635	4.32996	-5.36	665148	0.495204	0.532307	8.5		136.586	92.9533	95.6317	165.76	131.977	133.805	118.74	75.33	71.96	147.72	117.21	112.8							8.46252	4.02675	4.32996	244	6.92396	3.13494	2.18535	84.78
YBR221W-A	666533	666637	104	89.03	666635	105.05	42.98	666637	25.17	666631	54.8941	40.419	8.58257	4.56581	-2.81	666624	3.36714	-5.15	666590	0.556	0.415429			138.128	97.1028	86.2592	168.179	135.169	127.52	122.84	85.78	71.05	153.5	124.24	112.29							8.58257	4.56581	3.36714
YBR222C	666715	668346	1631	89.97	666722	107.262	30.87	667565	29.26	666841	53.7063	53.7825	8.66161	4.34396	-7.62	668037	4.32247	-5.39	666886	0.535043	0.532463	0.6		139.769	96.6695	97.0603	169.312	135.406	136.079	122.68	77.79	75.24	152.34	119.24	116.36							8.66161	4.34396	4.32247	115	7.205	2.77922	3.79879	92.53
YBR223C	668658	670292	1634	86.92	669980	104.315	26.41	669461	14.56	670085	54.549	45.7323	8.42555	4.40632	-5.39	669112	3.6694	-6.13	669797	0.543823	0.451046	0.1		136.926	96.7561	90.1318	166.555	134.818	130.122	118.89	72.85	63	147.88	114.58	106.27							8.42555	4.40632	3.6694	282	8.0582	3.0111	3.79113	95.4
YBR223W-A	668716	668835	119	106.63	668818	118.869	51.61	668825	55.05	668826	72.0079	69.5245	9.78025	6.18292	0.25	668814	5.69075	-1.77	668787	0.750917	0.690083		Dubious	151.501	114.579	112.328	181.191	153.037	150.984	139.2	95.29	98.48	168.81	134.67	137.61							9.78025	6.18292	5.69075
YBR224W	670120	670635	515	80.66	670556	99.4963	4.22	670555	25.81	670619	37.2358	49.093	8.06919	3.00314	-7.62	670568	4.01147	-3.15	670618	0.364496	0.490736		Dubious	132.097	81.7998	91.8034	161.701	121.9	130.294	114.81	52.92	70.79	145.71	96.58	110.32							8.06919	3.00314	4.01147
YBR225W	670622	673324	2702	83.98	671482	99.4552	14.37	671600	2.56	670740	48.0786	39.5065	8.03843	3.90566	-8.6	672493	3.1758	-7.39	671204	0.481102	0.388727			132.056	90.3026	84.0796	161.661	128.353	124.199	116.96	61.08	53.04	146.8	102.78	98.29							8.03843	3.90566	3.1758
YBR226C	673150	673560	410	70.97	673534	93.849	25.77	673362	-4.82	673535	38.9655	32.8307	7.52603	3.14881	-3.65	673323	2.72197	-9.88	673346	0.386229	0.336715		Dubious	127.341	82.6933	77.5754	157.728	122.053	117.816	105.1	70.57	44.35	135.98	108.15	88.39							7.52603	3.14881	2.72197
YBR227C	673567	675129	1562	81.14	673567	98.0227	20.58	673956	10.53	673568	47.2932	36.0705	7.93991	3.81754	-5.36	673945	2.9344	-6.71	674363	0.469744	0.357818	0.4		130.837	90.0075	80.3707	160.629	128.494	120.231	115.05	66.66	58.31	145.78	108.05	99.91							7.93991	3.81754	2.9344
YBR228W	675308	676222	914	85.6	675896	99.789	18.54	675309	9.38	675932	47.7171	35.7196	8.09231	3.90816	-7.62	675756	2.92886	-5.39	675797	0.478273	0.355628	0.2		132.401	90.7409	80.3862	162.016	129.506	120.573	118.16	64.74	57.81	147.67	106.23	100.52							8.09231	3.90816	2.92886
YBR229C	676352	679216	2864	81.94	676773	99.8422	18.02	676858	-2.46	676509	45.1699	42.5002	8.06632	3.63019	-7.62	676358	3.43733	-8.6	676464	0.445731	0.422426	0.7		132.33	88.3434	86.4756	161.834	127.233	126.072	114.95	63.7	48.06	144.87	104.72	93.31							8.06632	3.63019	3.43733	136	7.03737	2.70321	1.24526	90.88
YBR230C	679544	680045	501	84.48	679544	102.933	29.25	679994	24.71	679553	50.7304	51.1981	8.3301	4.12853	-4.97	679948	4.08749	-5.36	679545	0.507948	0.503884	1.8		135.458	93.4182	94.479	165.005	131.895	133.49	115.85	74.09	70.84	144.31	114.41	112.29	S000034002	1	96	7.55691	2.47175	4.24196	8.51528	4.52533	4.05049
YBR230W-A	680357	680557	200	97.32	680549	114.84	49.72	680555	15.72	680357	72.1719	59.9328	9.51627	5.99119	-0.48	680369	5.23134	-2.26	680366	0.73403	0.63408			147.266	113.94	102.847	176.758	151.677	141.563	130.5	92.55	64.18	160.62	130.9	107.69							9.51627	5.99119	5.23134	142	7.49406	3.11364	1.56301	104.91
YBR231C	682174	683085	911	92.72	683085	111.392	39.42	682174	19.83	683084	70.2475	51.2173	9.0392	5.73868	-1.7	682718	4.18227	-5.39	682581	0.710482	0.515844	0.6		143.914	111.218	95.2341	173.483	148.232	134.904	126.04	83.39	68.32	156.26	122.97	111.86							9.0392	5.73868	4.18227
YBR232C	683368	683727	359	83.57	683435	103.056	29.01	683713	25.86	683372	46.5316	60.2799	8.37311	3.73542	-4.34	683698	4.89544	-3.37	683368	0.459194	0.603		Dubious	135.004	91.244	100.419	164.032	131.519	136.648	115.14	74.74	71.37	143.77	115.85	112.27							8.37311	3.73542	4.89544
YBR233W	683423	684664	1241	83.57	683435	101.598	33.13	684228	4.46	684657	52.7782	43.4618	8.23897	4.3057	-4.16	684399	3.53721	-5.1	684243	0.531119	0.434541	0.3		134.127	94.6569	88.0133	163.672	132.417	128.131	115.14	75.76	54.67	143.77	114.11	99.68							8.23897	4.3057	3.53721	132	6.43143	3.18805	-1.00617	82.98
YBR233W-A	684972	685256	284	84.79	685029	96.5728	33.31	685253	20.59	685026	54.7296	38.1707	7.73744	4.4286	-4	685030	2.96747	-4.17	685063	0.542877	0.356105			128.801	95.6178	81.8134	158.062	132.498	121.094	117.8	78.74	66.56	147.6	117.07	107.85							7.73744	4.4286	2.96747	204	6.6802	2.59059	2.01741	78.27
YBR234C	685433	686587	1154	79.27	685433	102.817	24.65	685434	26.6	685591	49.1599	50.6782	8.33829	3.95143	-4.76	686425	4.09794	-3.37	685435	0.486303	0.503515	1.5		135.041	92.5483	93.269	164.317	131.647	131.658	112.26	69.81	71.37	141.8	110.4	111.38							8.33829	3.95143	4.09794	1	4.245	-1.905	-2.645	93.03
YBR235W	686896	690258	3362	86.05	687210	101.73	6.36	688363	20.63	689292	44.3131	47.3073	8.21718	3.57271	-8.27	687767	3.81429	-8.27	689095	0.438793	0.469251	0.7		134.389	88.4719	90.2504	164.053	128.241	128.942	118.4	56.81	67.74	147.62	102.04	109.22							8.21718	3.57271	3.81429	74	7.0024	2.7744	2.74627	81.95
YBR236C	690378	691688	1310	85.56	690712	99.4995	25.3	691225	14.33	691417	47.2616	39.106	8.07111	3.8516	-5.62	690565	3.1861	-6.53	691590	0.47447	0.390397	1.3		132.205	90.0386	83.482	161.904	128.581	123.423	118.03	70.65	62.74	147.47	111.02	106							8.07111	3.8516	3.1861	114	6.83817	3.18591	1.65435	85.89
YBR237W	691964	694513	2549	85.92	693011	98.0692	26.82	693329	5.32	692017	49.4231	34.8797	7.91388	3.99347	-5.44	692317	2.78969	-8.43	692050	0.492624	0.339459	0.6		130.872	91.5587	79.7055	160.653	129.535	120.031	117.52	72.73	54.93	146	114	99.37							7.91388	3.99347	2.78969
YBR238C	695102	697297	2195	83.02	696969	99.4898	9.32	695884	13.07	696970	44.4482	41.0409	8.04917	3.6004	-8.6	695895	3.30825	-5.1	695704	0.442108	0.404736	0.7		131.905	87.1937	85.3215	161.342	125.696	125.186	115.73	57.42	61.75	145.26	100.57	105.09							8.04917	3.6004	3.30825	382	6.74603	-0.0274151	2.52645	87.43
YBR239C	698349	699938	1589	88.6	699507	103.857	15.36	698352	-2.07	699877	53.2971	45.069	8.41097	4.36989	-4.46	698740	3.65721	-6.62	699860	0.539522	0.448868	0.2		136.377	95.1485	89.7353	165.922	132.886	129.962	120.11	63.23	49.97	148.58	106.19	96.4							8.41097	4.36989	3.65721	61	6.46742	-0.279355	3.07161	85.41
YBR240C	700485	701837	1352	88.89	701668	105.91	36.9	700787	28.11	701576	57.5833	50.7603	8.56232	4.67596	-2.93	701093	4.09555	-4.85	700966	0.577214	0.504464			138.023	99.5082	94.3449	167.208	137.33	133.626	119.59	80.37	75.16	147.45	119.48	116.46							8.56232	4.67596	4.09555
YBR241C	702584	704050	1466	96.6	702584	115.224	37.73	703069	25.84	704041	61.9803	65.9015	9.34219	5.03478	-6.42	703652	5.34602	-4.77	704003	0.620593	0.659543	0.9		147.735	105.188	108.357	177.305	144.178	146.686	129.54	82.63	74.68	159.45	123.05	118.39							9.34219	5.03478	5.34602
YBR242W	704665	705381	716	91.44	705199	103.268	35	705375	14.32	704674	53.47	37.5726	8.37071	4.35128	-3.27	705270	3.08126	-6.13	704838	0.537713	0.37636	1.5		136.064	95.7281	83.1717	165.855	133.832	124.203	123.64	79	62.7	152.45	118.58	106.07							8.37071	4.35128	3.08126
YBR243C	705442	706788	1346	81.63	705632	102.8	16.28	705847	15.81	705720	43.3245	51.8233	8.33151	3.49523	-6.64	705825	4.21393	-5.39	705758	0.428679	0.519525	0.9		135.79	88.0595	94.2222	165.753	128.341	132.444	114.22	64.76	64.05	143.76	108.27	107.34							8.33151	3.49523	4.21393	42	6.63442	1.49256	2.83302	90.65
YBR244W	707523	708011	488	89.51	707875	99.1497	29.81	707923	13.24	707532	42.3289	36.34	8.05524	3.46329	-4.28	707537	3.00376	-6.34	707677	0.427362	0.367607	2.9		132.496	86.2671	80.9818	162.769	125.831	121.15	123.09	75.64	60.59	153.32	114.54	103.08							8.05524	3.46329	3.00376	105	6.22821	1.47038	1.70849	76.89
YBR245C	708145	711534	3389	85.01	711503	98.4833	20.83	710422	-4.07	711432	47.4037	35.1405	7.96171	3.83474	-6.37	710427	2.82584	-9.88	711386	0.472466	0.344817	0.6		131.216	89.8541	80.0106	160.935	128.105	120.377	118.82	67.71	48.3	148.33	109.6	95.2							7.96171	3.83474	2.82584
YBR246W	711586	712749	1163	86.51	712749	101.653	27.02	712739	19.62	712739	46.1066	44.7506	8.21244	3.71639	-4.95	712566	3.61018	-6.37	711629	0.456718	0.444321	1		133.858	89.5974	88.3741	163.115	128.776	127.665	119.99	71.15	65.5	149.23	110.81	106.7							8.21244	3.71639	3.61018
YBR247C	712999	714450	1451	85.69	713589	99.7573	21.62	713003	16.62	714317	50.0656	39.825	8.09021	4.08809	-4.41	713338	3.24797	-6.66	714364	0.503616	0.398464	1.3		132.265	92.1976	84.0642	161.786	130.174	123.886	118.68	68.14	66.02	148.59	109.45	107.72							8.09021	4.08809	3.24797
YBR248C	714802	716460	1658	79.71	714806	101.776	32.29	716311	12.39	715952	51.7817	43.8845	8.25165	4.21061	-5.36	716281	3.56585	-8.27	715985	0.518728	0.437263	1.6		134.261	94.5461	87.581	163.767	133.096	126.934	112.28	78.44	61.48	141.79	118.77	105.21							8.25165	4.21061	3.56585	50	6.35392	2.47529	3.03667	80.96
YBR249C	716877	717989	1112	88.17	716884	105.098	34.92	717514	25.54	716898	54.1552	50.2729	8.52843	4.4482	-3.12	717807	4.08395	-4.68	717696	0.548652	0.502884	7.5		137.362	96.5201	93.6077	166.682	134.722	132.663	120.42	78.71	70.25	149.55	117.63	110.44							8.52843	4.4482	4.08395	101	6.72245	1.22745	2.79078	88.41
YBR250W	719028	720599	1571	78.53	719884	94.0556	12.26	719048	-1.1	719878	40.2489	34.1656	7.59081	3.24652	-4.41	719874	2.7587	-8.6	720442	0.398734	0.337481			126.756	82.9307	78.8197	156.432	121.359	118.988	112.47	60.63	47.85	142.97	104.03	91.68							7.59081	3.24652	2.7587
YBR251W	721385	722308	923	85.3	722038	100.17	32.89	721447	23.64	722040	53.2199	42.1154	8.11544	4.28858	-3.15	721474	3.41917	-3.76	721638	0.529848	0.421407	0.6		132.732	95.4558	86.0458	162.303	133.538	125.601	117.79	76.3	68.77	146.96	115.36	109.33							8.11544	4.28858	3.41917	32	6.94606	3.89455	3.23273	88.8
YBR252W	722606	723049	443	93.64	723041	109.366	37	722925	31.99	722925	58.427	55.8114	8.89005	4.83122	-4.41	722893	4.60901	-5.9	722962	0.595203	0.564077	4.7		141.92	101.562	98.9896	171.512	140.473	137.927	126.23	82.48	77.38	155.81	123.41	118.19							8.89005	4.83122	4.60901	75	6.92658	3.46855	2.74803	84.91
YBR253W	723265	723630	365	92.98	723630	102.496	38.98	723630	5.62	723630	56.6922	36.1484	8.33101	4.78418	-1.7	723558	2.90183	-4.95	723621	0.590683	0.358033	1.1		134.535	97.7669	81.987	163.644	134.823	123.226	125.87	82.67	56.41	154.89	122	101.94							8.33101	4.78418	2.90183	70	6.96803	2.6262	0.262676	85.35
YBR254C	723731	724258	527	82.49	723988	97.5979	31.9	723988	24.94	724254	48.7224	41.2717	7.9272	3.91076	-5.14	723975	3.45269	-4.17	724157	0.478371	0.421326	1.7		130.36	91.6005	85.1498	160.104	130.24	124.655	115.98	75.61	71	146.33	114.92	112.28							7.9272	3.91076	3.45269	123	7.41121	1.14887	2.78992	91.32
YBR255C-A	726613	727069	456	86.39	726981	96.8863	28.14	726822	22.74	726984	44.6774	45.9771	7.9091	3.68374	-6.01	726794	3.80873	-3.05	726996	0.454508	0.468009			129.033	87.2035	88.2884	158.221	125.51	126.408	119.54	74.05	69.39	149.59	115.3	111.29	S000037336	1	93	7.41915	2.89734	3.28809	8.03598	3.88738	3.94355
YBR255W	724451	726535	2084	77.99	724740	97.5465	13.35	726469	10.83	725582	51.535	36.6821	7.87725	4.14925	-7.62	726498	2.94924	-9.88	725609	0.512	0.360921	0.4		129.871	93.1988	81.2274	159.22	130.761	121.309	111.41	63.44	59.06	140.13	108	102.1							7.87725	4.14925	2.94924	101	6.93255	3.14059	2.25284	87.28
YBR256C	727381	728097	716	78.22	727401	96.486	26.45	727681	-0.68	727421	47.8336	40.2143	7.77026	3.86921	-6.34	727721	3.25001	-5.36	727381	0.47643	0.398145	3.1		129.013	90.6258	83.7487	158.54	129.185	122.939	111.97	71.43	48.97	142.54	111.01	93.3							7.77026	3.86921	3.25001	37	7.11632	1.31921	-0.0436842	86.76
YBR257W	728880	729719	839	76.81	729353	94.0957	23.39	729343	-10.02	729165	44.5153	28.0506	7.56973	3.57632	-6.34	729501	2.18975	-8.9	729171	0.439893	0.264321	1		126.995	86.7048	73.7356	156.85	124.71	114.8	110.81	67.53	42.08	141.6	106.53	88.7							7.56973	3.57632	2.18975
YBR258C	729729	730157	428	82.11	729735	92.8789	39.81	730002	11.34	730121	52.6714	27.6733	7.56168	4.36305	-3.88	729961	2.22632	-4.64	729956	0.539674	0.273939	0.6		125.442	93.5402	72.9068	154.99	130.395	113.566	114.06	82.28	58.7	143.02	120.52	101.2							7.56168	4.36305	2.22632	57	6.26448	2.2531	2.00155	92.79
YBR259W	730382	732448	2066	82.64	732269	95.8775	18.99	731277	4.23	732387	39.3726	34.159	7.74787	3.17608	-6.64	731296	2.73907	-6.64	731456	0.388607	0.334204	0.3		128.743	82.9266	78.7964	158.574	122.133	118.95	115.4	65.74	53.32	143.44	106.15	97.33							7.74787	3.17608	2.73907
YBR260C	732634	734634	2000	83.23	733936	101.989	22.6	732646	7.99	734003	48.7848	40.3452	8.25669	3.95971	-6.53	732973	3.26589	-7.11	733240	0.486962	0.39953	0.4		134.579	91.2757	85.1436	164.182	129.569	125.469	115.91	68.9	57.31	145.36	110.49	100.97							8.25669	3.95971	3.26589
YBR261C	734827	735525	698	99.48	734847	110.894	48.42	735015	31.22	735016	67.9536	53.8415	9.02339	5.55073	-2.93	735232	4.43984	-5.15	735014	0.687153	0.546753	1.5		142.876	108.974	97.7106	171.959	146.025	137.26	131.56	91.21	77.74	160.7	129.71	119.57							9.02339	5.55073	4.43984	35	7.49111	3.87444	3.675	106.85
YBR262C	735715	736035	320	90.96	735718	103.487	45.44	735735	35.11	735734	65.4421	52.0555	8.41327	5.27822	-5.39	735966	4.2143	-3.19	735778	0.656386	0.521713	2.5		135.096	106.28	94.3906	163.82	143.156	132.558	123.2	87.42	79.1	152.4	125.23	118.69							8.41327	5.27822	4.2143	59	6.982	2.93917	3.64867	86.63
YBR263W	736259	737731	1472	90.5	737726	105.929	33.92	737724	22.52	737616	55.5956	52.4329	8.5917	4.53634	-3.95	736768	4.28614	-6.42	737149	0.559206	0.527162	2.9		138.017	98.0346	95.5006	167.179	136.309	134.326	123.3	78.79	68.93	153.06	119.14	110.61							8.5917	4.53634	4.28614	65	6.7147	0.767879	1.89833	82.93
YBR264C	737765	738364	599	80.89	737768	103.401	29.21	737768	-1.85	737837	56.4918	43.583	8.4096	4.64155	-1.22	738104	3.58955	-9.88	737792	0.5734	0.439217	1		136.012	99.2392	87.6633	165.637	137.793	127.358	115.37	72.36	48.86	146.6	111.15	94.28							8.4096	4.64155	3.58955
YBR265W	738577	739539	962	90.95	738577	108.947	37.43	738615	28.01	738686	57.8802	53.874	8.81477	4.69679	-5.03	738826	4.31147	-6.34	738653	0.578484	0.529408	1.1		141.298	100.431	97.0951	170.706	138.815	136.063	123.05	81.51	73.75	152.19	121.09	114.44							8.81477	4.69679	4.31147	137	7.29507	2.74862	3.6163	80.17
YBR266C	739931	740383	452	95.82	740379	104.799	13.08	740101	46.12	740358	36.2824	63.6255	8.38962	2.74442	-6.42	740096	5.07631	-2.68	740332	0.334746	0.63117		Dubious	137.304	82.1131	103.442	166.838	123.346	139.395	127.61	62.9	88.59	156.32	107.51	126.63							8.38962	2.74442	5.07631
YBR267W	739836	741017	1181	89.66	739842	105.933	31.55	741016	13.08	740101	62.6923	44.0501	8.57343	5.11358	-3.76	740403	3.58228	-6.42	740096	0.632428	0.438553			138.175	103.432	88.7744	167.476	140.209	129.049	120.46	75.85	62.9	148.42	115.54	107.51							8.57343	5.11358	3.58228	91	6.95413	1.31543	4.05043	83.58
YBR268W	741294	741611	317	96.46	741302	107.187	44.64	741611	27.34	741587	62.1745	49.675	8.78274	5.01072	-2.46	741594	4.10579	-4.38	741349	0.613553	0.50022	1.7		139.669	104.437	93.2094	169.19	142.579	132.443	129.1	88	74.17	158.72	127.06	116.26							8.78274	5.01072	4.10579
YBR269C	742155	742571	416	96.32	742155	111.613	27.78	742155	30.88	742562	61.8918	51.778	9.10588	5.05765	-2.77	742182	4.33835	-6.01	742475	0.626403	0.53693	0.9		144.79	104.241	96.7101	174.949	142.458	137.204	130.49	75.04	77.68	161.5	117.51	119.76							9.10588	5.05765	4.33835	19	9.37	2.956	5.1615	100.91
YBR270C	742756	744393	1637	80.4	742756	100.779	24.12	742951	17.44	742776	51.1557	44.0476	8.16278	4.15623	-6.01	744022	3.56498	-7.62	743068	0.511996	0.437295	0.4		133.461	93.5327	88.0397	163.142	131.733	127.659	114.21	69.88	63.24	142.94	111	104.35							8.16278	4.15623	3.56498	172	7.46416	3.04376	2.52624	98.59
YBR271W	744847	746106	1259	82.97	745281	99.0912	23.41	745782	9.54	745714	50.4374	39.4072	7.99928	4.04216	-3.19	745817	3.19003	-6.01	745316	0.496841	0.389913	0.7		131.83	92.7659	83.9085	161.557	130.92	123.963	116.17	68.75	58.68	146.27	109.24	102.75							7.99928	4.04216	3.19003	154	7.64497	3.56394	2.30658	93.66
YBR272C	746356	747798	1442	84.31	747118	95.9893	17.96	747114	10.15	747742	42.8386	37.1742	7.7386	3.44305	-4.81	747224	2.97743	-8.9	747016	0.423202	0.364712	0.4		128.609	86.0121	81.0224	158.219	124.891	120.482	117.24	64.43	59.08	146.35	106.06	102.98							7.7386	3.44305	2.97743	156	7.94134	3.31713	3.77771	93.66
YBR273C	748056	749366	1310	83.19	748067	103.535	32.6	748056	9.91	748106	58.9012	44.9361	8.35102	4.73843	-2.64	748151	3.57403	-7.62	748060	0.585469	0.438642	0.9		135.45	100.055	88.9003	164.451	137.19	128.497	117.24	75.88	59.43	147.7	114.39	102.56							8.35102	4.73843	3.57403	48	6.73143	2.32122	3.08224	81.68
YBR274W	749589	751172	1583	79.59	750540	97.5253	18.1	750949	9.65	751172	43.2154	39.8683	7.88083	3.47492	-7.62	750292	3.25066	-7.39	749749	0.426742	0.400006	1		130.165	86.5562	83.7165	159.798	125.587	123.188	111.82	65.67	58.64	141.04	108.37	102.58							7.88083	3.47492	3.25066	40	7.92878	5.0822	0.726341	91.68
YBR275C	751351	757101	5750	78	756329	96.3958	3.08	754705	-0.31	753648	43.9865	33.5572	7.78544	3.54781	-7.11	753463	2.69248	-9.88	756225	0.436514	0.328661	0.2		129.177	86.6639	78.5254	158.934	125.103	118.973	111.66	53.18	48.54	142.15	98.09	92.32							7.78544	3.54781	2.69248
YBR276C	757616	760039	2423	82.59	758963	98.6974	10.54	758345	8.7	758961	43.3161	41.5568	7.98606	3.49642	-7.62	759254	3.36817	-8.9	758989	0.429323	0.412686	1.5		131.334	86.8666	85.2435	160.967	126.085	124.577	116.05	58.48	57.32	145.49	101.48	100.83							7.98606	3.49642	3.36817
YBR277C	760211	760612	401	88.21	760346	99.4412	18.07	760297	29.09	760213	33.4249	50.3577	8.04276	2.61823	-8.6	760287	4.21714	-3.15	760423	0.316517	0.518458		Dubious	132.651	79.5501	92.0092	162.802	121.034	129.556	122.28	66.03	74.21	153.04	108.89	114.77							8.04276	2.61823	4.21714
YBR278W	760290	760895	605	88.21	760346	100.054	34.5	760895	18.07	760297	55.9634	38.0037	8.07916	4.54759	-3.15	760423	3.08195	-6.42	760309	0.561848	0.375182	0.8		132.493	96.8526	83.0953	161.952	133.739	123.673	122.28	78.6	66.03	152.73	118.28	108.75							8.07916	4.54759	3.08195	85	6.89814	2.69384	2.88814	83.2
YBR279W	761253	762590	1337	86.85	762590	99.2464	33.57	761499	-2.34	762451	55.6364	32.409	8.02409	4.49536	-3.76	761847	2.56636	-8.6	761894	0.555082	0.312504	1.8		131.759	96.4082	78.3948	161.283	133.188	119.749	119.84	77.63	48.26	149.02	117.27	93.58							8.02409	4.49536	2.56636	30	7.07387	3.26484	1.79419	86.85
YBR280C	762780	764693	1913	82.76	764561	102.142	27.54	763640	20.48	763213	51.9316	46.7387	8.26073	4.22792	-6.42	764111	3.77702	-6.17	762933	0.521531	0.463819	0.4		134.878	94.7986	90.1304	164.611	133.441	129.222	115.35	72.55	66.2	144.9	111.42	107.05							8.26073	4.22792	3.77702
YBR281C	764966	767602	2636	78.04	764976	97.5684	20.14	764969	6.22	765549	43.5129	38.6114	7.88265	3.50507	-7.62	767348	3.13232	-8.6	767126	0.43077	0.383288	0.4		130.161	86.7457	82.5978	159.751	125.681	122.187	111.49	64.74	55.77	141.79	104.62	98.73							7.88265	3.50507	3.13232
YBR282W	768236	768676	440	89.58	768308	98.6712	36.94	768301	25.68	768349	51.2894	37.0686	8.06567	4.25927	-5.36	768323	3.11317	-5.39	768237	0.525193	0.378526	1.9		132.107	93.8788	82.1828	162.459	132.27	122.778	123.37	80.59	71.95	154	119.84	113.52							8.06567	4.25927	3.11317
YBR283C	768939	770411	1472	84.42	770103	100.136	10.94	770022	13.83	768948	39.2111	48.4163	8.0856	3.15101	-6.37	769521	3.96379	-5.14	769426	0.384956	0.487026	5.1		132.817	83.8219	90.8641	162.496	123.974	129.117	118.54	59.45	62.45	149.17	102.61	105.3							8.0856	3.15101	3.96379	155	7.07545	2.73212	1.12051	85.38
YBR284W	771235	773628	2393	82.27	772758	98.9355	17.14	772724	12.38	771932	44.8859	42.3244	7.99416	3.61421	-6.62	771261	3.40756	-6.42	771763	0.444436	0.418509			131.625	88.137	86.0796	161.307	127.095	125.478	114.9	63.16	59.13	144.48	104.48	101.08							7.99416	3.61421	3.40756
YBR285W	773918	774352	434	79.83	774352	98.0931	18.32	773919	22.93	774339	49.8415	34.6206	7.89729	4.04536	-3.26	773944	2.77306	-4.46	773967	0.495195	0.334621			130.86	91.4517	79.8834	160.608	128.959	120.6	112.48	63.78	67.41	142.05	104.61	107.18							7.89729	4.04536	2.77306
YBR286W	774618	776309	1691	85.08	776309	103.777	19.58	775521	5.36	774640	52.7481	46.8006	8.39887	4.27098	-5.36	775537	3.78664	-9.88	774670	0.52513	0.464805	7.9		136.279	95.0557	90.9663	165.807	133.2	130.752	117.69	65.87	56.51	146.88	107.45	102.25							8.39887	4.27098	3.78664
YBR287W	776567	777850	1283	88.52	776589	101.079	16.76	777639	20.75	777194	41.4863	50.5321	8.18709	3.35003	-8.6	776805	4.07559	-4.53	776693	0.410343	0.50183	1.2		133.666	85.8605	92.7012	163.262	125.81	130.712	121.08	65.51	67.27	150.58	109.27	108.56							8.18709	3.35003	4.07559
YBR288C	778008	779459	1451	75.45	779148	94.5294	13.77	779152	6.19	778377	41.5365	36.9038	7.62694	3.32948	-4.53	779089	2.98672	-6.53	778182	0.409807	0.366198	1.2		127.163	84.5813	80.7417	156.782	123.34	120.191	108.94	59.42	54.43	139.18	100.39	97.69							7.62694	3.32948	2.98672
YBR289W	779663	782380	2717	76.04	782374	102.2	26.56	780736	9.76	782374	57.4567	46.4724	8.26784	4.64437	-4.64	781603	3.76491	-7.62	780113	0.572494	0.462642	0.2		134.204	98.2335	90.271	163.28	135.024	129.726	108.85	71.69	57.04	138.44	112.25	99.45							8.26784	4.64437	3.76491
YBR290W	782587	783552	965	85.69	783550	98.2079	22.5	783148	7.98	783342	51.2864	35.7264	7.95541	4.1717	-5.15	783170	2.8746	-7.62	783296	0.51205	0.348892	1.2		130.703	93.2598	80.5268	160.207	131.097	120.834	119.33	68.54	56.81	149.19	109.88	100.18							7.95541	4.1717	2.8746	124	6.49504	2.43168	1.80512	83
YBR291C	783669	784568	899	79.05	783669	102.694	20.76	783669	24.74	783805	50.0668	48.7813	8.3322	4.11644	-5.36	784339	3.98487	-4.38	784395	0.506378	0.489522	1.2		135.517	93.347	91.8519	165.33	132.353	130.664	111.7	65.94	71.48	141.29	106.53	113.47							8.3322	4.11644	3.98487	69	6.44829	1.55843	3.021	80.08
YBR292C	784698	785069	371	78.51	784820	91.8972	-1.3	784824	-1.97	784709	26.5643	34.7569	7.51941	2.23836	-9.88	784825	2.69126	-9.88	784714	0.276183	0.331237	0.3	Dubious	125.688	72.1236	78.7489	156.336	113.068	118.325	111.89	47.24	48.56	142.03	90.72	93.82							7.51941	2.23836	2.69126
YBR293W	787001	788425	1424	81.41	787418	96.3458	8.74	787959	18.05	787456	38.8408	47.7131	7.78242	3.13279	-6.17	787955	3.83502	-5.17	787972	0.383095	0.472618	0.8		128.962	83.1373	89.6443	158.57	123.006	127.431	114.42	58.04	64.82	144.35	102	106.66							7.78242	3.13279	3.83502
YBR294W	789230	791809	2579	84.68	790989	99.6838	15.71	791808	19.43	791363	45.5399	46.1259	8.06272	3.6671	-5.39	790549	3.72734	-7.62	789811	0.450655	0.457729			132.175	89.0397	89.172	161.68	128.223	127.951	116.12	63.99	67.28	144.64	106.84	110.25							8.06272	3.6671	3.72734
YBR295W	792843	796493	3650	86.24	796325	102.363	15.31	796493	24.85	793906	49.3168	48.5471	8.27052	3.97187	-6.37	796151	3.90931	-6.42	793866	0.488896	0.480047	0.3		134.661	92.4939	91.2608	164.001	131.404	129.752	119.1	63.15	71.17	148.51	106.09	111.24							8.27052	3.97187	3.90931
YBR296C	796792	798516	1724	81.24	797357	101.867	18.41	797980	20.71	797541	44.2223	50.3289	8.24217	3.57121	-5.36	798491	4.08574	-6.41	797460	0.438168	0.503623	0.3		134.364	88.4931	92.5956	163.883	128.362	130.693	113.63	65.89	68.24	142.99	107.86	108.64							8.24217	3.57121	4.08574	280	6.63797	1.3394	0.909609	81.83
YBR296C-A	800117	800236	119	85.96	800118	98.0031	26.55	800119	26.27	800117	43.0306	42.067	7.66217	3.70825	-1.88	800216	3.14142	-3.95	800234	0.46725	0.391			129.993	86.0536	85.5028	159.042	124.799	124.616	118.15	70.14	71.2	147.34	109.31	111.59							7.66217	3.70825	3.14142
YBR297W	800517	801923	1406	87.79	800672	98.5346	24.29	801082	16.65	800670	42.9072	44.0765	7.96627	3.47819	-5.39	801500	3.55552	-8.9	800639	0.427214	0.436631	0.2		131.043	86.4906	87.1726	160.561	125.738	125.988	121.09	70.11	64.26	150.34	111.25	107							7.96627	3.47819	3.55552	225	6.86137	2.41102	3.4869	84.88
YBR298C	802625	804469	1844	80.75	804460	102.135	22.46	803288	11.09	804459	47.1025	48.5271	8.26574	3.82813	-8.6	803601	3.90582	-8.6	804077	0.471268	0.480764	0.3		134.748	90.8261	91.0249	164.37	130.216	129.322	113.75	69	58.75	143.65	110.8	101.51							8.26574	3.82813	3.90582	33	7.665	1.90559	4.23412	91.98
YBR298C-A	805029	805250	221	92.38	805139	99.3678	36.97	805240	26.23	805057	46.8948	37.0653	8.26225	4.01991	-5.19	805240	3.19302	-6.42	805097	0.497523	0.387252			132.473	89.5993	82.433	162.53	128.077	123.256	125.12	80.34	73.37	154.82	119.37	114.86							8.26225	4.01991	3.19302
YBR299W	805345	807099	1754	86.16	806893	101.687	28.14	807055	5.08	806595	47.9346	43.9614	8.2174	3.88315	-7.62	806634	3.55005	-6.53	806596	0.478011	0.43661			134.146	90.9957	87.6971	163.629	129.796	127.085	118.47	73.15	54.33	147.77	113.61	98.48							8.2174	3.88315	3.55005
YBR300C	808594	809091	497	89.28	808999	103.838	28.48	809021	31.94	809021	46.5666	53.2368	8.39851	3.76458	-6.37	809036	4.32048	-4.97	808656	0.459076	0.528012	0.2	Dubious	136.554	90.0128	95.7873	166.275	129.153	134.152	122.58	73.3	75.34	152.73	113.6	114.38							8.39851	3.76458	4.32048
YBR301W	809051	809413	362	93.96	809411	108.353	48.86	809053	39.38	809412	62.4874	61.5504	8.80895	5.12736	-2.33	809261	5.16672	-1.47	809060	0.630744	0.634435	0.7		140.005	103.137	104.25	168.782	139.834	142.781	126.55	90.76	84.41	156.13	128.54	124.84							8.80895	5.12736	5.16672
YBR302C	810334	811473	1139	89.46	811428	98.8206	15.6	810766	19.57	810543	39.6071	42.1904	7.98564	3.22405	-8.43	811041	3.40421	-5.39	811472	0.39514	0.419456	2.9		131.709	83.8209	85.6488	161.568	123.619	124.781	121.73	63.83	67.13	150.85	106.74	109.12							7.98564	3.22405	3.40421
YCL001W	111913	112479	566	75.61	112415	93.1499	2.14	112345	18.36	112413	35.1079	39.695	7.50236	2.7618	-8.9	112386	3.20432	-4.38	112423	0.339541	0.394744	0.9		126.021	79.5132	82.7698	155.822	119.421	121.546	109.18	52.56	62.87	139.31	97.75	102.83							7.50236	2.7618	3.20432	38	7.61487	4.55103	3.76051	83.65
YCL001W-A	113077	113538	461	77.69	113134	90.428	19.61	113097	-0.06	113133	38.608	22.3395	7.28639	3.07905	-3.9	113524	1.74957	-6.42	113453	0.37816	0.213095			123.55	80.8084	68.4534	153.605	118.818	109.886	111.19	64.86	47.9	141.41	105.49	90.86							7.28639	3.07905	1.74957
YCL001W-B	113767	114021	254	81.04	113894	94.8071	43.44	114015	5.9	113938	54.5985	23.4578	7.72247	4.47639	-1.13	113872	1.89004	-5.05	113908	0.546471	0.223922			127.405	94.5886	70.7697	156.977	130.653	113.285	114.38	84.38	55.95	144.59	121.18	100.07							7.72247	4.47639	1.89004
YCL002C	110842	111673	831	77.76	111234	94.4302	16.31	111470	25.9	111120	31.8291	42.7884	7.60053	2.49364	-6.17	111381	3.50606	-4.38	111525	0.3047	0.432103	1.8		127.457	77.3757	85.1813	157.435	118.335	123.377	111.62	64.88	71.05	142.28	106	111.64	S000037736	1	75	6.96355	3.55303	2.06895	7.66405	2.38433	3.65082
YCL004W	109104	110669	1565	77.29	109769	98.7762	22.29	109771	9.51	110527	44.379	40.4957	8.00486	3.59215	-5.36	109772	3.27137	-8.6	110536	0.440696	0.400798			131.683	87.3293	84.8216	161.557	126.014	124.714	109.99	65.57	56.24	139.62	104.46	98.16							8.00486	3.59215	3.27137
YCL005W	108020	108790	770	88.43	108790	105.085	24.95	108251	28.08	108790	51.0861	52.6244	8.50516	4.10571	-4.09	108297	4.25122	-5.39	108493	0.50463	0.524462	0.7		137.306	94.0656	95.6966	166.565	132.773	134.487	121.86	72.24	73.07	151.2	114.73	112.98							8.50516	4.10571	4.25122
YCL005W-A	107022	107416	394	86.81	107252	101.078	2.01	107242	34.52	107022	35.3134	59.3851	8.16775	2.77894	-8.9	107208	4.93706	-2.93	107181	0.335494	0.608101			133.267	80.8927	99.8297	162.551	121.935	136.366	119.14	52.41	77.88	148.06	97.58	117.07	S000030222&S000030221	2	95 &76	7.56883	1.25347	4.75745	8.64414	3.96653	5.06077
YCL007C	106973	107365	392	79.01	106997	96.9986	13.81	106987	2.01	107242	53.8788	32.2905	7.79975	4.26677	-5.36	107006	2.61059	-8.9	107208	0.527125	0.319466	0.1	Dubious	129.209	94.5838	77.7101	158.536	131.423	118.615	111.88	60.25	52.41	141.65	101.93	97.58							7.79975	4.26677	2.61059
YCL008C	105695	106852	1157	93.93	106142	110.554	37.68	105696	35.73	106150	64.0715	59.3462	8.94883	5.1864	-2.7	106730	4.8224	-3.14	106064	0.640734	0.59563	0.3		142.525	105.105	102.919	171.6	142.176	142.229	124.14	83.41	80.55	151.47	124.55	120.88							8.94883	5.1864	4.8224	126	7.4826	2.93291	2.81504	87.02
YCL009C	104618	105547	929	91.85	105057	113.874	51.23	105321	44.2	104687	64.2803	61.6346	9.21614	5.19302	-3.9	105179	4.94722	-3.41	105291	0.643344	0.612484	2.9		145.715	105.994	104.837	174.671	143.646	143.813	123.36	94.5	90.44	151.95	131.63	128.57							9.21614	5.19302	4.94722
YCL010C	103570	104349	779	97.44	103868	109.167	42.51	104281	23.99	104231	64.0404	51.1524	8.8619	5.23549	-4.17	103718	4.13819	-6.37	104258	0.650077	0.511256	0.9		141.195	105.407	94.86	170.312	142.753	134.253	128.33	84.97	71.13	156.4	122.5	113.48							8.8619	5.23549	4.13819	169	7.43782	2.55871	2.02941	97.47
YCL011C	102074	103357	1283	77.09	102132	103.619	14.59	102138	17.36	102168	54.022	46.6392	8.33742	4.35585	-4.41	102308	3.75759	-6.13	102134	0.536908	0.461238	7.2		136.105	96.9414	90.0751	165.628	135.656	129.204	110.49	60.94	63.52	140.74	102.54	103.58							8.33742	4.35585	3.75759	89	7.57833	3.74011	2.39267	90.18
YCL012C	101316	101787	471	87.25	101436	97.5083	27.07	101563	15.35	101419	42.0744	36.4749	7.90708	3.44621	-3.54	101590	3.0511	-4.12	101451	0.423962	0.368856			130.747	85.6765	81.4481	160.914	124.947	121.882	120.28	72.18	62.93	150.23	112.6	105.63	S000036815	1	66	7.29134	2.92821	1.91552	8.00965	3.53237	3.2383
YCL014W	96280	101190	4910	83.24	97794	98.1204	19.5	101187	-2.89	99853	47.8549	36.1673	7.93137	3.87675	-6.53	98284	2.90952	-7.62	98203	0.477302	0.355449	0.1		130.746	89.9153	81.0895	160.367	127.812	121.506	115.34	67.3	48.03	144.42	109.2	93.63							7.93137	3.87675	2.90952	102	7.03505	1.14398	1.29058	83.8
YCL016C	94620	95762	1142	89.76	94718	102.823	42.64	94918	29.18	95066	56.5332	47.7274	8.32603	4.58269	-2.57	95227	3.88523	-4.12	95023	0.565433	0.478373	0.3		134.498	97.9733	91.066	163.266	135.336	130.114	121.55	85.87	74.82	150.39	124.06	115.86							8.32603	4.58269	3.88523	155	7.15109	3.44122	2.66827	75.4
YCL017C	92776	94269	1493	88.38	93349	103.18	8.95	92794	21.88	94265	53.959	50.8695	8.34025	4.39313	-4.12	92980	4.10548	-4.17	93475	0.541847	0.506466	2		135.47	96.4312	93.7375	164.806	134.746	132.368	121.25	59.17	68.69	150.51	103.62	110.26							8.34025	4.39313	4.10548	55	6.41518	-1.78518	1.89214	87.04
YCL018W	91323	92417	1094	90.92	91713	105.953	27.84	92416	24.09	92417	52.2445	53.1659	8.62209	4.29763	-3.79	91541	4.34631	-4.17	92212	0.528922	0.535315	3.3		138.343	95.2732	96.0931	167.777	134.059	134.775	123.17	72.92	72.04	152.43	113.44	113.47							8.62209	4.29763	4.34631	76	6.33805	0.906104	0.0828571	80.85
YCL021W-A	83619	83996	377	90.69	83835	103.123	26.65	83966	28.29	83623	45.7724	45.8046	8.36997	3.70926	-5.36	83975	3.8013	-5.36	83733	0.455397	0.462619			135.991	89.4222	90.0276	165.842	128.707	129.894	123.53	73.15	75.39	153.32	114.95	117.71							8.36997	3.70926	3.8013
YCL022C	81569	82084	515	85.71	81977	101.302	11.93	81957	36.02	82084	36.6663	61.7499	8.22314	3.0056	-5.39	81939	5.04552	-0.56	81685	0.370853	0.626221		Dubious	134.212	82.6431	101.799	164.095	124.003	137.93	119.13	61.51	81.62	149.43	105.77	121.32							8.22314	3.0056	5.04552
YCL023C	78948	79295	347	83.85	79081	102.97	10.85	79080	29.7	78963	42.6536	57.5405	8.45968	3.50009	-6.42	79052	4.77276	-6.62	78975	0.433247	0.591437	0.1	Dubious	135.807	87.3551	98.9747	165.672	127.639	136.431	117.01	58.45	76.36	147.06	101.16	118.08							8.45968	3.50009	4.77276
YCL024W	79161	82274	3113	81.39	80649	100.988	18.33	82140	7.4	82229	53.5978	38.2135	8.15929	4.31403	-7.62	82116	3.07904	-8.6	80312	0.531795	0.377338			133.81	95.177	83.6526	163.618	132.668	124.531	114.28	65.33	56.99	144.09	107.46	100.81							8.15929	4.31403	3.07904	43	8.60227	5.23386	1.40568	94.7
YCL025C	76131	77918	1787	90.22	77411	106.275	16.27	77162	29.07	77857	49.5422	57.1807	8.60328	4.01146	-7.62	76629	4.63773	-7.39	77626	0.493736	0.57297	1.8		138.703	93.6897	99.1057	168.117	133.438	136.857	122.67	65.06	76.01	152.1	108.86	117.32							8.60328	4.01146	4.63773	129	7.90246	3.69669	2.05385	96.1
YCL026C-A	74704	75285	581	89.48	74706	107.364	34.32	74706	23.84	74705	56.0873	51.0419	8.64852	4.47813	-3.95	75000	4.10625	-2.98	74743	0.550361	0.505997			139.492	98.1641	94.7368	168.695	136.115	134.118	122.13	77.47	69.24	151.75	116.3	110.03							8.64852	4.47813	4.10625
YCL026C-B	73405	73986	581	84.97	73983	109.63	28.48	73978	20.57	73407	60.8764	54.1215	8.92562	4.9027	-2.12	73966	4.43208	-4.93	73795	0.603729	0.542938			142.378	102.593	98.2711	172.145	140.239	138.072	117.52	72.06	67.2	147.04	111.15	108.69							8.92562	4.9027	4.43208
YCL027W	71803	73341	1538	91.08	73341	100.511	23.96	72072	10.44	72990	52.3179	41.3093	8.13489	4.27084	-4.12	72187	3.36004	-6.42	73006	0.527011	0.412437	0.6		132.846	94.1058	86.063	162.213	131.783	126.352	122.47	71.74	60.62	150.74	114.67	105.62							8.13489	4.27084	3.36004
YCL028W	70150	71367	1217	89.14	70851	108.287	33.44	71363	22.63	70851	60.1639	53.0525	8.75941	4.89267	-3.95	70188	4.28237	-5.18	70293	0.604171	0.527036	1.5		140.492	102.154	96.0861	169.767	140.043	134.882	122.03	79.13	69.73	151.86	120.23	112.05							8.75941	4.89267	4.28237
YCL029C	68599	69921	1322	95.02	69763	106.434	41.25	69744	14.93	68894	61.9827	42.0098	8.58977	4.99614	-4.72	69122	3.37595	-5.39	68781	0.617362	0.41285	0.4		138.425	102.575	87.4497	167.502	139.219	128.356	127.14	86.09	64.2	156.3	123.93	108.42							8.58977	4.99614	3.37595	222	7.0378	3.31332	2.90242	81.78
YCL030C	65934	68333	2399	88.41	68328	104.41	23.5	68330	18.26	67954	51.7048	48.3338	8.45417	4.19153	-5.36	67779	3.93064	-6.42	66423	0.517063	0.483358	5.1		136.697	94.4925	91.6337	166.034	133.064	130.65	121.95	69.58	65.21	152.36	110.81	107.36							8.45417	4.19153	3.93064	101	5.95422	2.635	0.603039	72.24
YCL031C	64675	65568	893	83.23	64785	96.3921	26.5	65044	-2.76	64844	45.8683	32.2523	7.79289	3.69783	-6.37	65409	2.5639	-6.37	64872	0.452752	0.309541	2.5		128.805	88.0055	77.4344	158.231	125.969	118.067	116.15	70.51	48.37	144.95	110.06	94.17							7.79289	3.69783	2.5639	106	5.71458	1.86206	1.06598	61.77
YCL032W	63441	64481	1040	90.66	63768	104.488	45.84	63986	25.14	63757	58.9613	45.4	8.4753	4.80201	-1.88	64402	3.67378	-6.37	64111	0.593045	0.450884	0.4		136.236	100.212	89.5889	165.089	137.434	129.39	121.13	87.6	70.86	148.79	125.23	111.95							8.4753	4.80201	3.67378	52	7.25604	3.75226	2.97887	95.22
YCL033C	62776	63282	506	78.73	62776	109.679	41.24	62776	25.79	63266	66.3815	54.8875	8.95694	5.44617	-2.69	62928	4.54172	-5.39	63282	0.673018	0.559803	1.8		141.27	107.501	98.2152	169.996	144.634	137.283	110.32	82.08	72.05	138.95	118.87	113.62							8.95694	5.44617	4.54172
YCL034W	61658	62722	1064	84.65	62722	109.979	33.38	62718	28.94	61806	64.9418	56.7	8.91726	5.20993	-3.18	61668	4.60188	-6.17	61842	0.642883	0.568479	1.8		142.088	106.649	99.5136	171.28	144.303	138.128	117.11	76.75	75.42	146.53	115.55	115.75							8.91726	5.20993	4.60188	19	6.676	3.5345	2.724	91.81
YCL035C	60841	61173	332	91.61	61164	105.743	43.84	61016	16.32	61163	54.9617	42.6134	8.51565	4.41162	-2.88	61061	3.49958	-2.86	61053	0.540721	0.429219	5.1		138.439	97.3235	87.3675	168.148	135.527	127.664	124.34	87.98	64.44	154.03	125.33	107.53							8.51565	4.41162	3.49958	48	7.74449	2.98592	3.64449	85.13
YCL036W	59026	60726	1700	92.92	60083	111.356	35.73	60725	30.69	59939	64.1826	52.9302	9.00072	5.20387	-3.9	59931	4.25717	-5.5	59039	0.642928	0.523704	2.9		143.867	106.295	96.7492	173.427	144.31	136.25	125.07	79.2	78.46	154.26	118.31	118.71							9.00072	5.20387	4.25717
YCL037C	57374	58678	1304	93.32	57806	106.839	32.94	57755	18.88	58303	60.6074	48.1404	8.65501	4.92618	-2.61	57540	3.90104	-4.97	58296	0.607034	0.477257	0.7		138.885	101.203	92.9224	168.013	137.843	133.266	125.71	77.84	68.06	154.84	118.23	111.2							8.65501	4.92618	3.90104	125	7.57317	2.64325	0.544206	87.68
YCL038C	54941	56527	1586	81.59	56522	100.682	11.45	56230	8.52	56501	38.2042	50.2881	8.14593	3.14442	-6.04	55166	4.04837	-7.62	56472	0.385488	0.498765	0.8		133.38	83.6683	92.1857	163.076	124.581	129.953	114.65	60.51	57.54	144.6	103.37	101.5							8.14593	3.14442	4.04837	4	5.962	-2.12	4.666	90.63
YCL039W	52645	54882	2237	84.56	54583	107.314	32.22	53742	12.47	54882	56.0491	52.4548	8.67276	4.51814	-5.15	53487	4.21261	-5.44	54580	0.556676	0.518932	0.2		139.63	98.1644	96.3708	169.001	136.15	135.956	117.81	76.08	60.8	147.88	115.38	104.16							8.67276	4.51814	4.21261	74	6.58813	2.42693	0.560933	81.69
YCL040W	50838	52340	1502	98.25	51973	112.71	42.61	52336	40.14	51764	62.0687	60.2587	9.14248	5.05983	-2.86	51582	4.89816	-4.02	52063	0.624644	0.604717	3.7		144.724	104.833	103.252	173.841	143.424	142.042	128.58	86.24	85.65	156.13	125.11	124.89							9.14248	5.05983	4.89816
YCL041C	50133	50627	494	83.67	50314	106.17	-13.79	50559	25.26	50338	35.7707	55.2837	8.63372	2.87691	-9.88	50592	4.46586	-6.42	50243	0.35196	0.55202		Dubious	139.655	82.1433	98.1784	170.075	123.856	136.858	117.75	42.09	70.9	148.59	91.77	111.9							8.63372	2.87691	4.46586
YCL042W	50584	50943	359	99.43	50832	117.511	47.85	50585	-8.66	50586	70.4737	58.3937	9.58178	5.72006	-3.15	50600	4.81989	-9.88	50592	0.703806	0.592667			150.319	111.621	104.209	180.164	148.795	145.52	130.02	90.58	47.58	157.7	128.99	97.93							9.58178	5.72006	4.81989
YCL043C	48653	50221	1568	93.69	48653	110.509	31.74	48653	30.45	48653	58.0473	55.5805	8.95436	4.70723	-4.17	49613	4.51361	-4.81	49374	0.580746	0.555462	6.7		142.822	100.435	99.4001	172.2	138.673	138.912	126.16	75.98	74.95	155.63	115.76	114.96							8.95436	4.70723	4.51361
YCL044C	47111	48364	1253	91.71	48309	107.902	27.95	47517	25.15	47544	56.5032	54.2732	8.7099	4.59707	-5.17	47541	4.37547	-7.62	47534	0.56693	0.539777	0.3		140.409	98.4537	98.2165	169.955	136.293	137.833	122.91	72.87	71.11	151.23	113.26	112.41							8.7099	4.59707	4.37547	110	8.05604	2.94919	4.08333	87.18
YCL045C	44623	46905	2282	82.02	44634	99.5791	17.42	44708	6.43	45539	43.8483	41.7475	8.04394	3.53804	-6.37	45862	3.34204	-6.42	44948	0.434652	0.410587	1.6		132.223	87.2693	85.9171	161.867	126.375	125.685	115.07	65.44	58.33	145.02	106.24	104.86							8.04394	3.53804	3.34204	54	6.22418	1.64564	2.69182	85.37
YCL046W	46640	46963	323	76.6	46963	100.004	30.49	46963	23.97	46663	54.0228	41.4959	8.14022	4.4471	-2.7	46957	3.27549	-5.05	46829	0.547963	0.39466		Dubious	132.4	96.4082	85.3404	161.821	134.628	124.816	110.19	75.29	69.71	140.61	115.56	107.56							8.14022	4.4471	3.27549
YCL047C	43661	44437	776	81.82	43661	100.564	25.9	43661	15.05	43661	45.826	43.7964	8.12206	3.6291	-5.03	44247	3.48758	-5.15	44284	0.446705	0.429331	0.8		133.031	89.0586	87.2014	162.519	128.004	126.293	114.6	69.5	60.71	144.3	108.69	101.69							8.12206	3.6291	3.48758	83	6.38202	2.74917	0.255595	73.96
YCL048W	42165	43556	1391	85.27	42791	98.4579	14.69	43555	9.18	43056	42.5999	36.0055	7.96575	3.42792	-5.39	42425	2.9147	-5.44	42387	0.420632	0.355819			130.926	86.0179	80.481	160.407	125.116	120.498	118.28	62.15	57.08	148.05	104.75	100.04							7.96575	3.42792	2.9147
YCL049C	39786	40724	938	83.62	39791	103.983	26.16	40212	12.43	40238	55.2661	51.4944	8.37456	4.41438	-6.42	39881	4.11511	-7.11	39814	0.544334	0.50672	0.7		136.198	97.4574	94.4843	165.47	135.507	133.234	116.35	70.5	59.36	145.64	110.34	101.47							8.37456	4.41438	4.11511	49	7.2784	3.7966	3.5262	85.37
YCL050C	37836	38801	965	83.85	38801	99.9188	29.9	37941	11.57	38800	48.5107	39.89	8.11483	3.94681	-3.7	38772	3.27911	-4.93	38701	0.48619	0.402847	4.3		132.266	90.3936	84.7206	161.644	128.14	125.072	116.55	73.47	59.11	145.17	112.66	101.74							8.11483	3.94681	3.27911
YCL051W	35865	37616	1751	78.96	37616	104.109	27.34	37615	3.3	37616	54.8985	44.9523	8.42515	4.43434	-6.34	37601	3.64494	-6.42	37570	0.547078	0.447266	0.2		136.525	96.5415	89.3988	165.977	134.099	129.428	113.11	70.37	51.74	143.91	109.05	95.17							8.42515	4.43434	3.64494	13	5.265	1.585	-1.05714	80.05
YCL052C	34143	35393	1250	84.56	34450	97.0679	31.59	34591	20.72	34147	46.9731	40.9298	7.83417	3.8208	-4.16	34362	3.2658	-6.64	34357	0.470743	0.400927	0.9		129.33	89.4331	84.5845	158.623	127.691	123.887	117.86	75.39	67.04	148.04	114.79	108.49							7.83417	3.8208	3.2658	14	6.48067	1.63533	1.65333	89.1
YCL054W	31449	33974	2525	81.8	31457	99.989	21.04	31939	11.63	33576	49.9283	33.7152	8.07688	4.04717	-4.52	32673	2.69945	-8.43	32162	0.499481	0.328967	1.8		132.668	92.2577	78.8518	162.345	130.41	119.451	114.96	68.68	60.69	145.01	111.36	104.02							8.07688	4.04717	2.69945	71	6.71778	2.15778	0.909722	77.54
YCL055W	27929	28936	1007	85.84	28457	97.6211	26.01	28476	6.73	28456	48.0478	36.8019	7.92032	3.90788	-5.03	28328	2.99392	-6.41	28885	0.480446	0.366845	1.3		130.053	90.122	81.6442	159.499	128.038	121.993	119.56	70.84	54.8	147.9	110.3	97.65							7.92032	3.90788	2.99392	13	7.59429	4.23929	1.44143	95.56
YCL056C	26925	27359	434	77.89	26969	92.6268	16.21	26968	5.44	27355	40.4635	28.5977	7.45862	3.21453	-3.88	26925	2.27961	-6.42	27064	0.397402	0.276345	2		125.984	84.2274	73.4351	156.246	123.627	113.743	112.37	62.44	54.58	143.59	103.94	98.64							7.45862	3.21453	2.27961
YCL057C-A	24032	24325	293	101.14	24032	114.564	42.35	24032	23.88	24309	63.8215	63.6205	9.42017	5.31956	-2.9	24151	5.4785	-1.96	24265	0.655408	0.67466			146.896	106.472	106.118	176.304	144.968	144.475	135.88	86.04	73.58	166.3	125.38	118.21							9.42017	5.31956	5.4785
YCL057W	24768	26906	2138	83.72	26513	101.378	22.68	26490	10.17	26444	47.0301	41.5832	8.20688	3.81272	-6.13	25349	3.38121	-5.35	26442	0.468981	0.41533	0.9		134.008	90.2094	85.9403	163.644	129.112	125.875	116.35	67.81	59.53	145.93	108.35	103.8							8.20688	3.81272	3.38121	131	6.78303	2.20553	1.87023	87.54
YCL058C	23523	23981	458	79.15	23967	102.327	10.81	23534	10.85	23964	31.9442	60.6606	8.31974	2.75096	-6.53	23651	5.20708	-2.77	23918	0.335359	0.647843		Dubious	135.343	77.9708	101.481	165.329	119.36	138.321	114.05	59.17	59.2	145.66	102.55	102.57							8.31974	2.75096	5.20708
YCL058W-A	23527	23925	398	91.55	23532	104.52	37.99	23527	10.81	23534	65.5554	32.1277	8.52524	5.42203	-2.77	23918	2.78098	-6.53	23651	0.66812	0.334837			137.325	105.591	78.4704	167.127	141.748	120.144	126.31	81.42	59.17	156.88	120.51	102.55							8.52524	5.42203	2.78098
YCL059C	22429	23379	950	87.38	22913	98.2516	34.78	23119	3.27	22546	50.832	34.9135	7.928	4.1138	-3.19	22571	2.8043	-5.39	23131	0.508339	0.342639	1.9		131.172	92.6978	79.9319	161.058	130.439	120.43	120.37	77.93	52.96	149.44	116.76	97.49							7.928	4.1138	2.8043	108	6.52092	2.47578	2.43037	80.63
YCL061C	18816	22106	3290	83.77	19017	98.4777	21.02	18850	-5.96	20548	52.6268	29.0658	7.96212	4.26672	-7.62	21946	2.34172	-8.6	20328	0.526885	0.284245	0.2		131.054	93.6007	75.5039	160.632	130.549	117.248	115.66	66.33	44.51	144.57	107.03	89.69							7.96212	4.26672	2.34172	95	8.36458	3.67896	4.04573	103.32
YCL063W	17290	18561	1271	86.15	18517	99.89	27.75	17969	8.46	18479	50.1672	41.7129	8.07744	4.05553	-5.15	18560	3.37061	-7.62	18492	0.501038	0.412634	0.2		131.991	92.1411	85.8698	161.147	129.976	125.625	118.01	71.1	56.81	145.69	110.07	100.18							8.07744	4.05553	3.37061	28	7.15759	3.26931	4.45034	93.86
YCL064C	15798	16880	1082	88.82	15832	100.849	15.59	15798	9.44	15836	48.6477	41.5067	8.12222	3.89633	-5.95	16518	3.31468	-7.62	15825	0.479705	0.406196	4.5		133.504	91.6283	85.5396	163.161	130.36	125.184	122.28	62.22	58.12	152.42	103.91	101.66							8.12222	3.89633	3.31468	53	7.89778	1.26093	2.5213	88.37
YCL065W	13751	14119	368	76.42	14102	90.536	0.28	14086	27.59	14105	28.5795	47.7721	7.31829	2.35927	-5.39	13959	3.82496	-4.38	13982	0.288401	0.469214		Dubious	122.982	74.0021	88.7255	152.418	114.834	125.635	109.92	49.71	70.22	140.25	93.99	108.54							7.31829	2.35927	3.82496
YCL066W	13282	13809	527	81.68	13548	98.9923	22.36	13551	13.4	13513	44.0679	38.4263	8.00095	3.51218	-4.64	13462	3.08949	-6.64	13467	0.430208	0.377102			131.707	87.3586	82.6782	161.412	126.348	122.505	114.4	66.69	60.37	144.06	106.42	102.53							8.00095	3.51218	3.08949
YCL067C	12386	13018	632	79.11	12906	92.2844	27.23	12953	3.67	12986	48.3572	25.7367	7.47749	3.9142	-4.17	12926	2.12134	-7.62	12696	0.482133	0.257709	2.4		125.333	89.3599	71.9449	155.317	126.317	113.469	112.54	70.36	53.69	142.82	109.14	98.53							7.47749	3.9142	2.12134
YCL068C	11503	12285	782	87.8	12151	102.699	21.21	11509	21.28	11511	56.888	48.9251	8.29877	4.6024	-4.35	11744	3.95621	-8.6	12090	0.567254	0.486411	0.2		134.832	97.7885	92.9154	164.026	134.689	132.554	118.84	66.46	67.98	146.88	107.11	109.92							8.29877	4.6024	3.95621
YCL069W	9706	11082	1376	81.58	10027	100.063	12.95	10245	19.39	11069	40.6635	49.1859	8.06647	3.3226	-7.62	10230	3.92503	-5.36	10348	0.406275	0.481554			133.012	85.4694	91.5669	162.93	125.803	129.762	115.37	62.2	65.3	145.98	104.83	106.53							8.06647	3.3226	3.92503
YCL073C	6479	8326	1847	87.17	8136	100.531	17.07	7267	3.19	8326	45.7951	48.8121	8.10986	3.6759	-7.62	7361	3.97217	-7.62	8291	0.450958	0.488555	0.4		132.875	89.2923	91.3722	162.252	128.474	129.727	119.7	66.09	52.39	149.2	109.99	96.48							8.10986	3.6759	3.97217
YCL076W	1392	2135	743	84.17	1392	98.254	36.2	2012	21.32	1937	48.4025	38.1458	7.9107	3.89203	-3.74	1854	3.02329	-9.88	1909	0.481613	0.368938		Dubious	130.734	90.437	82.7762	160.226	128.32	122.942	117.12	79.96	69.45	146.9	118.88	112.23							7.9107	3.89203	3.02329
YCR001W	115682	115996	314	78.99	115713	90.4242	2.03	115928	25.54	115706	21.5742	37.8562	7.2167	1.66086	-9.88	115893	2.92019	-5.44	115952	0.19854	0.359397		Dubious	123.66	67.7206	80.5334	153.799	109.107	118.962	111.63	51.2	68.55	141.2	95.27	107.09							7.2167	1.66086	2.92019
YCR002C	117377	118345	968	85.68	117706	96.6063	26.64	118218	12.55	117713	41.4966	36.8787	7.85454	3.37863	-4.53	117523	3.04666	-5.39	118116	0.415501	0.37355	2.7		129.204	84.8448	81.0274	158.802	123.894	120.77	118.57	71.7	59.76	148.26	112.08	102.13							7.85454	3.37863	3.04666
YCR003W	118617	119168	551	82.11	118807	97.4203	28.34	119160	9.14	118830	50.7419	34.1134	7.8712	4.03605	-5.15	118806	2.68529	-9.88	118844	0.493243	0.326957	1.3		130.393	92.3023	79.512	160.325	129.763	120.37	114.88	74.11	57.24	144.58	114.64	100.21							7.8712	4.03605	2.68529	93	6.46809	1.33021	2.50234	79.2
YCR004C	119572	120315	743	85.34	119572	106.014	30.74	119898	21.04	120315	58.9668	51.5288	8.57228	4.77251	-4.93	120097	4.19661	-4.44	119721	0.589745	0.518374	4.6		138.883	100.904	94.9972	168.752	138.756	134.165	117.66	76.13	68.99	147.36	116.95	110.74							8.57228	4.77251	4.19661	155	6.33827	0.776667	1.96923	73.73
YCR005C	120943	122325	1382	81.1	121389	100.285	16.59	122318	9.16	122314	48.2487	44.8094	8.10832	3.90455	-6.01	121083	3.59812	-4.95	122174	0.480296	0.442726	1.1		132.982	91.2254	88.1297	162.669	129.941	127.135	114.21	61.18	56.13	144.21	101.22	98.26							8.10832	3.90455	3.59812	70	7.32535	1.87042	4.70606	80.77
YCR006C	122527	123000	473	98.06	122536	111.863	39.49	122993	27.71	122536	55.7065	54.2693	9.02764	4.43146	-6.42	122656	4.41608	-6.42	122644	0.545591	0.540021	0.1	Dubious	144.981	99.7334	98.1869	175.097	139.433	137.785	131.39	83.71	74.02	161.56	123.52	115.64							9.02764	4.43146	4.41608
YCR007C	126008	126727	719	80.71	126286	95.4715	-8.73	126495	21.32	126034	38.5025	38.3122	7.75611	3.16654	-6.37	126452	3.13819	-6.42	126226	0.389389	0.383236	0.1		128.055	82.3529	81.8772	157.638	121.827	121.099	113.3	43.96	67.7	142.7	91.13	107.01							7.75611	3.16654	3.13819
YCR008W	128467	130278	1811	84.97	129349	99.5409	26.05	129592	13.94	129362	48.3372	41.73	8.05873	3.93458	-4.16	130081	3.36363	-7.62	129907	0.48452	0.412533	1.1		132.396	91.0132	85.7571	162.236	129.48	125.401	117.44	70.24	61.54	146.62	109.96	103.9							8.05873	3.93458	3.36363
YCR009C	130742	131539	797	83.34	130984	96.7204	19.47	130742	18.22	130985	48.5875	36.3112	7.83377	3.96778	-3.92	131264	2.92293	-6.64	130746	0.489198	0.356316	3.5		129.329	90.4698	80.7565	158.927	128.258	120.742	116.92	66.96	64.47	147.36	108.58	106							7.83377	3.96778	2.92293	157	7.45785	1.94886	2.68823	97.4
YCR010C	132270	133121	851	86.5	132466	103.604	12.25	132488	15.56	133120	44.544	54.6179	8.40749	3.59843	-6.34	132555	4.47878	-2.2	132688	0.441268	0.552711			135.992	89.3118	96.1968	165.42	129.642	133.676	118.42	60.34	64.55	147.37	103.49	108.52							8.40749	3.59843	4.47878
YCR011C	133721	136870	3149	78.34	136865	96.9726	20.38	134494	20.16	136371	43.2218	41.9889	7.83472	3.48724	-7.62	135218	3.39074	-5.44	134301	0.428965	0.416463	1.3		129.477	86.7168	85.2179	158.984	125.885	124.141	111.21	65.7	65.89	140.98	106.4	106.96							7.83472	3.48724	3.39074	64	7.60277	2.18815	3.53785	96.43
YCR012W	137743	138993	1250	85.84	137743	108.357	19.28	138990	22.91	138980	56.2711	56.0847	8.77572	4.5662	-4.76	138089	4.57804	-5.15	138988	0.56243	0.56474			140.115	99.0924	98.2421	168.996	137.705	136.267	116.99	66.64	68.67	145.88	109.17	109.52							8.77572	4.5662	4.57804	76	7.23377	0.548831	1.96779	85.13
YCR013C	138399	139046	647	85.13	139038	107.345	15.88	139033	-10.46	139044	55.6676	54.944	8.67375	4.49042	-5.15	138988	4.39296	-7.11	139026	0.553657	0.540324		Dubious	139.15	97.5848	97.9912	168.033	135.343	136.716	120.46	62.27	41.06	152.46	103.91	87.17							8.67375	4.49042	4.39296
YCR014C	139182	140930	1748	86.27	140153	97.5165	27.24	139964	-4.73	139518	43.3038	31.569	7.87476	3.48903	-7.62	139818	2.53487	-9.88	139195	0.428714	0.307593	0.4		130.428	86.605	76.6038	160.303	125.604	117.117	118.61	72.42	46.44	147.11	112.62	91.55							7.87476	3.48903	2.53487
YCR015C	141214	142167	953	80.55	141672	94.8137	8.95	141741	5.75	141872	39.9794	32.4731	7.63539	3.16605	-6.34	141650	2.56869	-7.45	141632	0.389581	0.313197	0.3		127.504	83.5323	77.1681	157.177	122.741	117.366	113.74	57.42	53.46	143.7	100.19	96.22							7.63539	3.16605	2.56869
YCR016W	143631	144503	872	84.87	144500	97.6604	18.24	144120	-2.95	143913	49.9013	23.6092	7.92323	4.03485	-5.39	144116	1.9143	-8.6	143909	0.497778	0.229255	1.7		130.746	91.3776	70.6087	160.767	128.752	112.838	116.7	65.81	47.72	145.56	108.52	92.92							7.92323	4.03485	1.9143
YCR017C	144770	147631	2861	84.13	145505	99.3037	4.65	146801	15.95	146922	42.3832	50.0448	8.01355	3.40031	-8.9	146825	4.02778	-6.42	146925	0.417079	0.496474	1.7		131.985	86.7164	92.0786	161.662	126.638	129.967	115.71	55.1	62.84	144.35	100.33	104.93							8.01355	3.40031	4.02778	209	6.97938	1.63819	2.74238	84.66
YCR018C	148235	148900	665	76.71	148846	95.6165	30.67	148848	7.82	148642	52.4896	28.7874	7.73959	4.29404	-4.38	148819	2.26083	-9.88	148281	0.531802	0.274249	0.3		128.399	93.1869	74.8288	158.141	129.885	116.231	109.89	73.31	55.35	139.94	111.28	97.81							7.73959	4.29404	2.26083	82	7.13494	0.740602	3.66771	87.69
YCR018C-A	151605	151859	254	73.6	151745	85.3953	11.37	151688	24.67	151745	27.583	39.2797	6.92353	2.36851	-3.79	151683	3.20392	-2.72	151733	0.293059	0.396275		Dubious	117.959	72.0964	81.3298	147.531	112.102	119.221	107.15	58.14	68.4	137.52	100.09	107.71							6.92353	2.36851	3.20392
YCR019W	152834	153925	1091	83.56	152835	101.898	19.62	153907	12.48	152836	49.5817	42.8479	8.23266	4.0344	-3.79	153261	3.4306	-5.01	152864	0.496126	0.419725	0.4		134.646	92.8047	86.865	164.392	131.745	126.511	116.42	65.66	59.54	146.21	107	101.78							8.23266	4.0344	3.4306
YCR020C	154009	154656	647	78.05	154011	98.6601	13.01	154010	21.67	154646	45.2406	41.0673	8.0298	3.65335	-6.59	154423	3.38512	-4.12	154630	0.449306	0.415463			131.45	88.1975	85.0311	161.239	126.94	124.599	111.42	59.86	69.27	141.39	101.66	111							8.0298	3.65335	3.38512
YCR020C-A	154827	155093	266	90.64	155047	99.7231	26.5	155021	36.35	154828	46.7122	50.6765	7.98858	3.61805	-4.46	155068	3.97925	-2.93	154858	0.447603	0.488277			132.687	90.2996	92.6869	162.607	129.576	130.559	122.99	72.36	80.21	152.33	113.58	119.27							7.98858	3.61805	3.97925
YCR020W-B	155317	155553	236	84.58	155429	93.0996	33.18	155430	0.53	155553	45.4246	19.4149	7.61097	3.79667	-1.93	155406	1.47527	-7.39	155517	0.462616	0.176329			125.575	86.7422	66.3152	155.072	123.964	108.31	117.54	76.12	52.03	146.02	114.59	97.78							7.61097	3.79667	1.47527	20	8.50429	4.24524	1.50857	97.18
YCR021C	156104	157102	998	90.56	157101	103.687	18.76	156842	19.45	157099	46.843	56.5802	8.40333	3.8408	-7.62	156704	4.60269	-4.93	156201	0.472002	0.568038	0.3		136.088	91.0335	97.9294	165.514	130.818	135.208	124.96	66.8	66.17	156.15	109.93	108.13							8.40333	3.8408	4.60269	87	6.9717	1.32432	2.64989	78.62
YCR022C	157416	157760	344	96.39	157448	109.998	22.36	157448	40.29	157604	47.2198	59.3977	8.88406	3.75435	-6.42	157423	4.81986	-1.93	157563	0.462638	0.596145		Dubious	143.246	91.6812	102.272	173.491	131.829	140.952	129.64	69.29	84.83	159.82	111.46	124.93							8.88406	3.75435	4.81986
YCR023C	158533	160368	1835	81.5	159303	98.3382	3.03	159276	21.52	158533	39.2341	44.994	7.96094	3.18383	-7.28	159237	3.65806	-6.01	160102	0.39116	0.450817	1.1		131.112	83.8861	87.7791	160.871	124.084	126.325	115.15	53.4	66.41	145.63	98.44	108.78							7.96094	3.18383	3.65806	252	7.91802	3.01826	2.71447	95.55
YCR024C	160739	162217	1478	82.77	161997	96.6447	19.85	160749	0.48	161242	44.2408	37.8719	7.81761	3.54834	-4.64	161119	3.06867	-6.13	161271	0.436092	0.376545	0.2		129.291	86.8649	82.3746	158.925	125.27	122.412	114.88	65.61	51.33	144	106.7	96.67							7.81761	3.54834	3.06867
YCR024C-A	162940	163062	122	91.21	163031	99.5207	11.74	163061	38.99	162985	34.5272	48.448	7.83163	2.76764	-5.39	163030	3.57081	-2.94	162941	0.338618	0.437642			133.104	80.7077	90.2505	163.545	122.005	128.024	124.62	61.99	82.46	154.92	107.07	121.57							7.83163	2.76764	3.57081
YCR024C-B	162594	162860	266	86.61	162655	92.5838	4.11	162669	31.79	162684	16.4224	46.3527	7.53015	1.09742	-9.88	162713	3.81142	-3.34	162688	0.130712	0.472809			125.617	64.2226	87.9477	155.595	107.147	125.457	119.08	54.06	75.35	148.22	98.79	114.54							7.53015	1.09742	3.81142
YCR025C	163441	163851	410	86.82	163482	111.295	22.74	163441	-2.36	163510	53.2739	45.1514	9.018	4.33735	-4.19	163826	3.68956	-8.27	163501	0.534599	0.452287		Dubious	144.635	96.8591	90.9441	174.955	136.192	132.215	118.78	67.63	48.86	147.77	108.91	94.74							9.018	4.33735	3.68956
YCR026C	164106	166334	2228	83.07	166331	100.887	17.54	165986	16.53	164882	50.9718	41.71	8.15312	4.09865	-7.62	165953	3.3643	-5.36	165995	0.505594	0.413742	0.7		133.248	93.4063	86.0926	162.634	131.653	126.048	115.16	67.5	64.05	144.25	111.41	106.71							8.15312	4.09865	3.3643	105	8.28849	3.98075	3.07962	93.4
YCR027C	167365	167994	629	85.64	167795	98.9698	33.06	167854	20.64	167412	51.1706	41.3071	7.95887	4.07811	-1.84	167495	3.26714	-5.36	167385	0.504	0.400397	0.2		131.856	93.5287	85.2946	161.718	131.721	124.903	118.54	78.47	68.49	148.24	117.14	111.47							7.95887	4.07811	3.26714	68	7.46797	3.05855	3.42754	88.01
YCR028C	170881	172419	1538	90.4	172355	102.065	17.68	171773	24.4	170943	42.748	49.377	8.24363	3.4482	-9.88	171266	3.94395	-5.36	171509	0.42321	0.485426	0.4		134.86	87.6853	91.7847	164.647	128.156	130.01	122.42	66.29	72.34	151.34	109.74	114.47							8.24363	3.4482	3.94395	680	7.59621	2.63233	3.46069	97.22
YCR028C-A	172945	173435	490	78.5	173164	94.9607	0.45	173144	19.98	173180	35.8694	36.8935	7.70016	2.93515	-5.9	173220	3.05413	-3.95	172967	0.357291	0.374644			128.125	80.1177	80.9348	158.219	119.945	120.555	113.26	50.39	64.21	144.6	95.13	103.93	S000030989	1	82	6.51458	-0.173133	2.4747	7.945	3.57049	3.17694
YCR030C	173821	176433	2612	85.5	175823	101.869	23.17	173824	8.22	176244	51.815	46.4133	8.23586	4.20705	-4.12	175884	3.73849	-6.37	174975	0.518848	0.459365	0.3		134.289	93.581	90.3334	163.739	131.244	129.893	119.22	68.62	56.46	148.21	109.45	99.73							8.23586	4.20705	3.73849	84	7.73412	1.40282	3.56941	96.73
YCR031C	177495	178215	720	82.97	177982	99.5238	17.49	177980	7.22	177983	42.8029	46.6721	7.99178	3.43607	-8.43	178013	3.74105	-9.88	177970	0.423467	0.460874	33.5		131.921	86.6893	89.5201	161.343	126.203	128.116	117.14	63.25	55	148.1	104.07	97.6	S000037574	1	306	7.3298	2.01143	2.22163	8.49684	4.50186	4.8794
YCR032W	179515	186018	6503	79.31	183735	94.9624	7.46	181110	2.14	179971	38.8445	33.9094	7.6674	3.12631	-9.88	184656	2.73123	-7.62	179990	0.382761	0.333785	0.2		127.924	82.4693	78.4078	157.837	121.735	118.438	112.66	54.97	52.03	142.07	97.57	95.91							7.6674	3.12631	2.73123
YCR033W	186484	190164	3680	81.61	188637	100.912	25.51	188086	-13.22	188082	51.8774	36.9047	8.1488	4.17446	-7.62	188525	2.96955	-7.62	188073	0.514787	0.363198	0.6		133.658	93.6355	82.3747	163.396	131.278	123.284	114.12	68.59	39.21	143.45	107.24	86.11							8.1488	4.17446	2.96955	153	6.87156	2.82195	2.98078	66.19
YCR034W	190587	191630	1043	80.96	191077	100.535	8.24	190875	19.87	191077	35.2674	48.5386	8.15175	2.88625	-6.41	190677	3.94123	-6.34	191103	0.350958	0.486552	6.1		133.489	80.995	91.2725	163.407	122.129	129.772	114.32	57.17	64.55	144.54	98.87	104.69							8.15175	2.88625	3.94123	127	6.23438	0.564453	2.10188	79.36
YCR035C	191829	193013	1184	83.49	192885	97.2643	31.77	192335	14.57	192838	48.9002	35.6245	7.85137	3.94114	-3.37	192193	2.8627	-6.42	192395	0.485519	0.349274	2.5		130.022	91.0736	80.5044	159.757	129.079	120.891	116.45	76.29	61.4	146.32	114.86	103.43							7.85137	3.94114	2.8627	12	7.71077	4.69538	0.922308	89.69
YCR036W	193292	194293	1001	87.24	193948	100.343	24.55	194289	10.25	193973	48.3574	41.996	8.10343	3.96677	-4.77	193726	3.3823	-6.13	193441	0.488733	0.417435	0.8		133.156	91.5961	85.8093	162.958	130.554	125.255	120.48	69.75	58.24	149.92	110.38	101.3							8.10343	3.96677	3.3823
YCR037C	194409	197180	2771	79.49	195034	98.9194	17.2	196315	11.04	195061	44.4152	43.0119	7.98253	3.57595	-6.17	195821	3.45854	-6.42	194791	0.43934	0.424603	1.8		131.538	87.7224	86.3948	161.161	126.74	125.459	112.37	62.24	58.23	142.04	102.67	100.45							7.98253	3.57595	3.45854	16	8.03765	4.08824	4.51059	90.83
YCR038C	197616	199544	1928	73.74	199474	97.6791	30.74	199484	9.31	199514	49.7636	40.4137	7.88074	4.00301	-4.35	198369	3.25371	-8.6	199248	0.492545	0.398849	0.1		129.948	91.2245	84.921	159.245	128.598	124.978	106.12	72.18	57.92	135.44	109.45	101.53							7.88074	4.00301	3.25371
YCR038W-A	199288	199413	125	88.97	199308	100.549	29.22	199293	45.62	199292	46.2436	52.8588	8.16976	3.65548	-4.12	199334	4.12333	-1.71	199388	0.426905	0.49754		Dubious	132.541	90.6024	93.9253	161.626	130.725	130.985	120.05	75.79	85.82	148.12	117.49	121.9							8.16976	3.65548	4.12333
YCR039C	199541	200173	632	79.11	200061	92.2844	27.23	200108	3.67	200141	48.3572	25.7367	7.48498	3.92201	-4.17	200082	2.14117	-7.62	199852	0.485656	0.261232	2.5		125.329	89.3609	71.976	155.312	126.32	113.494	112.54	70.36	53.69	142.82	109.14	98.53							7.48498	3.92201	2.14117
YCR040W	200437	200964	527	81.68	200703	98.9923	22.36	200706	13.4	200668	44.0679	38.4263	8.00237	3.51078	-4.64	200618	3.08744	-6.64	200623	0.428239	0.37678			131.68	87.3242	82.6102	161.387	126.308	122.45	114.4	66.69	60.37	144.06	106.42	102.53							8.00237	3.51078	3.08744
YCR041W	200906	201238	332	78.56	201112	92.7558	12.44	201159	26.66	201172	32.3876	48.6914	7.44156	2.5403	-5.39	201115	3.92303	-4.38	201138	0.304144	0.485015		Dubious	125.05	77.401	89.9003	154.362	117.896	127.034	111.26	58.21	70.08	140.89	99.27	108.91							7.44156	2.5403	3.92303
YCR042C	201169	205392	4223	79.81	202528	96.2879	14.02	202539	3.76	204504	43.9842	35.9861	7.78106	3.54344	-6.37	202556	2.89188	-9.88	204300	0.435803	0.353487			129.006	87.1335	80.3115	158.708	126.001	120.199	112.94	60.22	53.21	142.96	101.68	97.53							7.78106	3.54344	2.89188	88	6.61169	3.13551	2.25978	80.45
YCR043C	206256	206639	383	86.62	206487	95.3155	9.58	206411	29.18	206294	40.5489	42.3733	7.66331	3.27013	-5.39	206386	3.42042	-3.09	206340	0.4	0.415573	2		127.468	84.5725	84.7433	156.705	124.243	122.954	118.42	59.46	73.85	147.26	104.21	113.77							7.66331	3.27013	3.42042	79	8.05875	2.44613	3.86175	97.81
YCR044C	206872	207945	1073	79.42	206872	100.911	20.03	207206	28.38	207152	45.9362	48.8941	8.15756	3.71337	-7.39	207199	3.99399	-4.93	207499	0.456546	0.491592	1		133.145	89.4347	91.4975	162.441	128.651	129.907	113.06	65.99	73.68	143.4	107.08	113.14							8.15756	3.71337	3.99399
YCR045C	208130	209605	1475	89.12	208148	111.609	19.69	208131	31.86	208149	61.3388	55.4019	9.02383	4.96032	-6.13	208529	4.49159	-6.41	208817	0.613056	0.552798			143.905	103.968	99.0418	173.282	142.463	138.402	121.68	66.38	75.28	151.21	108.28	113.68							9.02383	4.96032	4.49159
YCR045W-A	208746	209096	350	102.88	209090	117.873	45.38	209094	56.82	209095	61.8983	71.8207	9.60128	5.11661	-6.41	208817	5.90897	-0.29	208877	0.625755	0.72641		Dubious	150.378	104.698	114.847	179.913	143.276	153.686	134.77	90.15	99.14	163.74	130.47	137.31							9.60128	5.11661	5.90897
YCR046C	209909	210418	509	102.54	209954	116.767	58.43	210139	43.72	209954	71.8702	64.6663	9.38847	5.76029	-3.9	210045	5.11347	-5.44	210227	0.715941	0.633118	1.1		148.992	113.159	107.934	178.313	150.473	147.002	134.41	101.18	87.78	163.37	138.12	127.45							9.38847	5.76029	5.11347
YCR047C	210713	211540	827	96.91	210713	116.734	51.83	211150	35.51	210752	72.9917	62.3824	9.47116	5.9307	-3.57	211121	5.11757	-5.44	210971	0.734348	0.632729	2.4		148.863	114.999	104.901	178.097	152.957	143.275	128.99	94.8	80.98	158.11	131.71	121.55							9.47116	5.9307	5.11757
YCR047W-A	211296	211502	206	106.23	211499	119.831	52.6	211499	63.02	211458	71.4207	71.1514	9.61401	5.63957	-0.91	211497	5.693	-1.95	211391	0.696087	0.71087		Dubious	151.839	112.4	114.565	180.919	149.329	153.732	137.94	95.78	104.73	166.63	134.7	142.07							9.61401	5.63957	5.693
YCR048W	211924	213756	1832	100.98	212882	114.775	33.11	213578	35.99	212400	60.8433	64.252	9.24797	4.8836	-6.42	213545	5.16556	-4.64	212370	0.601664	0.637971			146.665	104.073	106.501	175.674	143.074	144.649	133.69	79.84	82.75	163.06	121.7	124.81							9.24797	4.8836	5.16556	73	9.53703	5.99135	5.78473	117.63
YCR049C	211866	212312	446	108.23	212235	119.575	38.66	211958	52.39	212235	67.1238	73.4674	9.67604	5.48085	-1.67	211913	5.92125	-5.13	212263	0.679195	0.73472		Dubious	151.411	109.533	115.54	180.39	147.845	153.53	140.11	84.56	96.62	169.08	125.86	136.49							9.67604	5.48085	5.92125
YCR050C	213459	213767	308	102.42	213577	109.899	55.13	213472	33.11	213578	64.6449	48.6783	8.78239	5.09929	-1.67	213468	3.84398	-6.42	213545	0.633592	0.469417		Dubious	141.808	105.682	93.275	170.81	142.756	133.505	134.62	97.25	79.84	163.87	134.8	121.7							8.78239	5.09929	3.84398
YCR051W	214066	214734	668	101.38	214075	118.717	53.63	214081	37.25	214075	76.9674	62.0811	9.59223	6.21981	-0.2	214078	4.9799	-4.76	214733	0.768909	0.613378	2.8		150.63	118.223	105.408	179.693	155.545	144.518	133.4	96.71	81.98	162.5	135.14	122.23							9.59223	6.21981	4.9799	55	9.04232	5.485	3.24589	101.7
YCR052W	214989	216440	1451	86.22	216416	107.633	40.51	215746	23.31	216187	63.3121	49.289	8.7003	5.13768	-2.77	215750	3.98448	-6.01	215858	0.633898	0.489208	0.6		139.739	104.224	93.7199	168.919	141.156	133.76	116.83	85.65	70.21	144.24	125.51	112.33							8.7003	5.13768	3.98448	13	6.32643	3.43214	3.075	89.98
YCR053W	216692	218236	1544	78.34	218236	102.08	17.41	218232	6.09	218182	47.8266	44.5032	8.2515	3.87743	-4.41	217459	3.56447	-6.13	218161	0.475806	0.437269	7.4		134.453	90.4795	88.5846	163.846	128.891	128.251	113.23	62.5	54.77	144.25	102.51	97.08							8.2515	3.87743	3.56447
YCR054C	218371	220062	1691	80.87	220059	96.6708	15.53	218910	5.46	220057	40.1971	36.645	7.80777	3.23374	-6.13	218866	2.9591	-7.39	218523	0.397465	0.362766	0.2		129.421	83.7015	80.9706	159.145	122.858	120.841	114.51	60.4	53.27	144.97	100.29	96.14							7.80777	3.23374	2.9591
YCR057C	220452	223223	2771	83.14	220715	103.087	26.75	221384	17.69	222498	49.5781	46.5136	8.32097	3.98646	-8.9	222459	3.7305	-6.42	222935	0.490902	0.458647	1.1		135.449	92.8146	89.9114	164.853	131.784	129.015	115.33	71.51	65.99	144.51	111.75	108.79							8.32097	3.98646	3.7305
YCR059C	223449	224225	776	101.2	223956	116.45	46.92	223936	26.04	224225	68.7488	66.6319	9.47084	5.58955	-1.91	223976	5.48076	-0.83	223505	0.692587	0.67825	1.3		148.096	110.455	109.186	176.886	148.137	147.569	132.15	91.27	74.09	160.28	130.32	117.03							9.47084	5.58955	5.48076
YCR060W	224394	224729	335	91.99	224729	111.035	48.74	224729	35.67	224729	70.1304	57.9441	9.07884	5.7622	-2.93	224434	4.85393	-2.42	224406	0.712411	0.60131	1.3		143.225	111.051	100.714	172.451	148.011	139.283	126.14	91.78	81.26	156.35	129.53	121.39							9.07884	5.7622	4.85393	36	6.86297	3.09946	1.09459	87.45
YCR061W	225558	227453	1895	99.75	226010	113.852	17.48	227439	35.58	226349	56.9342	65.0342	9.20161	4.59287	-6.64	226653	5.25267	-5.36	226304	0.563998	0.648703	0.3		146.252	100.572	107.561	175.719	139.921	145.955	132.21	66.27	81.13	159.51	110.08	120.64							9.20161	4.59287	5.25267	240	7.79303	1.9249	3.50859	87.09
YCR063W	228313	228786	473	86.06	228539	111.191	45.76	228539	25.43	228607	68.231	51.5703	9.08458	5.61679	-1.12	228547	4.23901	-5.35	228365	0.694283	0.52173	0.2		143.436	108.437	96.0644	172.748	144.728	136.188	119.02	86.23	74.25	148.9	122.7	114.49							9.08458	5.61679	4.23901	403	8.02876	2.70433	2.86723	85.98
YCR064C	228090	228500	410	92.27	228090	105.677	18.22	228225	30.05	228090	44.2578	60.3757	8.60092	3.6729	-9.88	228227	4.97591	-4.17	228241	0.452263	0.616277		Dubious	137.577	89.2561	100.743	166.587	129.826	137.265	123.94	65.57	72.67	153.21	108.08	112.65							8.60092	3.6729	4.97591
YCR065W	229305	230999	1694	88.04	230367	104.302	3.85	230986	-1.42	229314	51.7856	44.4957	8.42942	4.25222	-5.79	229350	3.59772	-5.1	229447	0.523829	0.441251	0.7		136.956	94.118	89.1453	166.624	132.271	129.369	120.09	53.52	50.04	149.1	98.04	96.14							8.42942	4.25222	3.59772	158	7.68082	0.920692	3.40742	98.53
YCR066W	231495	232958	1463	82.87	232605	97.7174	23.65	231617	0.93	232605	49.0079	36.2175	7.91133	3.98373	-4.68	232449	2.90114	-7.62	232712	0.490342	0.354945	0.3		129.955	90.5341	81.1097	159.222	127.951	121.497	117.24	69.57	49.55	148.38	109.71	93.11							7.91133	3.98373	2.90114	23	7.11667	3.82	4.23375	92.63
YCR067C	233120	236317	3197	83.47	235153	99.5423	15.61	235282	19.95	234411	45.1689	46.0215	8.06176	3.66704	-6.37	235265	3.73739	-6.42	236164	0.450879	0.460188	1.1		131.718	88.0915	89.1965	160.94	126.754	128.094	116.05	66.18	66.52	145.58	108.12	108.04							8.06176	3.66704	3.73739	15	5.50875	1.72437	-2.24	92.47
YCR068W	237209	238771	1562	94.19	238105	108.993	34.74	237276	31.14	237223	63.93	57.9137	8.82736	5.16482	-4.37	238009	4.6858	-3.27	237365	0.637594	0.578401	0.2		141.023	105.546	100.628	170.15	143.124	139.179	125.88	79.3	75.87	153.89	119.39	116.09							8.82736	5.16482	4.6858	122	7.74512	2.84593	3.81358	90.99
YCR069W	239050	240006	956	88.19	239705	104.999	31.84	239745	26.78	239692	53.9653	50.2638	8.48859	4.37349	-3.37	239490	4.07862	-6.34	239163	0.538652	0.503041	1.1		137.359	96.1988	94.093	166.768	134.274	133.586	121.03	76.34	71.92	150.81	116.35	112.45							8.48859	4.37349	4.07862	95	6.94437	1.66583	2.36781	83.5
YCR071C	240098	240538	440	85.49	240098	101.278	34.46	240100	12.64	240120	56.0732	38.6659	8.18825	4.48864	-2.61	240155	3.18875	-7.11	240160	0.558163	0.393107	0.7		134.138	97.5474	83.5352	164.015	134.994	123.998	119.89	77.94	60.68	150.88	117.54	103.79							8.18825	4.48864	3.18875	33	6.39324	1.80735	0.399706	82.57
YCR072C	240800	242347	1547	84.61	242033	102.272	37.76	241242	8.93	241241	55.3475	50.6793	8.29211	4.48262	-4.12	241196	4.12969	-5.44	241253	0.554063	0.509057	1.6		134.361	97.4449	93.4621	163.515	135.41	132.024	116.41	80.45	57.47	145.25	118.39	101.01							8.29211	4.48262	4.12969
YCR073C	242584	246579	3995	82.68	242587	99.9828	12.62	245173	13.96	245744	49.3284	39.7345	8.07804	3.98408	-7.62	245172	3.20051	-9.88	245528	0.490878	0.392445	0.4		132.479	91.8412	84.0042	161.994	130.158	123.855	114.95	60.64	61.47	143.94	103.72	103.93							8.07804	3.98408	3.20051	215	7.04843	2.62162	0.70213	83.07
YCR073W-A	246959	247906	947	86.91	247906	112.875	39.42	247905	33.1	247905	65.5477	58.8214	9.12137	5.25414	-3.08	247315	4.74205	-8.43	247873	0.647226	0.585327			144.981	107.536	102.077	174.167	145.434	141.084	120.27	81.38	78.22	148.8	119.16	118.81							9.12137	5.25414	4.74205	43	6.66773	3.88	2.92114	79.36
YCR075C	248029	248811	782	91.16	248359	104.603	29.73	248121	21.99	248811	49.0209	52.6005	8.45506	3.9518	-6.37	248338	4.38267	-3.27	248273	0.487292	0.543155	0.8		136.689	92.9217	95.1388	165.855	132.486	133.464	123.16	75.75	70.85	152.08	116.57	113.74							8.45506	3.9518	4.38267
YCR075W-A	248971	249198	227	89.16	249198	102.676	35.81	249198	24.04	248971	51.7091	45.5542	8.33447	4.31386	-0.95	249084	3.62412	-5.1	248986	0.534167	0.452632			135.484	94.9005	89.4616	165.23	133.755	129.077	122.61	79.59	72.96	152.08	117.94	116.25							8.33447	4.31386	3.62412	95	6.48875	2.36	1.44521	81.75
YCR076C	249289	250041	752	91.54	250037	110.474	23.35	249293	29.65	249733	64.9052	57.1995	8.96572	5.30757	-5.19	249295	4.64608	-3.46	249695	0.655604	0.571952	1.1		142.588	106.735	100.16	171.786	144.535	138.895	123.42	73.47	76.73	151.18	118.09	117.92							8.96572	5.30757	4.64608	104	6.872	1.97248	2.90229	83.09
YCR077C	250234	252624	2390	75.52	250356	105.705	19.17	250849	13.37	250356	55.0106	49.8091	8.54301	4.44634	-6.13	251005	4.01287	-5.22	251200	0.548934	0.494003	2		138.018	97.1504	93.3387	167.389	135.168	132.569	108.34	64.74	58.78	138.06	105.65	99.53							8.54301	4.44634	4.01287
YCR079W	252841	254169	1328	94.38	254167	112.816	35.83	253765	20.6	254167	63.7084	55.9273	9.10699	5.11307	-3.56	253327	4.46463	-6.13	254162	0.632114	0.551046	1		145.148	105.943	99.5938	174.533	144.053	138.95	127.69	82.91	69.36	157.91	125.26	113.15							9.10699	5.11307	4.46463	36	8.67649	6.15946	4.62973	94.67
YCR081C-A	258411	258647	236	90.46	258646	98.397	15.81	258438	33.41	258635	39.0955	48.4968	8.11747	3.25624	-3.41	258447	4.07992	-3.09	258617	0.40443	0.500802		Dubious	130.533	83.6043	90.6124	159.668	123.658	128.478	123.22	63.65	77.3	152.8	106.59	116.66							8.11747	3.25624	4.07992
YCR081W	254367	258650	4283	78.34	255453	95.7673	10.47	255454	-5.27	257274	39.1127	34.0135	7.74432	3.15385	-7.62	255094	2.75014	-8.6	257289	0.38655	0.336261			128.4	82.4361	78.7871	158.018	121.429	119.059	112.12	56.46	44.48	142	97.71	89.03							7.74432	3.15385	2.75014	195	7.5374	3.21745	2.62673	102.04
YCR082W	258879	259265	386	84.63	259262	100.271	26.68	259261	23.06	259014	48.71	37.3533	8.20685	4.02142	-2.98	259033	3.08563	-4.72	258927	0.492842	0.374419	3.6		132.806	91.0882	82.3454	162.304	129.213	122.786	118.34	71.88	69.41	148.89	111.94	110.5							8.20685	4.02142	3.08563	108	6.78716	2.81862	1.82073	77.39
YCR083W	259574	259957	383	84.75	259957	101.185	15.88	259957	22.29	259667	51.9577	45.4581	8.21143	4.33292	-4.46	259724	3.73331	-3.37	259777	0.531432	0.459323	1.6		133.62	94.0706	89.1645	163.042	131.935	128.509	119.69	63.64	68.52	149.44	105.47	110.04							8.21143	4.33292	3.73331	24	6.526	1.0424	2.2032	91.07
YCR084C	260307	262448	2141	87.02	260307	107.192	30.14	261444	8.29	260307	59.0828	52.8345	8.66636	4.76021	-5.36	261483	4.26415	-7.62	260324	0.587544	0.525686	2.1		139.259	100.657	96.5123	168.415	138.173	135.899	120.68	75.31	56.54	151.2	115.28	100.48							8.66636	4.76021	4.26415	178	7.01503	1.88425	3.21034	100.77
YCR085W	262912	263265	353	75.56	262946	95.8541	0.19	262947	15.61	263254	31.0843	41.9903	7.63395	2.31681	-7.62	263219	3.36136	-4.95	263076	0.281186	0.409915		Dubious	129.035	76.7507	85.0121	159.164	117.843	123.72	108.42	48.29	60.83	138.17	91.38	101.42							7.63395	2.31681	3.36136
YCR086W	263388	263960	572	83.63	263947	104.187	44.75	263957	7.15	263946	59.9488	44.3062	8.40627	4.85419	-1.29	263477	3.52686	-5.15	263945	0.597906	0.430908	0.3		136.664	101.003	89.2349	166.151	138.038	129.704	117.36	84.79	56.29	147.92	120.16	100.35							8.40627	4.85419	3.52686
YCR087C-A	264002	264463	461	89.86	264433	106.248	41.08	264444	25.65	264098	64.9826	45.5922	8.66924	5.38102	-3.12	264399	3.74037	-4.81	264065	0.665411	0.456429			138.35	105.523	89.5254	167.522	142.132	129.089	122.27	83.91	72.77	151.37	122.36	114.24							8.66924	5.38102	3.74037	41	6.29024	2.23024	2.77286	94.28
YCR087W	263972	264487	515	86	263975	104.728	25.65	264098	19.74	263975	45.3973	62.2715	8.39884	3.52977	-4.81	264065	4.9675	-4.12	264474	0.428682	0.61188		Dubious	136.825	89.0372	103.153	166.001	128.351	140.094	118.2	72.77	66.61	146.31	114.24	108.69							8.39884	3.52977	4.9675
YCR088W	265064	266842	1778	94.7	265084	109.519	41.49	265209	19.53	266170	63.1096	49.0448	8.85274	5.09431	-3.14	265168	3.95992	-6.42	265186	0.628988	0.486847	1		141.937	103.796	93.917	171.406	140.521	134.347	125.44	85.46	68.38	153.35	124.45	110.89							8.85274	5.09431	3.95992	99	7.1264	2.553	2.9421	84.18
YCR089W	267430	272259	4829	76.93	272254	99.1745	15.81	272248	19.69	269603	48.0469	52.6994	8.01415	3.87217	-7.62	269360	4.25342	-6.53	270461	0.47577	0.52442	0.4		130.928	90.1529	95.0587	159.767	128.094	133.25	110.2	62.05	67.08	139.87	103.34	108.7							8.01415	3.87217	4.25342	10	8.15545	0.440909	4.14364	87.53
YCR090C	272311	272859	548	78.6	272311	97.3283	24.85	272475	20.41	272311	42.3013	35.2963	7.89177	3.35663	-6.01	272851	2.84295	-4.35	272313	0.413916	0.347486	2		129.72	85.6427	79.6244	159.158	124.682	119.509	111.57	70.99	65.03	141.4	112.13	105.11							7.89177	3.35663	2.84295	70	6.3207	2.52479	1.63986	78.29
YCR091W	274400	276562	2162	81.13	276452	100.457	29.89	276440	10.04	276106	51.3359	40.7755	8.11377	4.14395	-5.36	276291	3.2879	-6.37	275834	0.510712	0.403135	0.1		132.995	93.0885	85.5217	162.536	130.718	125.791	114.55	72.38	59.88	144.82	110.59	103.61							8.11377	4.14395	3.2879	587	7.49679	2.33963	2.48954	93.88
YCR092C	276760	279903	3143	81.51	278266	96.7782	18.75	278041	4.55	278008	43.7801	35.5384	7.81364	3.52953	-7.62	278021	2.86395	-9.88	279453	0.434049	0.350073	0.3		129.543	86.8194	80.0448	159.286	125.583	120.087	114.94	65.56	52.74	145.23	105.99	95.94							7.81364	3.52953	2.86395
YCR093W	280113	286439	6326	82.22	286034	96.7249	15.5	286235	-2.08	286178	40.366	37.5715	7.8194	3.25872	-7.11	280628	3.03733	-7.62	284615	0.399576	0.37253	0.9		129.467	83.8166	81.7601	159.189	122.933	121.524	115.13	61.87	47.45	144.96	103.49	91.82							7.8194	3.25872	3.03733
YCR094W	286758	287933	1175	78.55	287022	96.4661	17.77	287197	4.7	287072	44.7015	36.8472	7.80096	3.59114	-7.39	287806	2.97203	-6.01	287079	0.440578	0.36284	0.3		129.173	87.4496	81.2931	158.858	125.952	121.286	111.32	63.41	55.13	140.57	104.38	98.97							7.80096	3.59114	2.97203	144	7.7349	3.29648	2.20993	101.28
YCR095C	288166	289254	1088	80.91	288671	93.4874	17.51	288166	3.38	288641	40.9382	28.7974	7.56593	3.32084	-5.39	289100	2.33781	-7.62	288339	0.408926	0.286648	0.7		126.664	83.9693	73.9146	156.775	122.746	114.484	114.54	64.86	52.41	145.01	107.27	96.35							7.56593	3.32084	2.33781
YCR095W-A	289635	289793	158	87.29	289707	94.3354	18.65	289736	12.98	289710	33.9661	29.5027	7.42881	2.48264	-9.88	289717	2.12623	-7.62	289747	0.308302	0.26478			127.696	78.5091	74.1986	158.021	118.669	114.423	121.38	65.25	60.09	152.29	107.09	102.36							7.42881	2.48264	2.12623	732	7.89175	3.78312	3.43574	91.58
YCR096C	293175	293534	359	83.99	293530	95.7217	40.8	293270	10.15	293269	51.8598	25.6065	7.86994	4.34231	-2.28	293462	2.14269	-7.62	293486	0.540667	0.263194	2.5		128.89	92.884	72.5598	158.984	129.868	114.726	116.33	82.42	59.13	145.65	119.34	102.77							7.86994	4.34231	2.14269
YCR097W	293831	294317	486	73.37	294020	86.8673	11.63	294317	1.8	294291	36.2025	22.1124	6.9915	2.95049	-5.39	293946	1.777	-6.13	294082	0.363532	0.217372	0.9		120.119	78.8094	67.7146	150.257	117.094	108.693	106.99	59.04	49.75	137.38	99.73	92.72	S000030025&S000030024	2	51 &53	6.33096	1.66289	1.86678	7.16667	3.29205	1.73927
YCR097W-A	294435	294701	266	67.01	294651	88.1811	-0.2	294635	19.08	294696	26.4445	46.3131	7.09232	2.10404	-4.17	294521	3.77981	-1.93	294701	0.249813	0.468727		Dubious	120.562	72.3506	86.8948	149.862	113.561	123.41	100.19	47.53	62.97	130.2	89.79	102.19							7.09232	2.10404	3.77981
YCR098C	297045	298601	1556	81.94	297856	96.3727	15.37	297258	-3.31	298580	42.8358	44.5668	7.79279	3.48367	-6.34	298310	3.59949	-6.66	297523	0.429229	0.442261	0.1		128.833	86.6598	87.005	158.296	126.132	125.219	114.74	62.95	47.45	144.34	105.47	92.9							7.79279	3.48367	3.59949
YCR099C	300828	301295	467	88.72	300828	100.437	17.43	300828	17.1	300857	48.6682	34.3823	8.14038	3.8825	-6.13	300829	2.71006	-5.39	300900	0.480128	0.330256	0.1		133.126	91.0066	79.7301	162.831	129.215	120.55	122.37	64.09	64.28	151.46	105.99	106.32							8.14038	3.8825	2.71006
YCR100C	301267	302217	950	86.36	301542	99.0861	25.48	301457	21.51	301838	43.9265	41.9196	7.99805	3.49818	-7.62	301493	3.42757	-3.95	301793	0.43123	0.422934			131.445	87.3363	85.5055	160.828	126.434	124.751	119.14	71.12	69.49	148.86	112.14	112.58							7.99805	3.49818	3.42757
YCR101C	302478	303026	548	82.8	303017	96.3114	29.69	302565	12.79	302519	43.054	38.6288	7.77171	3.45769	-5.95	302524	3.07905	-6.42	302496	0.425938	0.379399			129.339	86.351	82.674	159.308	125.349	122.325	116.45	73.3	62.17	146.95	112.37	106.37							7.77171	3.45769	3.07905
YCR102C	304357	305463	1106	83.05	304363	107.111	23.99	305193	15.47	304809	55.8011	50.8605	8.666	4.53398	-4.41	305113	4.11558	-4.52	304781	0.559214	0.505718	0.6		139.501	98.4533	94.4539	168.959	136.943	133.756	116.19	70.99	62.99	146.14	111.15	105.63							8.666	4.53398	4.11558
YCR102W-A	306731	306928	197	86.4	306732	96.0293	20.75	306813	17.2	306733	37.0821	33.469	7.86561	3.05242	-6.64	306828	2.77323	-4.93	306766	0.369444	0.347828		Dubious	129.163	81.7409	77.4032	159.25	122.018	116.998	119.69	69.15	62.49	149.86	112.61	103.16							7.86561	3.05242	2.77323
YCR104W	307797	308171	374	90.37	308171	105.714	45.14	307801	34.58	308171	59.7766	63.9791	8.60949	4.84669	-1.74	307963	5.3044	-2.73	308170	0.593307	0.653467	3.6		137.074	100.788	105.241	165.547	137.804	142.478	123.15	88.72	80.96	152.37	124.91	121.04							8.60949	4.84669	5.3044
YCR105W	309066	310151	1085	80.52	310151	106.905	19.48	310150	2.02	309066	53.0096	49.9973	8.66761	4.28737	-4.52	309842	4.09254	-4.53	309255	0.527569	0.501823	0.3		139.668	96.6134	93.3664	169.426	135.904	132.467	115.17	64.76	53.21	144.99	105.43	99.99							8.66761	4.28737	4.09254
YCR106W	310954	313452	2498	84.99	312595	97.7301	10.15	312596	10.96	311762	41.4287	38.6288	7.89247	3.32335	-5.91	312599	3.12821	-8.6	312637	0.407683	0.382973	0.2		130.417	84.9401	82.555	160.092	124.115	122.087	118.53	57.59	58.3	148.8	100.14	100.29							7.89247	3.32335	3.12821
YCR107W	313886	314977	1091	81.78	314970	102.216	11.36	314943	14.41	314970	48.7827	44.7165	8.27917	3.9583	-7.11	314794	3.61679	-5.36	314878	0.486603	0.443104			134.982	92.2122	88.3005	164.725	131.325	127.528	115.79	59.05	60.76	146.6	101.83	102.37							8.27917	3.9583	3.61679
YCR108C	315993	316184	191	95.15	316174	104.347	44.24	316002	52.56	316181	60.2653	63.7183	8.53391	4.93161	-2.04	316163	5.26828	0.19	316070	0.606615	0.642656			136.208	100.681	106.259	165.082	137.173	144.595	126.72	88.17	96.45	155.38	127.73	136.02							8.53391	4.93161	5.26828
YDL001W	447981	449273	1292	81.31	448767	95.1711	23.61	448752	2.88	448695	47.4603	36.4453	7.71012	3.89898	-5.36	448772	2.97506	-6.53	448075	0.47959	0.362823	0.6		127.528	89.4831	80.4124	156.899	127.35	119.975	114.2	67.74	52.06	143.89	107.39	96.13							7.71012	3.89898	2.97506
YDL002C	446964	447575	611	79.15	447130	95.6932	19.29	446968	-5.08	447084	55.0332	28.6412	7.76402	4.52567	-3.34	446979	2.34408	-7.62	447041	0.559379	0.286422	1.1		128.316	95.4728	74.4245	157.928	131.952	115.58	112.52	65.19	45.27	142.75	105.99	90.19							7.76402	4.52567	2.34408	251	7.42313	2.31952	2.74861	95.26
YDL003W	444680	446380	1700	82.24	445821	98.0508	31.14	444945	2.88	446195	51.2763	34.452	7.90988	4.1128	-4.09	446272	2.7677	-8.9	445852	0.506449	0.337884	1.3		130.626	92.7892	79.7669	160.202	130.216	120.529	114.18	75.47	52.33	143	113.65	96.47							7.90988	4.1128	2.7677
YDL004W	443026	443508	482	93.26	443386	101.397	31.73	443387	27.29	443388	47.0998	45.7348	8.16004	3.71511	-3.19	443297	3.5928	-6.64	443395	0.455445	0.437516	5.5		133.973	90.2449	88.9938	163.562	129.118	127.963	126.14	75.88	72.24	155.34	115.6	112.64							8.16004	3.71511	3.5928	57	7.67517	2.75897	3.6619	98.53
YDL005C	441011	442306	1295	81.88	442050	99.5169	20.81	442105	-5.45	441338	53.2722	30.2078	8.03164	4.30049	-3.37	442071	2.4264	-7.39	441839	0.531775	0.296343	0.8		132.025	94.1163	76.9128	161.546	130.95	118.9	115.18	66.27	46.75	145.36	106.87	93.49							8.03164	4.30049	2.4264
YDL006W	439906	440751	845	83.23	439919	98.4887	27.48	439908	15.31	439939	47.3003	38.6188	7.95279	3.85264	-5.62	440519	3.15292	-7.62	439983	0.473794	0.38539	0.8		130.961	90.3522	82.4503	160.446	129.142	121.902	116.41	71.01	62.3	146.49	110.15	104.48							7.95279	3.85264	3.15292	30	8.86774	3.98129	1.79581	99.31
YDL007W	438044	439357	1313	79.71	439355	98.5673	22.73	439356	12.67	438301	50.8549	38.5796	7.97158	4.14404	-4.12	438251	3.11587	-7.62	439320	0.512131	0.38172	7.1		131.138	92.9554	82.8291	160.711	130.906	122.655	113.4	67.54	60.57	143.92	107.81	103.23							7.97158	4.14404	3.11587	16	8.57235	2.13235	5.15706	88.82
YDL008W	433494	433991	497	91.11	433991	103.372	35.42	433991	24.51	433959	55.4936	46.755	8.39028	4.47496	-5.39	433981	3.83438	-6.64	433506	0.552028	0.473876	2.1		135.35	97.3783	90.4166	164.406	135.155	129.75	124.41	79.07	71.81	154.61	118.36	112.63							8.39028	4.47496	3.83438	30	6.23968	2.75742	-0.372903	91.11
YDL009C	432922	433245	323	83.64	433244	95.2776	-6.95	433053	21.24	433235	25.8707	43.5912	7.80272	2.08981	-6.42	433047	3.61895	-4.93	433188	0.256389	0.446975		Dubious	128.483	71.7714	86.5667	158.617	113.018	125.273	117.05	44.4	67.3	147.32	90.37	108.67							7.80272	2.08981	3.61895
YDL010W	432327	433022	695	81.06	432353	96.2211	13.1	432353	-0.61	433022	49.5477	34.565	7.80182	4.03361	-4.04	432397	2.85361	-6.01	432569	0.498779	0.350259			129.229	91.5645	79.3467	159.188	129.434	119.633	115.29	59.79	49.91	146.29	101.69	95.18							7.80182	4.03361	2.85361
YDL011C	432305	432628	323	81.06	432353	97.1241	15.77	432309	13.1	432353	35.1886	48.9112	7.79102	2.92281	-6.01	432569	3.80556	-5.36	432323	0.35713	0.46537		Dubious	130.622	80.1504	91.3746	161.024	120.6	129.641	115.29	63.46	59.79	146.29	106.26	101.69							7.79102	2.92281	3.80556
YDL012C	431105	431514	409	90.99	431420	105	20.62	431421	34.69	431502	54.6463	56.3332	8.47527	4.32224	-5.15	431460	4.56488	-3.05	431475	0.531683	0.560707	2.7		137.389	96.6382	99.1763	166.82	134.506	137.815	123.75	67.85	80.71	153.48	110.26	121.42	S000033171	1	85	7.4843	1.64326	3.58279	8.7383	5.03333	4.82556
YDL013W	429064	430923	1859	86.29	429105	103.604	29.95	430922	13.84	430486	57.1751	44.1102	8.37092	4.63667	-4.85	429710	3.567	-9.88	430780	0.571801	0.437113	0.3		135.848	98.9487	88.224	165.142	136.632	127.952	119.28	77.17	62.85	148.72	117.24	106.64							8.37092	4.63667	3.567	26	8.62037	1.84444	3.47	98.76
YDL014W	427361	428344	983	90.97	428271	108.314	31.71	427911	26.02	428310	57.9529	61.3015	8.78368	4.71186	-5.36	427848	5.03036	-4.17	428340	0.581951	0.618598	15.2		140.497	101.398	102.655	169.752	140.583	139.974	122.87	78.69	71.31	151.52	120.94	112							8.78368	4.71186	5.03036	141	7.1119	1.5019	2.85521	84.72
YDL015C	425999	426931	932	85.17	426815	96.5798	-2.71	426143	14.03	426822	32.4618	41.855	7.80487	2.62338	-7.62	426097	3.39075	-6.66	426842	0.319496	0.417964	4.3		129.694	77.7003	84.829	159.749	118.385	123.525	118.25	49.71	61.72	148.24	96.66	104.51							7.80487	2.62338	3.39075
YDL016C	425567	425869	302	79.13	425787	94.6697	7.38	425804	12.37	425804	30.5919	38.7418	7.60891	2.41139	-7.62	425827	3.04861	-4.97	425770	0.29099	0.368746		Dubious	127.743	75.4867	82.1193	157.755	115.856	121.163	113.73	54.55	58.86	144.56	96.74	99.73							7.60891	2.41139	3.04861
YDL017W	424206	425729	1523	84.4	424272	99.7897	21.36	425168	11.66	424339	46.7926	38.8615	8.06909	3.78615	-7.62	424713	3.12693	-7.11	424383	0.465892	0.382297			132.41	89.9522	83.1455	162.032	128.836	123.003	116.4	69.25	59.62	145.42	112.26	102.66							8.06909	3.78615	3.12693
YDL018C	422830	423507	677	85.21	422955	98.6659	17.04	423468	27.04	422954	46.8328	38.7871	7.9664	3.71236	-9.88	423471	3.12304	-4.93	423287	0.456652	0.379705	0.8		130.954	89.3794	82.925	160.274	127.712	122.652	117.87	65.05	71.69	147.48	108.14	111.82							7.9664	3.71236	3.12304	85	6.9786	2.3143	2.94407	93.14
YDL019C	417660	421511	3851	83.92	418868	101.581	19.83	417663	-4.7	419089	53.6275	40.2457	8.20051	4.32598	-6.41	417665	3.2374	-8.43	420322	0.533962	0.396521	0.7		133.932	95.3677	84.7122	163.318	133.007	124.739	116.97	67.92	47.13	146.93	111.11	93.29							8.20051	4.32598	3.2374
YDL020C	415110	416705	1595	83.52	416616	96.9897	21.77	416202	12.52	415122	47.0127	36.6513	7.85294	3.81813	-5.36	415902	2.98202	-6.01	415714	0.470382	0.36463	1.3		129.406	89.2418	81.4978	158.835	127.292	121.85	115.51	67.67	59.28	144.39	108.87	101.22							7.85294	3.81813	2.98202	69	6.40814	3.43571	0.275286	75.98
YDL021W	413950	414885	935	84.97	414763	96.8447	24.82	414602	19.76	414247	46.9503	35.5271	7.88545	3.83168	-3.54	414162	2.92092	-6.34	414522	0.470214	0.354904	0.1		129.4	89.3328	80.2033	158.954	127.521	120.398	117.42	70.34	66.46	146.85	111.14	107.99							7.88545	3.83168	2.92092	1640	7.69027	2.81654	3.57679	103.82
YDL022C-A	409805	410053	248	88.99	409900	100.354	18.93	409872	41.93	409884	41.2578	57.0529	8.04727	3.32558	-8.9	409916	4.58052	-1.92	409929	0.401205	0.556667		Dubious	133.283	85.9833	97.9859	163.185	126.247	134.916	122.35	66.83	84.26	152.61	109.84	122.33							8.04727	3.32558	4.58052
YDL022W	411822	412997	1175	87.76	412979	104.464	31.24	412201	19.21	412056	54.0523	52.4564	8.45077	4.38722	-4.02	412207	4.26156	-3.9	412062	0.541267	0.524923	7.6		136.477	96.5648	95.0146	165.567	134.899	133.382	119.89	77.43	66.07	149.04	118.97	108.14							8.45077	4.38722	4.26156	72	7.06411	1.78808	3.22658	85.65
YDL023C	411758	412078	320	86.42	411770	99.8269	19.21	412056	29.55	411770	44.6353	51.5947	8.14072	3.53436	-4.38	411816	4.23533	-2.93	411900	0.437259	0.522305		Dubious	132.482	88.4327	93.4576	162.136	127.879	131.199	119.61	66.07	72.22	149.55	108.14	110.58							8.14072	3.53436	4.23533
YDL024C	408448	409854	1406	87.43	409532	101.174	20.07	409543	18.47	408470	46.5751	43.8976	8.17737	3.72889	-7.62	409505	3.56158	-6.17	409114	0.457612	0.436752			133.801	89.9354	87.6254	163.434	128.999	127.006	120.96	67.32	67.07	151.36	109.34	110.29							8.17737	3.72889	3.56158
YDL025C	405341	407203	1862	85.16	407047	99.1655	28.25	406494	3.85	405341	50.6966	42.9419	8.01849	4.09183	-7.62	406025	3.47996	-7.11	406467	0.504203	0.427644	0.2		131.619	92.5224	87.0521	161.09	130.227	126.771	116.77	71.75	53.42	145.39	110.86	97.85							8.01849	4.09183	3.47996	156	6.47841	2.89516	-0.267197	85.63
YDL025W-A	405407	405511	104	102.2	405505	106.679	43.79	405507	50.38	405505	51.4918	56.8768	8.56495	3.78314	-3.57	405428	4.31067	-2.64	405510	0.461333	0.53781		Dubious	138.723	95.0299	98.812	167.848	134.273	136.64	135.29	87.9	93.34	164.02	127.62	132.07							8.56495	3.78314	4.31067
YDL026W	404746	405057	311	89.76	405017	100.11	20.67	404984	26.22	404748	42.2721	48.6069	8.12904	3.4142	-5.39	404956	4.00907	-1.84	405056	0.417756	0.495769		Dubious	133.448	86.5269	91.3992	163.716	126.373	129.961	123.28	67.83	71.62	153.68	110.19	112.43							8.12904	3.4142	4.00907
YDL027C	403692	404954	1262	84.42	403711	96.808	-8.18	404490	0.59	403730	37.9601	35.5454	7.82923	3.08303	-9.88	404452	2.87124	-7.62	403730	0.37753	0.351584	0.2		129.841	81.7459	80.2839	159.824	121.152	120.534	118.12	43.19	50.88	147.56	89.18	95.94							7.82923	3.08303	2.87124	11	6.05167	2.14	-0.750833	84.42
YDL028C	400994	403288	2294	83.06	402564	96.7197	20.74	401590	9.19	402149	47.7208	34.3417	7.80112	3.81837	-6.37	401581	2.75679	-6.17	401963	0.470466	0.337403	0.4		129.229	89.6357	79.3121	158.741	127.408	119.765	115.75	68.4	57.67	145.21	108.53	100.25							7.80112	3.81837	2.75679	33	9.08824	5.98559	3.645	93.74
YDL029W	399337	400635	1298	81.25	399337	101.825	19.61	399414	17.78	400632	45.7541	47.9193	8.268	3.72628	-5.36	399374	3.93937	-5.39	399821	0.458591	0.484303	4.8		134.456	89.721	90.8374	164.093	129.324	129.508	113.93	68.81	65.5	143.55	112.13	106.88	S000032600	1	122	7.85496	1.97528	4.70423	8.3112	3.90942	3.85937
YDL030W	397534	399126	1592	82.9	398476	98.2485	21.94	398501	1.23	398487	47.9577	35.132	7.94735	3.87942	-6.42	398263	2.80973	-5.44	397945	0.478142	0.343911	0.4		130.923	90.2342	79.8336	160.59	128.331	120.048	115.63	66.22	50.12	144.15	105.81	93.93							7.94735	3.87942	2.80973
YDL031W	394214	397201	2987	85.48	396737	100.865	23.89	395715	-1.53	396758	49.652	35.7373	8.17116	4.01911	-6.42	396578	2.87459	-8.43	394467	0.495238	0.350773	1.8		133.638	92.0526	80.873	163.401	130.268	121.48	119.9	69.96	49.78	150.41	110.45	95.48							8.17116	4.01911	2.87459	84	6.44024	3.01741	2.03871	80.3
YDL032W	393687	393998	311	89.81	393996	106.177	15.1	393959	20.28	393985	47.14	56.5065	8.57949	3.72984	-4.92	393954	4.59936	-4.64	393891	0.452532	0.564455		Dubious	138.674	90.936	99.1974	168.204	130.389	137.699	123.21	62.49	66.57	153.5	104.39	108.12							8.57949	3.72984	4.59936
YDL033C	392656	393909	1253	93.01	392680	107.864	33.67	393360	31.62	392961	59.7786	53.1691	8.73023	4.84262	-6.13	393184	4.30352	-4.95	393004	0.597663	0.531499	0.3		140.211	101.852	96.673	169.613	139.815	135.892	125.29	77.94	77.88	154.59	117.75	119.05							8.73023	4.84262	4.30352	47	7.48896	3.30146	3.12542	91.56
YDL034W	391780	392124	344	92.44	391788	106.097	6.49	392093	21.38	391780	47.4923	55.0501	8.60452	3.67058	-9.88	392112	4.60258	-1.24	392028	0.449217	0.566203		Dubious	138.865	92.1001	97.2917	168.64	132.283	135.386	125.44	57.26	67.39	154.46	102.77	108.72							8.60452	3.67058	4.60258
YDL035C	389169	392054	2885	59.83	390462	96.8627	9.33	391726	-34.19	390453	44.3066	34.4821	7.8233	3.57466	-6.41	391680	2.77897	-7.62	389442	0.439321	0.339799	0.7		129.755	87.0901	79.5694	159.611	125.626	120.126	95.24	57.27	20.34	127.24	96.52	69							7.8233	3.57466	2.77897	80	8.01691	3.50519	2.00222	93.09
YDL036C	387510	388898	1388	88.26	388898	99.5381	29.26	388516	-4.97	388688	50.3941	34.299	8.03515	4.06195	-6.01	388327	2.74649	-9.88	388722	0.501497	0.334536	0.4		132.496	92.6038	79.8447	162.421	130.651	120.813	122.07	74.64	47.26	152.68	115.35	93.72							8.03515	4.06195	2.74649	173	7.25305	3.65052	2.15247	89.02
YDL037C	384598	385584	986	76.38	384983	93.999	31.59	385494	31.79	385438	45.3875	52.4153	7.57719	3.66535	-4.46	385155	4.21635	-3.95	385400	0.448946	0.519433			125.656	87.0901	94.1437	154.394	124.662	131.768	107.54	76.24	76.46	135.75	114.57	116.09							7.57719	3.66535	4.21635
YDL038C	382327	384078	1751	86	383714	99.7373	32.43	383115	36.35	383776	50.2221	56.216	8.04767	4.05092	-4.12	383091	4.51705	-2.64	382407	0.498533	0.556541			131.196	91.9493	97.8057	159.775	129.564	135.321	117.2	76.55	80.77	145.38	115.23	120.13							8.04767	4.05092	4.51705
YDL039C	381983	382330	347	90.38	382217	100.945	36.08	382162	37.34	382296	47.6328	52.898	8.14511	3.82733	-4.41	381988	4.30503	-1.88	382167	0.474109	0.532184	3.1		132.849	90.0008	94.9728	161.831	128.179	132.91	122.18	78.9	81.04	151.04	117.44	120.38							8.14511	3.82733	4.30503
YDL040C	378871	381435	2564	85.8	380603	100.339	19.09	380285	0.95	379852	47.1642	37.1319	8.09629	3.80086	-6.17	380287	2.98602	-7.45	379861	0.467754	0.365119	2		133.398	89.8342	82.1718	163.416	128.281	122.699	118.38	67.07	52.24	147.91	110.15	98.2							8.09629	3.80086	2.98602	6	9.98286	7.40429	7.19429	96.47
YDL041W	378099	378452	353	92.8	378339	106.329	18.1	378350	45.43	378432	44.1865	62.2825	8.64836	3.58342	-4.38	378325	5.19395	-1.49	378130	0.439633	0.639153	0.2	Dubious	138.488	89.5036	102.76	167.716	130.309	139.302	125.23	67.13	88.63	154.66	110.96	125.82							8.64836	3.58342	5.19395
YDL042C	376754	378442	1688	81.63	377735	101.479	12.44	377741	10.99	377438	48.0251	42.5397	8.20383	3.89754	-5.9	377722	3.44493	-6.53	377239	0.479544	0.421847	0.9		134.168	90.801	86.8597	163.856	129.345	126.765	114.99	58.64	57.95	145.22	99.49	100.07							8.20383	3.89754	3.44493
YDL043C	375677	376477	800	84.62	375753	96.3923	22.7	375754	6	375784	45.6868	32.462	7.80921	3.7601	-6.42	375714	2.62129	-7.62	375766	0.464906	0.320262	0.6		129.491	88.5804	77.7874	159.533	127.221	118.55	118.22	68.01	55.21	148.64	108.71	99.32							7.80921	3.7601	2.62129	52	7.24868	2.45302	1.87566	91.84
YDL044C	373964	375286	1322	77.06	373977	96.5453	23.39	373971	1.23	374027	49.8162	32.0611	7.78963	4.01283	-5.39	374984	2.56342	-8.6	373986	0.494717	0.313673	0.3		129.115	91.3573	77.2287	158.681	128.803	117.848	111.11	66.77	50.48	141.94	105.75	94.61							7.78963	4.01283	2.56342	235	7.68894	2.78746	2.99703	99.82
YDL045C	372685	373605	920	82.4	373527	98.21	28.26	373329	20.15	373520	48.4256	42.4195	7.9383	3.91723	-4.12	373469	3.48922	-4.17	373491	0.48228	0.428415	0.4		130.764	90.8179	86.0382	160.322	129.021	125.316	114.39	73.92	66.29	143.32	114.85	107.72							7.9383	3.91723	3.48922	92	6.53785	1.53247	1.27753	81.37
YDL045W-A	372245	372532	287	90.35	372337	99.7708	37.78	372376	25.35	372498	50.8	38.6827	8.11781	4.1776	-4.85	372532	3.27514	-4.81	372453	0.520764	0.396389			132.918	92.5562	83.9558	163.015	130.199	124.7	122.5	80.22	73.23	151.67	118.24	113.76							8.11781	4.1776	3.27514	121	6.5141	2.23828	0.888689	81.37
YDL046W	371237	371758	521	92.29	371552	104.408	39.7	371552	27.78	371600	53.6703	50.0649	8.464	4.41525	-4.53	371558	4.07523	-4.17	371636	0.544713	0.502069	3.4		136.686	95.8262	93.6968	166.015	133.839	133.018	124.03	82.97	73.29	152.84	121.7	114.2							8.464	4.41525	4.07523	199	8.24285	2.0786	5.103	102.78
YDL047W	369769	370704	935	92.55	370031	106.09	34.47	370028	18.01	369769	57.212	52.2405	8.56828	4.60435	-4.53	370209	4.2551	-4.17	369808	0.566656	0.522051	1.6		138.552	99.7926	95.6007	168.052	138.2	134.686	124.83	79.47	66.97	154.13	119.94	110.53							8.56828	4.60435	4.2551	133	7.92993	3.58851	1.76746	93.42
YDL048C	366739	368211	1472	86.65	367042	106.685	30.41	368196	18.87	367042	56.9989	53.0172	8.61533	4.61682	-5.01	366923	4.27177	-6.42	367386	0.568771	0.525193	1.2		138.823	98.3793	97.0364	168.033	135.71	136.716	117.56	75.67	65.41	145.46	116.37	107.2							8.61533	4.61682	4.27177	74	6.81413	2.72747	2.46693	85.32
YDL049C	365068	365874	806	83.38	365868	101.108	21.39	365859	6.93	365069	55.4361	46.023	8.18529	4.49072	-5.14	365848	3.86828	-4.95	365489	0.553036	0.47456			133.193	97.0902	89.8516	162.337	134.659	129.332	117.1	67.29	55.58	147.13	108.51	99.2							8.18529	4.49072	3.86828
YDL050C	364446	364817	371	81.58	364815	99.8535	19.9	364680	26.35	364561	33.8245	47.4762	8.10484	2.81702	-6.17	364700	3.78742	-4.36	364515	0.343495	0.464328		Dubious	132.366	79.0962	89.8956	161.891	119.817	128.119	113.02	67.85	71.77	141.52	109.17	112.59							8.10484	2.81702	3.78742
YDL051W	363952	364779	827	91.29	364051	102.69	26.35	364561	19.9	364680	51.3338	38.2307	8.33506	4.23533	-4.36	364515	3.06074	-7.02	364125	0.523454	0.373357			135.002	93.3633	83.233	164.356	131.253	123.732	122.95	71.77	67.85	151.67	112.59	109.17							8.33506	4.23533	3.06074	90	6.26538	2.12615	2.47571	72.9
YDL052C	362672	363583	911	87.42	362962	104.143	31.24	362982	16.46	362905	50.513	51.8838	8.39661	4.07298	-5.39	363433	4.18684	-5.44	362684	0.500384	0.51455	1.9		136.608	93.6573	94.588	166.106	132.543	133.083	120.66	76.43	63.58	150.8	116.02	105.88							8.39661	4.07298	4.18684	39	7.247	3.6765	3.643	87.82
YDL053C	361699	362256	557	85.04	361871	104.781	34.26	361723	10.3	361713	58.1057	42.148	8.48522	4.77004	-3.37	361883	3.401	-7.62	361748	0.589803	0.418369	2		137.856	99.3145	87.5318	167.902	136.495	128.388	117.95	77.85	60.02	147.79	117.06	104.04							8.48522	4.77004	3.401	178	7.18592	2.79877	0.209609	83.15
YDL054C	359825	361285	1460	80.29	359825	100.891	13.37	359828	6.46	359825	44.2834	52.7595	8.15144	3.59849	-6.01	360184	4.27888	-7.62	360246	0.441102	0.526715	0.7		133.404	88.2509	94.8492	162.933	127.849	132.798	115.23	59.05	53.42	146.87	99.99	95.53							8.15144	3.59849	4.27888	64	6.49646	1.10077	0.0369231	80.94
YDL055C	355674	356759	1085	81.27	355685	102.218	30.47	356741	18.41	356757	48.8761	46.5932	8.27728	3.93056	-6.13	356747	3.82168	-7.11	356030	0.484696	0.471041	15.2		134.379	91.9079	90.1837	163.597	130.686	129.453	114.18	74.61	65.24	144	113.26	107.29							8.27728	3.93056	3.82168	200	6.73617	2.17955	0.371791	79.7
YDL056W	352877	355378	2501	85.58	353958	99.4679	21.56	353957	3.44	354856	48.6726	34.8235	8.04293	3.92489	-8.9	354460	2.81571	-7.62	354814	0.48297	0.344217	0.7		132.215	90.8824	80.3927	161.951	128.923	121.383	119.09	66.5	53.05	149.46	106.84	97.2							8.04293	3.92489	2.81571
YDL057W	351434	352420	986	77.25	352409	102.263	34.26	351531	15.06	351626	54.2762	45.2729	8.276	4.40375	-2.68	352307	3.65085	-8.27	351442	0.541803	0.447163	0.2		134.837	96.3812	89.1135	164.424	134.351	128.6	108.64	77.93	62.35	137.08	116.85	104.8							8.276	4.40375	3.65085	17	5.90667	3.63556	2.015	79.16
YDL058W	345665	351037	5372	81.45	346977	96.2264	12.07	347189	-10.24	348704	47.7858	26.05	7.78019	3.86426	-9.88	346540	2.09821	-8.9	348748	0.476468	0.25386	0.7		128.987	89.2596	72.3417	158.724	126.636	113.94	114.91	59.16	41.42	145.24	101.42	87.65							7.78019	3.86426	2.09821
YDL059C	344237	344953	716	84.52	344355	102.651	31.04	344378	7.03	344363	57.0255	41.6199	8.33216	4.61805	-2.97	344276	3.46131	-8.6	344341	0.570307	0.425537	0.3		135.489	98.9346	86.1806	165.316	136.739	126.297	118.08	74.11	56.04	148.51	112.64	99.39							8.33216	4.61805	3.46131	44	7.56711	3.09511	-1.00244	95.21
YDL060W	341619	343985	2366	78.42	343985	100.707	16.23	342020	10.8	341807	50.9674	40.1888	8.15466	4.12741	-7.11	343623	3.26028	-6.26	342310	0.508589	0.399151	2.4		133.001	93.2413	84.3997	162.333	131.348	124.197	112.19	61.38	58.75	142.76	101.9	100.48							8.15466	4.12741	3.26028
YDL061C	340628	340798	170	91.98	340628	102.929	27.92	340797	29.46	340798	48.4924	49.4711	8.58865	4.27251	-0.69	340648	4.29351	-2.18	340787	0.52924	0.528538	23.4		134.757	91.8312	92.6954	163.677	130.883	131.648	124.53	74.09	75.01	153.46	115.58	115.96							8.58865	4.27251	4.29351	171	6.46337	0.53	2.33047	74.66
YDL062W	339857	340282	425	84.6	340282	97.2929	17.58	340077	15.94	340282	38.9826	40.2855	7.80869	2.98505	-7.62	340031	3.18885	-3.19	340216	0.363099	0.390634		Dubious	129.876	82.792	83.9478	159.458	122.226	123.254	116.46	66.13	61.85	145.36	109.71	103.06							7.80869	2.98505	3.18885
YDL063C	338272	340134	1862	77.09	338282	95.5555	17.65	339441	9.54	338336	41.1602	34.9802	7.72507	3.33433	-4.34	338433	2.80916	-7.62	340031	0.410081	0.344069	0.9		128.118	84.2009	79.3546	157.675	122.954	119.276	110.59	63.25	59.08	140.92	104.2	101.08							7.72507	3.33433	2.80916
YDL064W	337487	338070	583	86.91	337575	100.1	26.71	337582	14.37	337640	46.0251	41.9798	8.01207	3.71041	-3.95	337618	3.31748	-7.39	337639	0.455086	0.405205	2.9		133.029	89.2813	85.8955	162.93	128.248	125.437	119.87	71.62	62.23	149.54	111.99	105.18	S000036732	1	109	7.04936	2.43291	3.13827	8.23549	4.00688	3.35907
YDL065C	336249	337301	1052	85.65	336712	97.2725	27.11	336454	1.29	336257	52.204	27.1244	7.89294	4.24729	-3.88	336987	2.21153	-6.01	337024	0.524511	0.267436	1		130.002	93.5502	73.5079	159.714	130.831	115.195	118.29	71.66	52.31	147.88	111.71	97.22							7.89294	4.24729	2.21153
YDL066W	334835	336121	1286	91.3	335545	103.874	18.49	336118	16.72	336081	53.6784	47.1883	8.35925	4.31211	-4.34	334859	3.77134	-6.42	336100	0.530676	0.462673	2.5		135.908	95.8736	91.001	165.016	133.921	130.471	123.77	66.16	64.98	152.73	108.97	108.3							8.35925	4.31211	3.77134	36	7.78919	0.955405	3.60189	93.87
YDL067C	334217	334396	179	91.85	334393	105.469	46.39	334217	37.09	334232	66.5337	58.2102	8.54994	5.597	0.59	334277	4.67106	-2.95	334230	0.693778	0.573	4.8		136.998	107.39	99.7932	165.655	144.289	137.31	122.85	87.93	81.29	150.99	125.36	120.66							8.54994	5.597	4.67106	136	7.58095	1.44701	3.68942	96.21
YDL068W	333500	333829	329	86.28	333667	93.6372	8.32	333505	32.5	333501	27.8363	52.4062	7.64321	2.30245	-5.15	333716	4.35758	-0.58	333548	0.283333	0.535364		Dubious	126.043	73.8723	92.9942	155.453	115.252	129.595	119.22	57.15	75.71	148.84	100.8	114.5							7.64321	2.30245	4.35758
YDL069C	333121	333810	689	79.88	333452	92.8527	17.18	333124	-5.33	333160	42.1912	24.6217	7.4983	3.40629	-2.9	333443	2.01584	-6.37	333191	0.417478	0.245058	0.3		125.839	84.3991	71.1096	155.768	122.409	112.879	113.22	62.53	45.76	143.43	102.35	91.5							7.4983	3.40629	2.01584	2064	7.96319	2.31211	3.63355	106.34
YDL070W	331025	332941	1916	83.66	332873	99.4083	20.77	332056	-2.29	332003	46.3247	31.4428	8.00392	3.72572	-4.12	332287	2.5446	-8.9	332033	0.4577	0.309411	1.3		132.369	88.8669	77.5065	162.295	127.195	118.925	115.88	65.92	48.42	144.5	106.11	92.8							8.00392	3.72572	2.5446	159	7.36688	3.10256	-0.465313	85.53
YDL071C	330667	331041	374	100.97	330748	112.75	19.99	330964	39.47	330888	42.6826	61.672	9.10021	3.44304	-5.36	330756	4.96205	-5.01	330845	0.422933	0.611093		Dubious	145.961	88.4213	104.49	176.154	129.599	143.128	133.75	69.95	87.48	163.53	114.61	130.68							9.10021	3.44304	4.96205
YDL072C	329836	330447	611	88.16	330083	102.157	24.72	330435	11.39	329887	45.6462	49.9847	8.25688	3.69833	-6.37	330105	4.00458	-5.14	330196	0.455752	0.493775	4.4		134.68	89.187	92.7216	164.223	128.407	131.238	120.41	70.28	60.18	148.92	111.22	103.95							8.25688	3.69833	4.00458	18	7.38737	-1.02316	3.98263	100.64
YDL073W	326613	329567	2954	71.61	329554	94.0859	-2.13	327480	10.03	326738	38.2059	32.1651	7.60269	3.08264	-7.62	327261	2.59289	-8.6	328636	0.378074	0.317174	0.8		126.842	81.6535	76.7089	156.569	120.758	116.77	104.92	46.88	56.98	135.01	90.77	99.1							7.60269	3.08264	2.59289
YDL074C	324047	326149	2102	80.15	324780	95.5022	24.81	325134	-1.38	325546	46.5356	28.4348	7.73362	3.78122	-4.85	324657	2.29748	-6.64	324482	0.465796	0.278612	1.3		128.336	88.2648	74.2198	158.135	125.865	115.376	113.39	68.6	48.82	143.39	107.95	93.8							7.73362	3.78122	2.29748	46	6.67681	1.61787	4.13021	80.8
YDL075W	322226	322988	762	76.36	322386	92.3924	16.9	322656	3.59	322637	43.513	30.1504	7.53687	3.57402	-7.62	322693	2.58295	-6.37	322677	0.440301	0.315583	45.4		124.98	85.4841	75.2212	154.548	123.288	115.745	109.13	62.21	52.78	138.82	102.67	96.87	S000032746	1	420	6.94363	2.76798	1.57815	8.26713	4.56626	3.81985
YDL076C	320668	321552	884	80.49	321106	96.1293	31.47	321128	4.85	321106	49.5079	38.18	7.79686	4.03765	-4.77	320859	3.08233	-7.62	321453	0.497017	0.378881	1.1		128.892	91.3148	82.7004	158.631	128.997	122.767	113.51	73.7	52.92	142.7	111.3	96.02							7.79686	4.03765	3.08233	27	7.53714	3.285	3.16607	94.18
YDL077C	316971	320120	3149	77.91	316971	95.5286	15.01	318659	7.49	318068	41.7272	34.3597	7.71416	3.3729	-9.88	317931	2.75956	-8.6	319265	0.414651	0.33766	0.3		128.278	84.6603	79.1321	158.003	123.319	119.408	111.8	62.07	57.11	142.5	104.31	101.59							7.71416	3.3729	2.75956
YDL078C	315357	316388	1031	83.5	315358	106.924	23.93	315358	25.02	315888	53.4498	48.4166	8.69297	4.37958	-5.03	315589	3.99505	-6.04	315573	0.53939	0.489738	3.3		139.761	96.7542	92.3769	169.599	135.796	131.985	117.11	68.05	72.16	147.56	107.7	114.52							8.69297	4.37958	3.99505
YDL079C	312951	314748	1797	76.03	314353	96.9963	1.09	314346	-9.54	314172	44.9304	36.7992	7.86412	3.63667	-9.88	314309	2.99196	-9.88	314197	0.447675	0.366251	0.1		129.715	87.692	81.4765	159.416	126.211	121.677	110.74	50.38	42.34	142.05	94.55	88.78	S000033719	1	291	7.12298	2.05736	1.98366	8.00782	3.94289	3.18746
YDL080C	310642	312471	1829	81.83	311468	101.547	29.79	311059	17.62	310703	52.5059	45.0792	8.18077	4.21884	-5.39	311710	3.59502	-9.88	310662	0.519224	0.441563	0.7		133.982	94.7622	88.9028	163.444	132.86	128.375	114.18	75.97	65.02	143.51	112.77	106.37							8.18077	4.21884	3.59502	113	8.77219	4.73061	4.87781	99.35
YDL081C	309802	310122	320	96.54	309804	111.217	31.48	309802	28.48	309805	59.1468	52.5163	9.05143	4.7167	-4.46	309991	4.40869	-3.18	310066	0.581277	0.547726	34.2		143.93	101.602	96.1434	173.671	139.903	135.469	130.13	77.04	74.16	160.29	118	115.22							9.05143	4.7167	4.40869	97	6.57633	1.02235	1.90265	77.9
YDL082W	308424	309388	964	80.74	308717	96.9164	17.33	308717	14.78	309365	48.7794	43.121	7.81526	3.94661	-4.92	308758	3.45159	-5.36	308443	0.485741	0.421855	25.9		129.406	90.3855	86.3542	158.903	127.884	125.287	113.75	62.53	61.21	143.62	103.11	102.82	S000035862	1	364	7.10625	2.71537	2.77619	8.24658	4.69562	3.86245
YDL083C	306926	307789	863	85.91	307377	99.7192	0.45	307388	19.84	307718	42.7987	43.4017	8.07897	3.47992	-5.39	307351	3.57407	-3.88	307562	0.426458	0.438912	31.2		132.211	86.7218	86.8796	161.717	126.272	126.034	118.78	50.43	66.17	148.57	95.1	106.92	S000035914	1	431	7.73025	2.75366	2.93602	8.42769	4.20618	4.21213
YDL084W	305237	306577	1340	85.29	306134	98.9613	20.19	306133	14.38	306571	43.8439	42.2361	8.00513	3.55971	-5.14	306167	3.44782	-4.38	305366	0.437435	0.423669	7.1		131.304	87.1092	85.7179	160.674	126.075	124.871	116.22	66.02	62.04	144.02	107.18	103.53							8.00513	3.55971	3.44782	100	6.79812	2.27792	-0.649901	85.55
YDL085C-A	302464	302670	206	94.08	302636	103.661	53.62	302464	8.9	302616	66.9678	28.3489	8.43705	5.66435	0.96	302489	2.12628	-6.37	302619	0.699855	0.251449			136.538	105.782	75.6555	166.402	140.849	118.175	126.82	93.84	58.29	156.31	129.59	102.57							8.43705	5.66435	2.12628	47	7.35771	3.25146	4.07625	88.46
YDL085W	303211	304848	1637	92.42	304598	106.222	21.52	304840	20.89	304566	52.5971	48.6116	8.60765	4.28834	-4.97	303604	3.95907	-6.34	304521	0.528083	0.486166			138.958	95.9679	92.4729	168.704	135.065	131.993	124.17	69.43	67.67	152.99	112.47	109.54							8.60765	4.28834	3.95907
YDL086C-A	301655	302089	434	98.31	301719	111.528	40.44	301733	42.95	301777	58.2946	60.2153	8.98924	4.67782	-2.07	301957	4.82846	-1.35	302052	0.574253	0.592207		Dubious	144.121	101.726	102.948	173.755	140.902	141.505	130.26	85.28	87.62	159.08	125.43	126.7							8.98924	4.67782	4.82846
YDL086W	301413	302234	821	90.56	302234	109.245	36.32	302197	28.53	302234	56.5584	57.6582	8.85582	4.54176	-2.55	302229	4.70147	-2.93	302170	0.557798	0.577981			141.529	99.7236	100.463	170.879	138.653	139.073	122.24	80.93	73.63	150.87	120.12	114.18							8.85582	4.54176	4.70147	155	6.60756	3.35237	-1.34571	77.36
YDL087C	300214	300999	785	88.95	300483	107.897	42.03	300690	22.21	300482	64.0228	50.234	8.73707	5.18457	-2.89	300540	4.10234	-4.97	300898	0.639873	0.504351			140.187	105.245	94.1818	169.537	142.461	133.786	120.73	84.99	67.87	149.57	123.13	108.72							8.73707	5.18457	4.10234	85	7.32651	3.52058	1.40395	86.23
YDL088C	298417	300003	1586	82.3	298970	100.229	26.13	299146	7.35	298989	46.5642	35.4919	8.09479	3.75553	-3.62	299321	2.87415	-6.37	298970	0.462363	0.351657	0.8		132.875	89.1013	81.1039	162.521	127.426	122.137	116.36	71.6	55.66	146.16	109.91	98.96							8.09479	3.75553	2.87415
YDL089W	296820	298274	1454	79.63	298259	94.9987	3.95	297213	12.79	298274	39.2054	36.3174	7.68425	3.18479	-8.9	297038	2.88571	-6.42	298248	0.390832	0.352873	0.3		127.847	82.5837	80.3166	157.659	121.63	119.908	113.07	53.33	60.12	143.37	97.43	102.35							7.68425	3.18479	2.88571
YDL090C	295034	296329	1295	75.8	295059	98.1636	19.93	295052	17.44	296154	51.4113	43.6912	7.94091	4.15426	-3.68	295397	3.53525	-6.42	295937	0.511782	0.433048	0.3		130.659	93.248	87.012	160.165	130.965	126.027	109.63	63.43	64.68	140.11	102.5	105.63							7.94091	4.15426	3.53525
YDL091C	293392	294759	1367	84.27	294006	97.3124	6.71	294554	14.61	293767	46.8432	36.3499	7.86736	3.79618	-7.62	294584	2.93917	-7.62	293999	0.466996	0.359839	0.2		130.135	89.1021	81.1707	159.932	127.178	121.499	117.5	54.97	62.29	147.35	98.25	104.75							7.86736	3.79618	2.93917
YDL092W	292781	293221	440	87.71	292983	97.8182	36.07	292790	14.58	293182	51.561	34.6514	7.89274	4.18592	-5.14	292816	2.72406	-6.42	293195	0.516576	0.33	2.4		130.077	92.8078	79.3811	159.368	129.997	119.62	119.46	80.27	62.9	148.26	119.2	106.26							7.89274	4.18592	2.72406	8	9.88333	6.48444	5.11222	98.45
YDL093W	289909	292140	2231	85.39	291949	100.643	18.29	290793	17.47	291045	41.638	48.4962	8.13172	3.36397	-6.66	290478	3.89759	-5.39	291043	0.412061	0.480036	1		133.368	86.1325	90.9418	163.088	126.191	129.192	118.2	65.34	66.44	147.96	107.59	108.77							8.13172	3.36397	3.89759	153	7.84591	3.76071	2.51052	93.72
YDL094C	289572	290081	509	83.44	289586	95.9082	1.81	289586	15.19	289857	37.2149	36.0604	7.74457	2.84114	-8.9	289611	2.88337	-8.27	289728	0.347353	0.351235	0.1	Dubious	129.009	81.4312	80.3459	159.052	121.22	120.193	117.29	51.34	62	147.96	95.72	104.01							7.74457	2.84114	2.88337
YDL095W	287059	289512	2453	88.88	289447	104.616	20.79	288996	10.7	289446	48.4858	54.0003	8.45312	3.90707	-5.39	287642	4.32979	-7.39	289451	0.479943	0.53372	3.9		136.962	92.3175	96.2721	166.352	131.811	134.389	122.1	68.43	58.26	151.4	111.21	100.92							8.45312	3.90707	4.32979	29	7.20067	1.43167	4.01633	90.37
YDL096C	286998	287324	326	96.58	287002	111.516	36.17	287024	50.69	287192	60.8474	63.3354	8.98547	4.8945	-2.98	287070	5.06269	-4.12	287147	0.605138	0.625443		Dubious	143.833	103.321	105.693	173.217	141.647	143.925	128.92	80.47	94.41	158.16	119.9	130.9							8.98547	4.8945	5.06269
YDL097C	285391	286695	1304	78.93	285394	102.257	26.73	285647	20.75	285882	53.1076	41.6914	8.29297	4.29914	-2.95	285502	3.39533	-5.39	285859	0.531165	0.415433	2.8		134.686	95.202	86.1453	164.144	133.157	126.168	111.19	72.52	68.4	140.29	113.67	110.37							8.29297	4.29914	3.39533
YDL098C	284581	285165	584	86.15	284847	96.5243	27.74	284880	8.42	285019	48.9084	33.7096	7.83385	3.90492	-3.62	284834	2.76462	-6.64	284992	0.481692	0.339214	0.7		129.403	90.7758	78.5598	159.248	128.51	118.902	118.68	71.46	57.9	148.16	110.56	102.19							7.83385	3.90492	2.76462
YDL099W	283419	284444	1025	83.36	283491	99.7939	28.8	284444	-9.32	283491	57.3767	25.9138	8.09318	4.69356	-4.46	283946	2.11091	-7.62	283507	0.580039	0.254825	1.1		132.419	97.667	72.9366	162.046	134.022	115.19	117.89	74.58	41.55	147.24	115.73	87.08							8.09318	4.69356	2.11091
YDL100C	282112	283176	1064	81	282159	100.307	21.22	282417	19.08	282159	48.874	41.639	8.10165	3.922	-6.01	282686	3.35817	-3.95	282172	0.483671	0.41262	6.1		132.656	91.3685	85.8158	162.036	129.665	125.59	114.25	67.65	64.77	144.38	109.34	105.8							8.10165	3.922	3.35817	103	7.40077	4.04702	1.24577	92.65
YDL101C	280307	281848	1541	87.44	280480	97.9303	27.09	281563	9.03	281148	48.1811	35.3997	7.91743	3.90061	-5.19	281531	2.88013	-6.53	281130	0.479916	0.350687	0.4		130.379	90.1995	80.2803	159.842	128.066	120.658	119.94	71.57	59.63	149.23	110.25	105.01							7.91743	3.90061	2.88013	98	6.83646	1.75364	1.84212	84.44
YDL102W	276872	280165	3293	80.02	279473	97.9469	16.52	279429	14.74	279714	43.5207	40.0917	7.91409	3.51025	-6.64	280102	3.22219	-7.62	279308	0.431108	0.394672	0.9		130.625	86.9742	84.0095	160.294	126.108	123.544	113.49	62.47	60.14	142.86	103.64	100.68							7.91409	3.51025	3.22219	56	7.79789	3.81351	2.30491	91.97
YDL103C	275148	276581	1433	80.45	275148	101.104	33.43	275159	16.99	275664	52.2117	42.1652	8.1553	4.20414	-4.85	276040	3.37617	-6.04	275355	0.518473	0.412782	1.5		133.862	94.272	86.3763	163.613	132.193	126.183	113.12	76.08	64.52	142.72	114.38	106.98							8.1553	4.20414	3.37617
YDL104C	273653	274876	1223	83.08	274876	99.1906	27.86	274134	6.6	273667	47.7392	39.707	8.03593	3.90392	-6.64	273823	3.28755	-5.79	274146	0.481691	0.403554	0.2		131.937	90.5811	83.7917	161.671	129.184	123.474	116.89	72.98	57.06	147.52	112.09	102.31							8.03593	3.90392	3.28755	12	7.08538	2.20538	-8.71154	98.46
YDL105W	272389	273597	1208	79.09	273035	96.607	15.01	273353	12.84	273435	48.6944	35.0424	7.77738	3.91548	-6.34	273524	2.81895	-7.11	273283	0.480951	0.343722	0.3		129.222	90.3648	79.715	158.83	127.92	119.905	111.82	62.37	60.89	141.23	104.88	103.89							7.77738	3.91548	2.81895	24	8.3468	5.1288	3.8068	90.12
YDL106C	270222	271901	1679	74.45	270981	96.4473	18.03	270222	-2.88	270984	46.5124	33.3208	7.79674	3.78938	-7.62	271128	2.69259	-7.02	271545	0.466226	0.32894	0.3		128.644	88.2083	78.6546	157.874	125.778	119.429	107.38	64.45	47.26	137.14	106.12	91.58							7.79674	3.78938	2.69259
YDL107W	268921	269976	1055	86.73	269051	97.2389	25.45	269725	7.72	269744	44.6475	28.9704	7.88015	3.63021	-4.85	269014	2.39373	-6.37	269424	0.446383	0.290956	0.2		130.507	87.4663	74.9261	160.703	126.036	116.238	119.8	70.24	56.21	149.78	110.27	99.7							7.88015	3.63021	2.39373	133	7.04284	2.87507	2.25336	81.09
YDL108W	267698	268699	1001	81.89	268027	98.0206	24	268692	20.49	268678	47.0887	41.889	7.91171	3.83327	-5.44	267756	3.36973	-6.34	268685	0.472305	0.413982	0.7		130.723	90.1116	85.6055	160.414	128.875	124.968	114.87	68.33	66.9	144.76	108.16	108.59	S000033870	1	80	7.3058	1.96235	2.81	7.96499	3.99782	3.41896
YDL109C	265258	267201	1943	84.33	266795	102.677	24.41	266364	14.67	266778	53.7896	46.5732	8.29749	4.3556	-6.53	266036	3.76687	-6.42	266752	0.537922	0.463277	0.4		135.161	95.9679	90.3581	164.669	134	129.801	117.65	70.86	61.51	146.32	112.53	103.55							8.29749	4.3556	3.76687	233	8.31175	3.74744	4.03158	88.16
YDL110C	264512	264964	452	89.38	264964	108.909	36.5	264514	18.22	264964	67.4459	47.039	8.88119	5.51576	-3.14	264517	3.90294	-2.93	264866	0.681744	0.479823	0.8		140.888	108.459	91.4487	169.962	145.501	131.454	122.23	81.99	65.52	152.02	122.91	107.99							8.88119	5.51576	3.90294	183	6.64	1.90288	2.42315	79.81
YDL111C	263313	264110	797	87.78	263314	99.3905	19.89	263722	17.66	263313	46.2019	46.5372	8.08912	3.77378	-3.95	263694	3.8436	-5.36	263313	0.465226	0.472381	2.6		131.764	89.2416	89.6329	161.163	128.016	128.459	120.13	66.22	65.65	148.97	107.77	108.72							8.08912	3.77378	3.8436	40	5.60976	1.70976	-0.448537	86.24
YDL112W	258915	263225	4310	82.98	262057	96.5382	9.79	261320	7.26	261861	41.6247	37.158	7.80024	3.36459	-6.13	260732	2.99471	-8.6	261986	0.41286	0.366961	2.4		129.165	84.8483	81.3092	158.784	123.768	121.041	115.56	57.33	55.5	145.09	99.96	98.75							7.80024	3.36459	2.99471	20	8.19143	2.56524	4.84238	97.68
YDL113C	256633	258555	1922	80.6	256633	96.9925	14.47	256634	9.15	257161	47.7994	33.545	7.83945	3.86693	-5.18	257679	2.67971	-7.39	257492	0.476906	0.327509	0.3		129.672	89.9314	78.6429	159.339	127.897	119.206	114.34	60.79	56.67	144.85	102.34	98.9							7.83945	3.86693	2.67971
YDL114W	255604	256530	926	81.23	255903	96.3954	22.93	255859	2.04	255906	46.4639	37.28	7.85	3.87371	-3.88	256094	3.01834	-6.64	255622	0.47835	0.369245			129.043	88.5833	81.7289	158.679	126.533	121.726	114.99	66.76	50.7	145.07	106.15	94.31							7.85	3.87371	3.01834
YDL114W-A	254935	255048	113	88.79	254974	92.5	20.94	254970	35.91	255014	32.7691	44.7517	7.36281	2.56588	-5.39	255016	3.36965	-3.14	254935	0.304211	0.407368		Dubious	124.62	76.3849	87.1239	153.77	115.618	125.294	121.68	66.57	79.73	150.47	107.2	119.16							7.36281	2.56588	3.36965
YDL115C	253995	254717	722	87.5	254681	97.2561	29.71	254558	6.56	254674	47.8355	33.5204	7.80249	3.81519	-5.1	254079	2.59451	-7.11	254011	0.471314	0.317303	0.6		129.952	90.4072	78.2516	159.633	128.769	118.487	120.67	74.61	55.23	150.75	114.97	98.88							7.80249	3.81519	2.59451	10	9.8	2.92364	4.49091	99.32
YDL116W	251566	253746	2180	85.18	252462	96.838	18.11	253444	3.04	253269	42.6203	36.8859	7.84147	3.46036	-5.39	253178	2.99657	-5.15	251886	0.425108	0.366942	1.1		129.755	85.721	81.1807	159.635	124.535	121.039	117.22	63.96	51.8	146.28	105.13	95.49							7.84147	3.46036	2.99657
YDL117W	248581	251238	2657	83.5	249280	98.508	9.39	250516	9.38	250339	47.8996	39.4348	7.96906	3.89579	-5.5	250048	3.19666	-7.62	249015	0.479707	0.391415	1.1		131.151	90.2812	83.727	160.79	128.472	123.595	116.04	56.94	57.6	145.54	99.59	100.84							7.96906	3.89579	3.19666	95	6.98594	1.89646	2.70323	78.64
YDL118W	247302	247682	380	92.04	247446	103.388	25.21	247676	35.76	247339	44.1991	55.0739	8.40619	3.50732	-6.42	247671	4.44971	-4.38	247383	0.427008	0.540971		Dubious	136.121	88.0833	96.8707	165.856	127.605	134.568	124.3	71.89	79.89	153.57	113.54	119.6							8.40619	3.50732	4.44971
YDL119C	246689	247612	923	85.35	246983	99.1341	31.53	246827	15.05	246825	48.866	44.5033	8.01752	3.9597	-4.38	247383	3.59457	-5.39	246799	0.486104	0.441461	0.4		132.095	91.5831	88.0071	162.02	130.08	127.189	118.5	74.46	63	148.48	113.08	105.93							8.01752	3.9597	3.59457	168	6.87982	2.72663	1.94266	79.77
YDL120W	245923	246447	524	84.34	246445	99.2543	34.9	246444	25.99	246077	53.995	44.0391	8.07116	4.37472	-2.55	246375	3.58051	-7.62	246037	0.537048	0.433733	0.8		131.745	95.5154	87.4003	161.249	132.96	126.453	117.29	76.93	70.42	146.56	114.75	110.35							8.07116	4.37472	3.58051	54	7.17327	2.24636	3.24964	89.2
YDL121C	245133	245582	449	86.5	245181	98.856	17.36	245534	5.25	245180	46.7326	32.9711	7.90984	3.66993	-7.62	245564	2.57576	-9.88	245419	0.449689	0.311244	1.8		131.356	89.155	78.2439	160.867	127.377	118.961	119.44	65.32	54.06	149.3	108.37	97.81							7.90984	3.66993	2.57576	60	7.09852	2.54016	1.90721	86.21
YDL122W	242552	244981	2429	77.06	244981	97.0453	0.37	242634	6.38	244403	46.5462	34.6456	7.83952	3.76191	-7.62	242598	2.79055	-8.27	243775	0.463399	0.340202	3.5		129.567	88.895	79.4414	159.091	127.05	119.739	110.29	50.27	55.75	140.39	94.99	97.15							7.83952	3.76191	2.79055
YDL123W	241418	241840	422	95.88	241592	109.063	25.52	241481	40.66	241623	54.5595	60.4222	8.75059	4.22459	-8.27	241478	4.99118	-3.57	241669	0.519409	0.617092	0.8		141.722	97.3735	103.411	171.408	135.978	142.197	129.21	73.66	84.78	157.77	116.92	124.51							8.75059	4.22459	4.99118	525	7.82911	2.96624	3.40622	90.21
YDL124W	240259	241197	938	82.43	241196	102.381	23.53	241197	18.93	241190	51.7836	42.8228	8.27371	4.18643	-3.9	240633	3.44079	-6.42	240903	0.515559	0.422375	3.7		134.933	94.024	87.2571	164.503	132.105	127.267	116.52	69.02	65.18	147.4	109.88	106.65							8.27371	4.18643	3.44079	24	7.0184	2.6336	1.9876	83.86
YDL125C	239019	239606	587	77.82	239470	102.945	32	239483	26.45	239468	53.0971	46.4228	8.36609	4.40247	-6.01	239529	3.78478	-5.1	239567	0.542806	0.464405	9.1		135.343	94.9922	90.3752	164.775	132.769	129.969	110.01	74.42	70.63	139.15	112.57	110.34	S000033249	1	110	7.13739	4.1564	2.92775	8.65201	4.45973	3.98421
YDL126C	236157	238664	2507	88.33	237689	102.249	20.62	236157	27.96	238022	52.5119	46.8378	8.27182	4.24785	-8.43	237839	3.78707	-5.44	236792	0.524366	0.465482	10.2		134.389	95.0079	89.9193	163.587	133.321	128.734	119.89	68.1	73.47	148.38	110.74	113.61							8.27182	4.24785	3.78707	28	6.18517	-0.556897	2.54655	90.57
YDL127W	234927	235853	926	86.37	235823	98.5794	30.47	235844	-2.43	235823	46.5525	37.5402	7.95592	3.76598	-6.13	235743	3.00361	-5.39	235496	0.464995	0.369159	0.2		131.577	88.9507	82.8484	161.535	127.151	123.618	119.94	74.06	47.89	150.03	112.99	92.97							7.95592	3.76598	3.00361	88	8.99607	3.93247	3.63517	116.28
YDL128W	232652	233887	1235	86.9	233850	102.908	21.63	232823	30.69	233859	46.244	55.5443	8.3181	3.72759	-6.42	232845	4.49985	-5.22	232996	0.457783	0.554684	3.1		135.221	90.0418	97.2205	164.577	129.495	134.811	119.87	67.24	75.25	149.77	108.21	115.33							8.3181	3.72759	4.49985	110	7.05955	1.79036	2.81477	79.81
YDL129W	231024	231899	875	84.67	231895	102.261	21.18	231895	-2.15	231886	58.639	42.2109	8.27079	4.796	-5.39	231860	3.39309	-7.62	231894	0.59226	0.413733	0.3		134.705	99.4893	86.8096	164.177	136.35	126.962	117.53	65.82	48.38	145.69	105.86	93.65							8.27079	4.796	3.39309	218	6.75146	1.38324	2.52434	83.14
YDL130W	229906	230527	621	87.72	230271	103.136	31.77	230222	19.59	230066	54.329	44.6712	8.3624	4.37201	-3.92	229920	3.72693	-4.97	230467	0.537653	0.458569	40.8		135.649	96.3589	88.6934	165.185	134.26	128.34	119.96	75.46	68.67	149.2	114.76	111.35	S000035363	1	300	7.68319	3.57944	2.5003	8.99928	5.1152	4.87713
YDL130W-A	229171	229431	260	85.8	229397	99.8348	32.01	229430	-0.52	229379	52.8164	38.0857	8.00586	4.12111	-4.41	229238	2.86015	-6.42	229385	0.51092	0.351533			132.619	94.247	83.1631	162.388	131.606	123.724	118.94	76.17	49.72	148.98	114.46	94.74							8.00586	4.12111	2.86015	158	7.55528	3.48403	2.94453	92.67
YDL131W	227393	228715	1322	85.06	228710	102.911	22.87	227894	25.22	228680	52.8652	46.8667	8.3525	4.30537	-4.64	227790	3.79382	-6.66	227567	0.531013	0.465525	3		134.734	94.9331	90.6173	163.65	132.863	130.031	118.04	68.24	71.12	147.94	108.99	111.23							8.3525	4.30537	3.79382	74	6.54227	2.32653	2.9524	80.35
YDL132W	224304	226751	2447	82.42	225441	98.3345	13.46	224592	2.95	225349	47.5229	35.1734	7.93636	3.83121	-7.62	224680	2.85483	-6.37	225130	0.470874	0.348309	1.2		131.132	89.8477	80.2506	160.909	127.986	120.803	115.3	61.25	54.23	145.1	104.12	100.19							7.93636	3.83121	2.85483
YDL133C-A	221724	221801	77	80.94	221800	93.9712	43.65	221801	23.11	221799	62.9594	30.3477	7.66577	6.06705	2.44	221729	2.40808	-2	221759	0.746667	0.28359			126.246	101.542	75.1835	155.539	136.388	115.499	113.51	83.44	67.84	143.03	119.3	108.02							7.66577	6.06705	2.40808	219	6.69968	1.54005	1.47605	74.05
YDL133W	222427	223740	1313	83.54	223737	99.5329	19.58	223257	16.79	223032	46.4651	40.0773	8.05737	3.80524	-6.13	223500	3.26225	-6.66	222532	0.468135	0.398531	1.1		132.126	89.5223	84.2069	161.723	128.313	123.932	116.22	66.87	63.5	145.84	109.34	105.44							8.05737	3.80524	3.26225	97	6.9699	1.86031	1.51704	89.22
YDL134C	219662	220771	1109	83.27	219666	99.4926	28.74	220151	17.1	220769	52.855	47.1534	8.07392	4.28741	-4.35	219670	3.87888	-5.36	220108	0.529631	0.479054	1.3		131.273	94.5889	90.0885	160.139	132.219	128.773	115.83	74.4	65.17	145.35	115.35	108.32							8.07392	4.28741	3.87888	53	5.51389	1.24296	2.93611	74.6
YDL135C	218680	219288	608	83.34	218974	97.4795	25.99	218943	1.61	218978	46.3974	30.2294	7.93115	3.79284	-3.26	218821	2.43979	-7.62	218684	0.468112	0.29803	2.1		130.18	88.8951	76.0169	159.867	127.183	117.184	116.21	70.22	50.47	145.84	109.81	94.25							7.93115	3.79284	2.43979	183	7.33826	3.1287	3.07234	91.07
YDL136W	217600	218367	767	83.13	217957	96.5555	14.99	217836	11.02	217613	45.724	33.953	7.82578	3.75875	-8.6	217881	2.77223	-6.42	217657	0.463737	0.337591	32.1		129.352	87.9402	78.8419	159.122	125.973	119.221	116.66	62.68	59.63	147.05	105.12	103.25	S000036639	1	404	7.32212	2.95635	2.44269	8.38771	4.65399	3.13989
YDL137W	216529	217074	545	88.87	216532	100.676	35.44	216543	16.14	216530	50.284	47.3267	8.17203	4.09522	-6.01	216794	3.92632	-4.68	216954	0.504707	0.482674	9.5		132.579	92.9865	90.129	161.559	131.476	128.695	122.77	78.86	62.86	152.98	117.94	104.71							8.17203	4.09522	3.92632	131	6.84121	2.02659	2.91205	78.33
YDL138W	213352	215643	2291	82.84	215424	103.791	21.64	214456	15.47	215115	51.1181	49.9896	8.3986	4.14975	-6.13	214497	4.04351	-7.62	215072	0.510929	0.497792	0.3		136.279	94.2332	93.2613	165.796	133.095	132.259	113.72	68.28	64.11	141.6	110.07	107.26							8.3986	4.14975	4.04351	146	6.7432	2.19551	1.99041	86.27
YDL139C	211376	212047	671	91.45	211376	102.834	37.54	211376	13.07	212018	60.8197	31.2747	8.28766	4.90656	-1.21	212025	2.43345	-5.14	211532	0.604762	0.292202	0.2		135.162	101.038	78.179	164.532	137.342	120.353	124.59	81.26	61.7	153.05	120.6	105.34							8.28766	4.90656	2.43345
YDL140C	205361	210562	5201	82.56	208967	101.005	22.16	208958	12.65	210176	47.5892	47.4588	8.16464	3.84601	-8.6	208123	3.82685	-7.62	206189	0.473412	0.470579	2.9		133.122	90.654	90.6086	162.297	129.456	129.486	114.73	67.77	60.08	143.89	108.75	102.63							8.16464	3.84601	3.82685
YDL141W	203040	205112	2072	80.57	204205	100.49	25.59	204206	22.48	203798	47.0056	46.1949	8.11973	3.79404	-4.77	203524	3.72798	-5.36	204238	0.465552	0.457694	0.7		133.191	90.2423	89.5714	162.888	129.196	128.647	113.22	69.58	68.69	142.5	109.11	109.34							8.11973	3.79404	3.72798	61	7.92806	3.83403	3.55758	100.22
YDL142C	201720	202571	851	90.19	202350	98.9716	27.02	201726	24.58	201867	45.7554	44.4494	7.99556	3.676	-4.12	202052	3.53981	-5.05	201860	0.452066	0.436514	0.4		132.162	89.0897	88.1752	162.293	128.126	127.557	122.94	73.15	69.89	152.61	114.21	110.6							7.99556	3.676	3.53981
YDL143W	199997	201583	1586	81.64	200786	103.06	26.52	201581	0.88	200787	52.3748	47.1331	8.329	4.20454	-6.17	201310	3.79517	-7.62	200825	0.518091	0.465866	2.4		135.139	94.9344	90.3537	164.285	133.304	129.292	115.53	72	50.21	146.11	112.88	94.41							8.329	4.20454	3.79517
YDL144C	198663	199733	1070	94.54	199454	110.629	51.36	198663	37.99	199372	64.9406	58.8217	8.91936	5.25015	-2.12	199375	4.73361	-5.01	198689	0.648861	0.585836	1.2		142.863	106.934	101.465	172.17	144.847	139.936	125.98	94.04	83.18	154.52	132.05	123.84							8.91936	5.25015	4.73361
YDL145C	194572	198177	3605	78.21	196498	101.051	24.38	196497	14.78	195158	47.779	44.5464	8.16126	3.8629	-6.37	197165	3.5753	-6.37	194798	0.47482	0.438669	2.8		133.625	90.6616	88.1722	163.21	129.301	127.464	112.43	69.07	60.56	143.34	109.23	101.52							8.16126	3.8629	3.5753	179	6.92806	2.35511	1.54267	85.21
YDL146W	192751	194226	1475	79.18	193857	94.1571	9.34	193374	10.66	193867	40.5416	38.6692	7.60255	3.30754	-6.64	192927	3.09196	-8.27	193100	0.405488	0.378415	0.1		126.703	83.7205	82.3292	156.24	122.595	121.627	112.34	57.11	57.78	142.36	99.96	100.05							7.60255	3.30754	3.09196
YDL147W	190925	192262	1337	83.02	191586	96.1091	22.11	191753	2.56	191574	45.4066	31.651	7.7793	3.68564	-4.38	191463	2.53473	-6.66	191539	0.453744	0.309791	4.6		128.905	87.6992	76.7134	158.673	125.8	117.237	117.07	67.45	51.49	147.91	107.52	95.33							7.7793	3.68564	2.53473
YDL148C	188155	190587	2432	77.88	188846	96.8203	19.73	188845	-1.39	188184	47.2777	28.7911	7.84432	3.84157	-7.62	189088	2.33076	-9.88	190455	0.473662	0.28275	1.7		129.574	89.1298	74.7273	159.307	126.843	116.021	111.46	63.41	50.38	141.88	102.64	96.75							7.84432	3.84157	2.33076	226	6.46207	2.33304	1.4011	83.48
YDL149W	184926	187919	2993	79.37	186116	96.734	4.59	186116	12.16	187713	44.0623	37.3471	7.81568	3.56201	-7.62	186596	3.01018	-6.53	187487	0.437371	0.367886	0.1		129.524	87.0395	81.7527	159.289	125.747	121.713	112.68	51.77	59.41	142.85	94.07	101.23							7.81568	3.56201	3.01018
YDL150W	183344	184612	1268	82.71	184234	104.612	36.85	183352	16.59	184205	60.9729	39.6286	8.45297	4.95485	-3.32	184512	3.1827	-5.44	184228	0.612537	0.387541	0.8		137.22	101.996	84.7379	166.846	139.022	125.339	116.14	78.52	63.71	146.43	115.9	105.42							8.45297	4.95485	3.1827	17	9.78222	4.90222	5.83111	100.86
YDL151C	183319	183900	581	91.35	183512	106.194	19.45	183511	35.84	183319	41.1133	63.679	8.60675	3.34249	-4.17	183549	5.21888	-2.82	183319	0.407182	0.644914		Dubious	138.978	85.8768	104.679	168.767	126.174	141.696	124.2	65.88	81.21	154	107.57	122.02							8.60675	3.34249	5.21888
YDL152W	182823	183188	365	85.66	183068	96.8409	18.7	183085	30.45	183110	32.3539	47.4163	7.89246	2.55833	-8.6	183126	3.86781	-2.75	182910	0.311066	0.474699	0.1	Dubious	129.403	77.0181	89.5679	158.964	117.189	127.551	117.83	64.23	73.84	147	105.11	112.61							7.89246	2.55833	3.86781
YDL153C	181187	183019	1832	85.21	182267	98.0703	29.41	181727	7.53	181936	53.6445	31.0257	7.94391	4.34877	-4.76	181683	2.50658	-7.62	181735	0.537485	0.305139	7.1		130.451	94.7921	76.3011	159.854	131.9	117.013	118.42	74.03	56.29	148.4	113.93	100.02							7.94391	4.34877	2.50658	50	6.51961	1.35373	1.76157	83.46
YDL154W	178335	181040	2705	79.54	180663	96.2517	26.82	178531	10.61	181033	44.917	34.816	7.79	3.62548	-7.62	179701	2.82448	-7.62	179251	0.44595	0.345407	0.2		128.822	87.7075	79.1776	158.389	126.253	119.088	112.66	71.65	58.95	142.53	109.87	101.11							7.79	3.62548	2.82448
YDL155W	176774	178057	1283	80.44	177452	100.992	29.88	177960	23.8	177452	53.6292	44.3364	8.14588	4.35664	-5.36	177918	3.56929	-4.95	178056	0.537391	0.439385	1.1		133.249	95.4285	88.2057	162.549	133.121	127.715	113.06	72.62	68.11	142.49	110.61	107.92							8.14588	4.35664	3.56929	68	8.68304	4.56377	2.9	96.04
YDL156W	174919	176487	1568	90.01	175298	103.384	33.18	174955	6.11	174941	56.4963	42.741	8.35103	4.57421	-4.12	175831	3.40478	-7.62	175383	0.564372	0.41863	0.3		135.751	97.918	87.4155	165.157	135.283	127.64	122.81	76.83	55.71	152.26	115.54	100.18							8.35103	4.57421	3.40478	150	8.67801	4.08934	2.07993	96.48
YDL157C	174233	174589	356	83.68	174248	100.424	35.31	174248	11.94	174248	50.317	37.1062	8.08246	4.09824	-3.88	174580	3.02317	-7.62	174291	0.506779	0.373894	5.7		133.399	93.0347	81.7753	163.343	131.537	121.97	117.35	77.57	59.31	147.39	115.59	101.82							8.08246	4.09824	3.02317
YDL158C	173867	174175	308	73.52	174142	88.5497	-2.91	173926	10.93	174115	21.0798	35.671	7.05693	1.50803	-7.62	173934	2.7066	-6.66	174070	0.182395	0.330906	1.7	Dubious	121.691	67.4151	78.2014	151.744	109.031	116.472	107.13	46.89	56.72	137.56	91.48	97.8							7.05693	1.50803	2.7066
YDL159C-B	173057	173233	176	88.23	173232	98.734	22.2	173169	35.04	173231	36.9162	49.5438	8.18508	2.88955	-6.37	173139	4.11938	-1.22	173186	0.350056	0.508305		Dubious	131.212	81.8486	91.5772	160.703	122.28	129.464	122.53	69.51	78.33	152.82	112	117.25							8.18508	2.88955	4.11938
YDL159W	172482	174029	1547	79.65	173922	98.9453	17.48	173302	-2.91	173926	47.4322	38.1748	7.99148	3.84302	-3.88	173287	3.03886	-9.88	172680	0.47314	0.372171			131.526	90.1449	82.8333	161.111	128.63	123.023	113.51	63.32	46.89	143.71	104.48	91.48							7.99148	3.84302	3.03886	0				102.65
YDL159W-A	172183	172314	131	87.24	172186	95.8348	11.81	172250	8.45	172185	23.1286	41.2204	7.63977	1.21939	-7.11	172295	3.4197	-3.76	172199	0.144621	0.420833			128.79	69.3221	84.8128	158.701	110.821	124.06	119.26	60.26	56.27	148.27	103.74	99.16							7.63977	1.21939	3.4197
YDL160C	170411	171931	1520	83.06	171084	99.6907	17.27	171064	12.88	171912	45.4391	42.93	8.07815	3.66851	-7.62	171068	3.51397	-4.85	171591	0.450717	0.431059	1.1		132.45	88.6586	86.8805	162.196	127.59	126.456	117.02	62.86	61.28	147.59	103.72	104.71							8.07815	3.66851	3.51397	618	6.79843	0.53399	2.52499	60.82
YDL160C-A	169367	169609	242	87.45	169378	99.0456	35.96	169378	16.69	169552	49.3294	38.9671	8.04226	3.94654	-1.88	169500	3.10893	-6.64	169586	0.482757	0.373868			131.71	92.1166	83.2201	161.37	130.678	123.05	119.76	79.65	64.54	149.02	118.88	107.39							8.04226	3.94654	3.10893	198	7.32417	2.56734	2.91397	97.18
YDL161W	167715	169079	1364	86.7	167991	101.949	33.6	167991	12.82	168137	59.3003	38.4275	8.21637	4.74166	-4.46	168413	3.0533	-5.14	169037	0.585311	0.373714	0.8		133.89	99.9314	83.2056	162.909	136.599	123.505	117.61	77.52	61.55	145.65	117.02	105.28							8.21637	4.74166	3.0533	102	7.9235	2.37087	3.77903	97.93
YDL162C	167360	167716	356	90.21	167607	103.683	29.99	167610	30.98	167578	43.7575	52.6238	8.38317	3.54852	-3.95	167447	4.26571	-3.22	167620	0.434818	0.526218		Dubious	136.161	87.2254	95.6594	165.667	126.374	134.457	122.56	73.69	76.64	151.77	112.98	117.69							8.38317	3.54852	4.26571
YDL163W	166957	167259	302	93.51	167081	103.862	25.43	167029	33.38	167233	48.981	53.5768	8.46927	4.02254	-6.17	167107	4.56924	-1.95	167226	0.493828	0.559307		Dubious	136.375	92.7128	95.3195	165.914	132.119	132.961	126.04	72.65	79.16	155.55	115.08	120.34							8.46927	4.02254	4.56924
YDL164C	164988	167255	2267	78.33	166716	100.611	21.38	166766	18.15	164992	49.9524	42.2295	8.144	4.0538	-5.15	166944	3.41335	-7.45	165462	0.49955	0.419043	1.1		133.328	92.3977	86.2919	163.04	130.654	125.965	111.41	65.5	65.95	141.39	104.7	107.11							8.144	4.0538	3.41335	83	8.21024	3.10524	2.33083	96.75
YDL165W	164291	164866	575	84.69	164865	102.299	33.86	164816	18.1	164860	51.3933	47.797	8.28726	4.04542	-4.77	164799	3.88306	-4.41	164299	0.497326	0.474757	2.2		134.739	93.7922	91.4812	164.206	132.013	130.84	117.65	77.73	63.72	147.53	116.49	104.68							8.28726	4.04542	3.88306	35	6.66167	4.23222	0.246389	88.45
YDL166C	163450	164043	593	88.69	164040	102.311	32.97	163938	19.73	163923	55.5479	43.1341	8.37076	4.65557	-4.42	163964	3.56488	-7.62	163958	0.575084	0.437727	2.1		134.192	97.6503	87.1027	163.158	135.622	126.696	121.77	77.58	66.92	151.64	117.7	108.67							8.37076	4.65557	3.56488	81	5.62951	1.9422	2.41402	70.41
YDL167C	160996	163155	2159	66.37	161514	97.7929	18.9	161698	-8.56	161670	45.7939	37.2887	7.8984	3.69261	-6.13	161059	3.01862	-6.37	162101	0.455347	0.369917	0.6		130.447	88.7685	82.0108	160.092	127.482	122.253	100.37	62.5	41.82	130.81	100.68	85.94							7.8984	3.69261	3.01862	171	6.94169	1.64169	2.87163	90.28
YDL168W	159605	160765	1160	86.57	160765	104.253	32.32	160344	18.71	160735	53.4788	49.2346	8.47354	4.33947	-4.35	160421	4.01553	-6.42	160302	0.533876	0.491619	2.9		136.797	96.3711	92.2424	166.364	135.043	130.999	119.56	77.34	65.58	149.48	117.6	107.66							8.47354	4.33947	4.01553	191	6.55844	2.685	0.889948	79.22
YDL169C	158065	158736	671	82.85	158681	100.623	28.83	158675	6.53	158512	58.3804	39.9321	8.12397	4.72443	-4.52	158538	3.12951	-5.19	158499	0.584896	0.380565			133.153	99.6385	84.4005	162.698	136.864	124.428	116.23	73.01	54.79	145.86	112.73	98.06							8.12397	4.72443	3.12951
YDL170W	156319	157905	1586	78.15	157548	99.2775	12.91	157542	4.3	157779	46.7434	39.9656	8.01359	3.76774	-5.39	157692	3.1957	-7.62	156491	0.462527	0.391109	0.3		131.901	89.5287	84.1247	161.525	128.076	123.875	112.05	58.42	54.64	142.76	98.78	96.43							8.01359	3.76774	3.1957	99	8.0229	1.7604	4.3531	97.98
YDL171C	149204	155641	6437	76.86	149207	99.6668	6.68	149204	9.8	150881	47.7478	45.121	8.05545	3.85695	-5.44	153135	3.64537	-7.62	155230	0.474714	0.447563	2.9		131.852	90.6798	88.2149	161.083	129.364	127.033	110.89	54.28	57.77	141.71	96.96	100.8							8.05545	3.85695	3.64537
YDL172C	148608	149087	479	77.9	149086	106.082	-8.76	149087	14.94	149087	36.6513	57.992	8.57367	3.0004	-8.43	148700	4.59265	-4.52	148990	0.364271	0.568437		Dubious	138.858	82.3555	99.8005	168.64	123.475	137.518	112.77	41.33	59.55	144.35	86.16	99.59							8.57367	3.0004	4.59265
YDL173W	148192	149079	887	80.19	149079	107.387	20.2	149079	-4.97	149079	60.4788	44.9542	8.69023	4.86479	-4.52	148990	3.63723	-8.43	148700	0.601622	0.446926			139.83	102.164	89.8263	169.315	139.782	130.236	114.65	64.17	44.41	145.74	103.66	88.63							8.69023	4.86479	3.63723
YDL174C	145827	147590	1763	89.92	147413	105.529	34.76	145827	28.26	146273	59.2274	50.7803	8.53044	4.79878	-4.12	146423	4.10221	-4.95	146165	0.5928	0.505011	1.9		137.649	100.789	94.2037	166.839	138.291	133.341	122.8	78.49	74.7	152.63	117.84	116.44							8.53044	4.79878	4.10221	2	6.21	4.23333	5.16667	102.15
YDL175C	144485	145519	1034	81.63	145123	97.0094	34.28	144564	16.3	144681	51.05	41.083	7.84661	4.14399	-4.38	145089	3.26475	-7.62	145511	0.512928	0.398609	0.4		129.474	92.878	85.0765	158.948	130.587	124.684	114	76.19	64.21	143.3	113.9	104.96							7.84661	4.14399	3.26475	212	6.85587	2.36	1.79779	85.77
YDL176W	142098	144224	2126	84.2	142953	96.2232	14.92	143803	8.32	144177	41.979	36.5975	7.77676	3.40156	-7.62	142463	2.9452	-7.62	143849	0.418307	0.361138	0.2		128.929	85.4194	80.8581	158.616	124.535	120.685	117.14	61.51	57.07	146.27	103.32	100.79							7.77676	3.40156	2.9452	21	7.28773	2.92182	3.545	86.91
YDL177C	141210	141722	512	82.49	141716	101.227	25.81	141698	13.86	141471	54.8325	38.3102	8.22166	4.51351	-3.34	141670	3.09211	-4.97	141484	0.556998	0.377193	0.6		133.619	96.2451	83.0701	163.04	133.596	123.352	115.51	70.89	60.8	145.3	111.41	102							8.22166	4.51351	3.09211
YDL178W	139523	141115	1592	78.81	141114	99.4009	15.14	141111	14.16	139747	46.1999	41.0676	8.03775	3.72059	-5.39	139786	3.30672	-6.42	141007	0.458255	0.406924	1.7		132.053	89.4455	84.7863	161.704	128.403	124.147	113.03	60.97	61.52	144.03	102.1	103.34							8.03775	3.72059	3.30672
YDL179W	138292	139206	914	88.42	139085	98.6751	26.75	139206	14	138495	46.926	38.068	7.99679	3.78292	-5.19	138794	3.09483	-8.6	139022	0.465738	0.378503	0.8		131.199	89.3551	82.991	160.732	127.585	123.418	120.81	72.6	62.63	150.07	112.35	106.26							7.99679	3.78292	3.09483	23	7.11917	1.77542	3.61667	95.55
YDL180W	135897	137540	1643	83.69	137503	97.8187	9.11	136151	22.38	136853	42.8094	44.3395	7.90543	3.42594	-5.36	136121	3.58712	-4.41	136668	0.419988	0.440815	0.7		130.335	86.469	87.5707	159.857	125.784	126.509	116.51	57.05	68.18	145.43	100.06	109.33							7.90543	3.42594	3.58712	121	7.02393	2.65566	2.29295	79.39
YDL181W	135180	135437	257	96.09	135436	110.632	9.23	135437	10.7	135393	58.9234	48.2447	8.96054	4.91888	-2.55	135296	3.8005	-7.62	135413	0.605388	0.463876	1.2		143.655	101.836	92.6713	173.672	140.546	132.693	130.6	58.36	60.61	160.29	102.42	105.38							8.96054	4.91888	3.8005	104	6.98648	0.866095	2.39752	80.16
YDL182W	133438	134724	1286	91.29	133900	105.108	22.87	133897	23.11	133536	55.8044	49.2347	8.53964	4.57906	-4.64	133793	4.01082	-6.66	133570	0.564615	0.493069	4.8		136.916	97.6652	92.9624	165.825	135.421	132.366	123.19	68.24	70.59	152.12	108.99	113.23							8.53964	4.57906	4.01082
YDL183C	130872	131834	962	81.82	131667	94.7782	29.29	131230	11.19	131584	47.8708	35.3757	7.66623	3.86791	-3.92	131253	2.80045	-7.62	131539	0.475691	0.34107	0.1		127.683	89.4538	80.2326	157.545	126.929	120.588	114.43	74.14	59.87	143.87	113.66	103.54							7.66623	3.86791	2.80045	119	7.62333	3.39167	3.64325	97.92
YDL184C	130408	130485	77	87.97	130417	95.2436	41.68	130408	19.99	130419	62.5209	28.3124	7.92603	6.21782	2.44	130413	2.56615	-2	130443	0.764872	0.306154			127.502	101.147	74.0138	156.783	136.029	115.097	121.23	83.71	66.05	151.38	121.55	107.43							7.92603	6.21782	2.56615	215	6.85375	1.69648	2.63458	81.08
YDL185C-A	126609	126836	227	82.35	126711	93.0824	10.32	126794	23.89	126705	23.9318	41.7446	7.40746	1.47193	-7.62	126823	3.22719	-3.56	126659	0.172368	0.392456		Dubious	126.255	69.9046	84.1666	156.351	111.208	122.369	115.33	58.57	68.62	145.22	101.85	108.82							7.40746	1.47193	3.22719
YDL185W	126788	130003	3215	85.82	130003	101.785	24.35	129550	10.32	126794	46.9248	49.1782	8.23798	3.79612	-6.34	128894	3.97516	-7.62	126823	0.466461	0.488539	7.4		134.193	90.4923	91.7121	163.631	129.743	130.044	118.72	68.73	58.57	147.96	108.62	101.85							8.23798	3.79612	3.97516	90	6.24286	0.633407	2.0922	79.44
YDL186W	125617	126450	833	90.82	125621	105.973	26.68	126444	21.38	125780	56.4587	46.5113	8.59668	4.58653	-7.62	126432	3.76956	-6.37	125759	0.564856	0.46259			138.125	98.2049	90.8164	167.346	135.861	130.726	123.62	72.69	68.54	152.72	114.03	110.89							8.59668	4.58653	3.76956
YDL187C	125510	125839	329	82.51	125592	99.645	21.38	125780	31.57	125510	40.6557	53.9167	8.01218	3.33367	-6.37	125759	4.36573	-3.92	125542	0.409182	0.54097		Dubious	132.233	84.7828	95.499	161.825	124.507	132.997	115	68.54	77.5	144.46	110.89	116.73							8.01218	3.33367	4.36573
YDL188C	123866	124999	1133	86.98	124502	100.651	32.99	124998	21.39	124888	51.5912	46.3801	8.15496	4.20056	-6.13	124848	3.75062	-6.34	124905	0.518254	0.462892	1.8		132.733	94.0578	89.7817	161.874	132.341	128.881	118.82	77.42	69.22	147.7	117.38	112.16							8.15496	4.20056	3.75062	49	6.2454	1.5536	3.1052	83.48
YDL189W	122217	123590	1373	86.22	122344	99.5929	33.87	122344	-1.03	122748	53.3145	39.599	8.04806	4.27666	-3.73	122789	3.17137	-6.37	122530	0.527322	0.387162	0.9		132.004	94.834	84.4457	161.437	132.275	124.809	118.75	76.6	49.13	148.25	115.05	94.06							8.04806	4.27666	3.17137	23	7.43417	5.24167	3.62417	94.5
YDL190C	118708	121593	2885	81.42	121031	98.1287	9.01	121052	-2.71	118710	41.761	39.7002	7.93774	3.37555	-7.62	120797	3.20088	-6.64	120720	0.414258	0.392325	1.8		130.809	85.1227	83.7663	160.48	124.166	123.432	115.34	56.19	48.51	145.21	98.51	94.04							7.93774	3.37555	3.20088	43	6.97	3.04841	0.354545	95.36
YDL191W	117665	118518	853	76.94	118109	96.2444	7.42	118014	11.59	118147	41.8504	33.4219	7.80648	3.40253	-8.27	118040	2.6719	-6.64	118118	0.418244	0.324087	41.2		129.546	85.0409	78.4004	159.769	123.929	118.857	111.82	56.37	59.91	143.4	98.23	102.29	S000033397	1	490	7.39047	2.49293	2.32637	8.36917	4.63287	3.13926
YDL192W	116322	116867	545	84.38	116865	98.8727	26.43	116348	10.19	116867	46.0645	42.3287	8.03513	3.71429	-2.92	116505	3.52522	-3.95	116371	0.45652	0.434597	28.5		130.961	89.2295	85.6754	160.103	128.115	124.708	117.79	73.24	57.57	147.5	114.16	100.07							8.03513	3.71429	3.52522	258	6.66919	3.01842	0.611042	76.79
YDL193W	114673	115800	1127	83.87	115075	99.3534	18.35	115001	13.27	114933	46.5562	37.4769	8.06098	3.82332	-4.85	115707	3.02379	-7.11	115124	0.47125	0.370727	0.8		132.148	89.4815	82.3512	161.925	128.154	122.732	116.04	65.67	60.32	144.85	108.15	102.55							8.06098	3.82332	3.02379	205	6.91175	2.64617	2.33937	87.35
YDL194W	111581	114235	2654	80.61	112746	100.124	12.66	112787	4.85	114201	46.5878	46.2427	8.08867	3.76739	-7.62	111832	3.72391	-5.44	113372	0.463657	0.457947	0.2		132.673	90.0404	89.2618	162.232	129.185	128.017	113.38	61.3	55.02	142.91	104.56	99.98							8.08867	3.76739	3.72391
YDL195W	107209	111030	3821	85.31	108971	104.154	20.31	109287	9.77	108523	52.2307	48.2689	8.41782	4.21719	-7.62	107610	3.89441	-6.42	110000	0.519733	0.478953	2.5		136.666	94.4597	92.2162	166.204	132.532	131.811	117.93	66.42	57.34	147.5	107.84	100.01							8.41782	4.21719	3.89441
YDL196W	106742	107071	329	95.34	106879	102.784	28.62	106936	31.2	106768	45.5342	53.0017	8.42988	3.78097	-9.88	106913	4.44261	-3.86	106778	0.469848	0.551818		Dubious	135.066	88.6259	95.9339	164.395	127.444	134.639	126.89	74.05	76.4	155.34	114.89	117.03							8.42988	3.78097	4.44261
YDL197C	104918	106495	1577	91.05	105145	104.912	45.17	106266	17.31	105862	61.1989	42.7115	8.47589	4.91157	-1.87	105545	3.43576	-7.62	105448	0.607414	0.419823	0.3		137.198	101.596	87.729	166.535	138.062	128.26	122.14	87.97	66.47	150.35	125.66	110.24							8.47589	4.91157	3.43576	269	8.50904	4.47007	3.09993	91.31
YDL198C	103650	104552	902	89.28	104267	106.069	27.56	103663	18.69	103815	47.3672	50.0353	8.58444	3.84062	-6.01	104389	4.04689	-5.39	103777	0.473023	0.49794	2.5		138.847	91.5672	93.2623	168.63	131.387	132.22	122.43	72.69	65.58	152.49	113.07	107.68							8.58444	3.84062	4.04689
YDL199C	101291	103354	2063	84.3	101738	98.8464	9.44	101749	17.06	102335	42.2398	46.727	8.0024	3.42796	-6.42	101928	3.78033	-7.39	102780	0.420683	0.466817			131.549	86.1699	89.679	161.242	125.725	128.376	117.82	57.37	64.38	148.21	100.36	106.17							8.0024	3.42796	3.78033
YDL200C	100502	101122	620	76.54	100502	98.5156	26.21	100997	1.31	100867	46.2788	31.0463	7.98997	3.72345	-7.62	100951	2.49506	-9.88	101111	0.45934	0.30467	1.3		131.864	89.2668	76.7618	162.137	127.995	117.867	111.49	71.69	50.84	143.07	110.71	94.43							7.98997	3.72345	2.49506
YDL201W	99562	100422	860	88.21	100422	101.992	25.61	100057	6.9	100319	50.6831	38.6447	8.31009	4.17835	-6.37	100098	3.17999	-5.14	100322	0.514785	0.388908	1.7		134.736	93.2277	83.5007	164.477	131.576	123.87	120.61	72.22	56.59	149.92	114.11	101.16							8.31009	4.17835	3.17999	31	5.79938	2.93969	1.44	87.36
YDL202W	98476	99225	749	87.44	98689	102.06	21.93	98677	13.26	99186	52.7078	40.7892	8.25459	4.29912	-8.6	98678	3.3318	-7.62	99015	0.530253	0.409147	0.9		134.313	94.6343	85.2507	163.614	132.436	125.276	119.77	66.94	61.68	148.97	107.19	105.12							8.25459	4.29912	3.3318	100	7.1601	2.57693	0.600495	80.63
YDL203C	96083	97954	1871	88.94	96632	103.771	31.57	96089	12.02	96915	53.9014	44.1942	8.39982	4.3836	-6.13	97628	3.57053	-6.17	96780	0.540673	0.437746	0.3		136.568	96.0434	88.5933	166.36	134.045	128.577	122.19	77.25	61.48	151.98	118.32	105.85							8.39982	4.3836	3.57053	2	7.28	1.82	-1.29	103.15
YDL204W	94606	95787	1181	90.05	95102	102.254	25.65	95059	23.09	95530	53.7335	45.7914	8.28641	4.41794	-3.95	95101	3.64675	-5.1	95301	0.543892	0.447377	0.1		134.451	95.3803	89.7134	163.701	132.936	129.277	122.25	71.31	69.1	150.51	112.34	110.43							8.28641	4.41794	3.64675	2	4.65333	1.58333	1.29333	104.04
YDL205C	92763	93746	983	87.78	92763	103.157	33.81	92763	13.03	92765	53.7869	42.6757	8.36309	4.38161	-3.88	92782	3.44112	-6.42	93313	0.54003	0.421636	0.3		135.71	96.106	87.0357	165.282	134.266	126.976	121.05	76.23	61.17	150.79	114.39	104.26							8.36309	4.38161	3.44112	186	6.91048	-0.206471	2.95476	84.86
YDL206W	90177	92465	2288	71.88	92465	93.414	2.84	92446	8.28	90815	36.8325	38.4257	7.55369	2.99182	-7.28	92443	3.11873	-9.88	91415	0.366549	0.382862	0.2		126.281	80.854	81.9457	156.104	120.468	121.116	105.62	51.28	56.94	136.14	93.59	100.58							7.55369	2.99182	3.11873
YDL207W	88249	89865	1616	84.69	89183	101.757	30.64	89561	-4.67	88914	51.7607	36.2602	8.22375	4.15959	-5.36	89323	2.92767	-7.62	89063	0.512517	0.357279	0.7		134.799	93.7915	81.8147	164.807	131.683	122.798	118.11	75.77	46.79	148.39	114.14	92.86							8.22375	4.15959	2.92767	68	6.57014	1.52522	1.64507	83.55
YDL208W	87462	87983	521	86.93	87972	101.836	32.15	87983	2.21	87952	57.232	38.8689	8.29741	4.66293	-2.86	87770	3.2119	-7.62	87921	0.578123	0.395038	13.4		134.547	98.2424	83.8259	164.256	135.241	124.285	120.37	74.71	51.53	150.69	112.99	95.54							8.29741	4.66293	3.2119
YDL209C	86208	87227	1019	83.09	86323	100.117	29.39	86705	2.79	86323	53.3292	41.38	8.11562	4.35232	-6.17	87004	3.39255	-8.6	86299	0.536627	0.415824	0.4		132.67	95.3523	85.0381	162.233	133.244	124.345	116.4	74.64	50.9	146.35	113.8	94.02							8.11562	4.35232	3.39255	55	8.22786	3.4525	3.43089	99.77
YDL210W	84271	85986	1715	78.14	84283	102.04	18.2	85726	15.62	84282	42.3353	52.0462	8.2657	3.4567	-6.34	85699	4.20307	-7.39	85357	0.423899	0.517611	0.3		134.694	87.1892	93.9894	164.354	127.573	131.804	110.68	67.38	61.32	140.17	111.53	101.93							8.2657	3.4567	4.20307
YDL211C	79295	80413	1118	86.69	80005	98.9714	26.58	79704	16.79	79300	48.1468	43.9997	7.98146	3.87696	-5.15	79703	3.54025	-4.64	79295	0.47605	0.433718	0.2		131.29	90.565	87.9595	160.638	128.79	127.549	118.74	71.99	64	147.81	111.72	106.38							7.98146	3.87696	3.54025
YDL212W	78427	79059	632	89.67	78549	100.096	23	78548	4.72	79026	42.3076	44.6751	8.11621	3.474	-6.64	78537	3.60904	-6.17	79055	0.423949	0.440616	7.9		132.735	86.603	87.7097	162.376	126.486	126.471	121.94	68.53	55.32	151.21	109.43	100.67							8.11621	3.474	3.60904	34	7.07029	-0.421714	3.34857	97.8
YDL213C	77290	77967	677	90.4	77290	104.616	37.68	77712	1.94	77428	61.2828	34.8242	8.49816	5.02087	-3.44	77675	2.83096	-7.45	77869	0.622566	0.346445	3		137.257	101.765	81.1078	166.913	138.307	122.74	123.97	81.4	53.99	154.39	119.1	100.63							8.49816	5.02087	2.83096	73	6.92838	2.53514	0.0151351	89.48
YDL214C	74447	76546	2099	82.73	76025	99.8984	18.76	75197	8.78	75354	47.904	40.8183	8.0858	3.87075	-6.42	76361	3.29686	-8.6	76032	0.476695	0.403881	0.1		132.159	90.5293	84.997	161.459	128.939	124.768	115.82	65.65	56.14	145.81	107.76	98.61							8.0858	3.87075	3.29686
YDL215C	70641	73919	3278	76.21	72513	97.0886	15.21	72952	6.01	73919	40.092	38.1264	7.85811	3.24616	-7.62	71893	3.09352	-8.6	73420	0.398277	0.379274	1.9		129.759	83.8193	82.1312	159.418	123.184	121.736	109.55	62.16	56.18	139.75	103.87	99.94							7.85811	3.24616	3.09352
YDL216C	68998	70365	1367	82.95	69663	97.3078	31.87	70025	5.87	70329	48.5236	33.5234	7.85204	3.91396	-3.15	69703	2.67279	-8.9	69417	0.482939	0.326747	0.1		129.793	90.6828	78.7032	159.285	128.677	119.34	115.83	76.68	55.96	145.63	115.04	100.6							7.85204	3.91396	2.67279	237	7.54697	2.83277	3.27782	98.23
YDL217C	67984	68607	623	87.76	68199	104.026	30.97	67989	18.77	67989	56.7704	49.1539	8.42492	4.66338	-4.18	68127	4.02147	-5.44	68247	0.575385	0.494119	0.8		136.433	99.1015	92.1256	165.876	137.283	130.85	120.18	75.39	65.95	149.33	115.34	108.31							8.42492	4.66338	4.02147	255	7.9718	3.15703	2.7743	104.94
YDL218W	66494	67447	953	84.34	66494	105.515	14.21	66494	22.13	66496	56.3966	55.0348	8.55388	4.61323	-3.95	66517	4.45265	-4.17	66612	0.568878	0.547704			137.631	98.7317	97.5947	166.817	136.914	135.975	117.65	60.84	66.74	147.84	102.69	106.81							8.55388	4.61323	4.45265
YDL219W	65243	65766	523	82.83	65400	95.3398	17.77	65334	17.35	65485	40.051	35.5659	7.73952	3.27458	-8.9	65350	2.91387	-4.35	65679	0.401393	0.352634	2.8		128.442	83.7851	79.7323	158.484	123.156	119.47	115.56	65.19	63.82	145.11	107.52	105.47	S000032534	1	70	7.46803	1.7662	4.34662	7.78208	3.51099	2.68932
YDL220C	62245	65019	2774	81.37	64418	107.409	24.56	63374	4.94	64405	54.4193	48.9825	8.66698	4.38658	-7.62	62595	3.95249	-6.71	62902	0.54031	0.486396			140.05	96.9176	93.337	169.713	135.24	133.3	114.13	69.82	53.63	143.79	109.51	97.29							8.66698	4.38658	3.95249
YDL221W	62012	62563	551	97.48	62156	115.813	15.37	62148	37.17	62550	53.9998	64.4034	9.32719	4.31384	-9.88	62178	5.23324	-3.37	62508	0.529058	0.64442		Dubious	148.864	98.7689	106.881	178.922	139.124	145.225	130.99	64.12	83.06	161.4	107.88	124.36							9.32719	4.31384	5.23324
YDL222C	60873	61802	929	89.19	61802	113.102	14.63	61775	38.85	61664	61.4965	64.6252	9.19757	4.97351	-6.42	61732	5.28482	-4.13	61690	0.613763	0.65328			145.826	104.333	106.881	175.583	142.985	145.026	122.83	63.47	82.23	153.33	107.3	120.87							9.19757	4.97351	5.28482
YDL223C	57266	60406	3140	88.52	59078	103.411	20.79	57266	3.4	59076	57.7037	44.219	8.35226	4.65054	-5.01	60345	3.55398	-7.62	58281	0.57397	0.435813	0.3		135.539	98.7439	88.9489	164.731	135.772	129.229	120.61	67.43	53.05	149.18	109.31	97.56							8.35226	4.65054	3.55398
YDL224C	54398	56347	1949	84.54	55972	101.19	20.97	54404	18.28	55695	47.9376	46.5099	8.18467	3.89317	-5.1	54600	3.74711	-6.01	54858	0.479174	0.461297	0.7		133.783	90.6649	90.0474	163.385	129.166	129.268	116.87	67.61	65.25	146.11	109.5	107.41							8.18467	3.89317	3.74711	149	6.86713	-0.190267	3.38353	89.23
YDL225W	52446	54101	1655	86.18	52609	98.3317	26.8	52692	-7.76	53956	48.0126	33.1912	7.97091	3.89966	-5.36	53002	2.71842	-8.9	54051	0.480254	0.331842	0.7		130.901	90.0904	78.6513	160.473	128.01	119.538	120.14	72.44	43.93	150.35	113.37	90.2							7.97091	3.89966	2.71842	87	7.10898	2.53739	1.39648	88.27
YDL226C	51116	52174	1058	86.13	51140	106.489	32.32	51123	12.41	51150	56.3945	47.4437	8.63735	4.63312	-4.28	51611	3.85262	-5.44	51829	0.571766	0.471501	1.9		139.188	98.7033	91.4709	168.902	136.864	131.134	119.14	76.47	59.87	149.07	115.37	102.36							8.63735	4.63312	3.85262	203	6.61569	2.1248	2.71103	79.88
YDL227C	46272	48032	1760	88.36	46498	101.456	31.55	47488	14.83	46560	52.8546	41.5363	8.23847	4.31257	-5.36	46542	3.378	-6.53	46594	0.53243	0.414032	1.1		133.964	95.1368	85.5545	163.491	133.259	125.186	120.9	75.81	61.89	150.42	115.18	104.13							8.23847	4.31257	3.378
YDL228C	45278	45919	641	83.79	45917	102.805	36.24	45663	20.75	45917	49.574	53.4202	8.3867	4.09181	-5.44	45431	4.41022	-1.21	45758	0.502118	0.543084		Dubious	134.5	92.5527	95.0748	163.3	131.287	132.637	116.06	78.82	66.15	145.29	116.43	106.92							8.3867	4.09181	4.41022
YDL229W	44066	45907	1841	86.42	45907	104.162	31.13	44699	34	44444	52.1009	50.5213	8.44267	4.23212	-4.53	44662	4.11604	-5.44	45431	0.52032	0.505722			136.063	94.4951	93.4854	165.054	132.715	132.21	118.4	76.63	80.06	147.41	115.69	119.42							8.44267	4.23212	4.11604
YDL230W	42701	43708	1007	87.77	43706	105.898	28.86	43705	32.37	42769	57.8666	51.2252	8.58511	4.71444	-3.15	43525	4.16481	-5.36	43529	0.580675	0.512312	1.1		138.233	100.355	94.7042	167.618	138.683	133.893	120.86	72.65	77.72	150.87	112.01	118.5							8.58511	4.71444	4.16481	9	5.956	4.503	3.09	91.95
YDL231C	38868	42245	3377	81.6	40141	100.665	15.27	40617	7.28	40715	45.5319	45.0079	8.1387	3.68448	-8.27	40629	3.62082	-6.41	40866	0.452886	0.444748	0.8		133.229	88.9509	88.3073	162.803	128.061	127.308	114.02	62.55	55.79	143.27	104.62	99.28							8.1387	3.68448	3.62082
YDL232W	38488	38598	110	90.12	38589	99.115	30.1	38597	44.22	38589	48.1343	52.5244	8.02486	4.05486	-2.8	38550	4.45919	-1.52	38594	0.496036	0.556937	5.6		130.209	89.9133	94.3477	158.459	127.565	132.058	122.2	75.25	86.02	151.25	115	123.66							8.02486	4.05486	4.45919	215	7.38588	2.09977	2.62236	81.69
YDL233W	36798	38174	1376	78.79	37357	104.699	13.13	37520	10.4	38170	50.88	47.8239	8.47256	4.10856	-6.66	37514	3.86207	-6.42	38157	0.505113	0.475236	0.2		137.251	93.8375	91.7274	166.826	132.555	131.281	111.47	60.03	58.38	141.07	102.12	101.43							8.47256	4.10856	3.86207	119	7.85283	4.74983	3.28167	96.1
YDL234C	34238	36478	2240	84.68	36222	98.3724	19.1	34521	13.3	34242	47.1227	37.208	7.94387	3.79553	-6.13	34476	2.98756	-5.39	35026	0.466573	0.365837	0.6		130.848	89.5155	81.8879	160.336	127.713	122.093	117.65	64.65	61.24	147.28	105.08	103.67							7.94387	3.79553	2.98756	125	7.70524	3.4219	1.35619	95.33
YDL235C	33415	33918	503	87.22	33871	97.8038	22.13	33862	10.97	33546	43.3403	30.3988	7.84802	3.49329	-6.41	33725	2.43671	-6.66	33759	0.429286	0.297421	2		130.621	86.2325	76.1963	160.413	124.862	117.373	119.36	67.54	58.95	148.5	108.32	102							7.84802	3.49329	2.43671	134	6.62415	2.08207	1.64015	68.36
YDL236W	32296	33234	938	86.85	33221	101.442	29.12	32555	20.75	32324	47.6223	45.7522	8.16508	3.81777	-3.76	32591	3.68532	-4.53	32989	0.468019	0.452045	2.5		133.941	91.1782	88.9938	163.46	130.422	127.947	120.14	75.35	68.25	150.31	116.89	109.32							8.16508	3.81777	3.68532	179	6.92294	2.25944	2.022	85.94
YDL237W	30657	31829	1172	85.54	31350	99.3943	16.02	30870	19.25	31350	44.5772	43.1664	8.02329	3.57151	-5.36	31279	3.47798	-4.36	30943	0.437894	0.426087	1.2		132.057	88.108	86.6742	161.716	127.315	125.855	118.19	63.06	65.11	147.78	105.28	106.29							8.02329	3.57151	3.47798	80	7.1116	3.29593	2.3079	90.66
YDL238C	28985	30454	1469	86.16	30407	103.399	21	30423	13.87	30454	53.6653	49.6504	8.36052	4.32637	-8.27	30393	3.98658	-5.01	30052	0.533503	0.490599	0.1		135.743	96.1532	92.7089	165.128	134.464	131.514	119.84	66.85	60.88	149.72	108.03	103.07							8.36052	4.32637	3.98658
YDL239C	26403	28775	2372	80.89	27618	94.1555	-4.25	26404	-6.29	27057	43.3962	25.8962	7.60959	3.50283	-5.15	26412	2.08872	-7.62	27193	0.43193	0.253354			127.149	85.4151	71.9328	157.089	123.261	113.302	114.86	46.37	45.74	145.6	91.69	91.45							7.60959	3.50283	2.08872
YDL240C-A	22471	22608	137	90.81	22488	96.4991	10.35	22581	28.27	22501	32.4399	39.6072	7.79022	2.35804	-5.39	22569	3.26877	-4.17	22519	0.286159	0.403623		Dubious	129.636	77.6267	83.6944	159.712	118.265	123.379	123.93	59.7	74.34	153.98	103.93	114.71							7.79022	2.35804	3.26877
YDL240W	22823	25876	3053	80.29	23854	96.6185	19.41	25736	9.59	23821	43.8141	35.9449	7.8002	3.52132	-6.34	25762	2.87461	-8.43	24222	0.432561	0.35095	0.2		129.315	86.5945	80.6032	158.996	125.126	120.784	112.21	65.06	57.37	141.01	105.65	99.89							7.8002	3.52132	2.87461	33	7.97088	2.97176	4.48618	99.01
YDL241W	20635	21006	371	88.24	20653	101.294	34.5	20982	13.77	20654	48.7968	41.122	8.15022	3.8511	-6.34	20780	3.33777	-5.44	20755	0.475242	0.407097	0.6		134.31	91.795	85.3968	164.292	130.543	125.255	120.72	77.97	62.02	149.7	116.68	105.32							8.15022	3.8511	3.33777	239	7.43367	3.67796	3.01158	93.99
YDL242W	18959	19312	353	82.98	18997	98.7933	20.83	19045	6.26	18999	45.1788	40.5405	7.96808	3.72192	-3.92	19067	3.27107	-7.62	19007	0.45774	0.400113		Dubious	131.391	88.3919	84.6574	160.988	127.316	124.371	117.61	65.96	54.4	147.39	106.5	97.56							7.96808	3.72192	3.27107
YDL243C	17577	18566	989	83.38	17700	101.601	28.27	17577	25.22	17720	50.7338	47.4118	8.2006	4.1089	-4.28	18519	3.80849	-4.35	17967	0.506717	0.467152	0.1		133.99	93.8521	89.9269	163.41	132.715	128.236	116.18	72.5	70.38	145.79	111.96	110.97							8.2006	4.1089	3.80849	112	7.36	1.92761	3.49504	90.76
YDL244W	16204	17226	1022	90.52	16210	104.737	34.64	16789	31.21	16204	56.0897	51.975	8.4549	4.51663	-5.1	16228	4.1975	-5.15	17178	0.555122	0.515533	0.3		136.743	97.9346	95.0274	165.828	135.679	133.836	122.48	79.4	76.95	151.49	117.42	118.08							8.4549	4.51663	4.1975
YDL245C	11657	13360	1703	88.33	11812	102.193	7.31	11884	14.63	13359	47.5107	53.0318	8.25832	3.8174	-5.44	11838	4.30699	-6.37	12417	0.469589	0.531737			134.557	91.4263	94.7979	163.956	130.99	132.458	121.58	58.28	62.72	151.73	103.97	105.88							8.25832	3.8174	4.30699
YDL246C	8683	9756	1073	87.69	9756	107.756	32.57	8881	2.46	9755	53.9753	54.2953	8.70668	4.37538	-4.64	8768	4.46848	-4.64	8771	0.539795	0.551071	0.8		140.271	97.4012	97.0938	169.824	136.554	135.684	121.35	78.29	52.68	151.88	118.26	97.69							8.70668	4.37538	4.46848
YDL247W	5985	7814	1829	83.19	5987	101.25	16.67	6541	13.17	7025	48.9308	46.4807	8.18292	3.93643	-8.9	6538	3.73932	-8.6	6764	0.483328	0.458716			134.06	92.1249	89.5015	163.858	131.048	128.259	115.96	64.94	60.21	145.13	108.03	102.43							8.18292	3.93643	3.73932
YDL247W-A	3762	3836	74	89.98	3787	94.3813	28.72	3772	24.23	3779	40.8288	32.7181	7.21613	3.08133	-1.38	3814	1.74173	-5.39	3806	0.366133	0.200933		Dubious	126.906	83.552	77.764	156.425	122.02	118.279	122.29	72.91	70.13	151.57	112.63	111.37							7.21613	3.08133	1.74173
YDL248W	1802	2953	1151	87.56	2232	99.6749	21.06	2536	19.57	2739	40.7632	43.9307	8.02873	3.27561	-6.42	2234	3.48251	-5.39	1803	0.400929	0.427951	0.2		132.318	84.7353	87.0699	161.96	124.322	125.923	120.9	69.07	66.05	151.03	111.61	107.06							8.02873	3.27561	3.48251
YDR001C	450217	452472	2255	73.9	450222	100.756	22.83	451745	10.86	452465	50.6946	43.6376	8.16294	4.11507	-7.62	451469	3.56055	-8.6	451701	0.507039	0.437788	1.5		133.408	93.1973	87.5688	163.061	131.508	127.131	107.37	67.45	60.95	137.66	107.54	105.64							8.16294	4.11507	3.56055
YDR002W	453042	453647	605	85.83	453403	100.486	23.38	453646	15.6	453042	57.3836	39.7367	8.14371	4.6997	-2.39	453599	3.19995	-4.93	453391	0.581766	0.388465	17.1		132.679	97.9181	83.9046	161.919	134.491	123.662	117.6	68.93	63.42	146.41	109.85	105.36							8.14371	4.6997	3.19995	182	7.02754	1.88656	2.80536	83.29
YDR003W	454119	454751	632	85.68	454132	102.765	20.79	454241	18.18	454133	50.1124	46.0377	8.35578	4.15725	-8.9	454247	3.75528	-4.38	454173	0.514076	0.462101	0.7		135.525	93.086	89.7746	165.283	131.816	129.173	119.09	68.08	64.34	149.37	110.56	105.79							8.35578	4.15725	3.75528
YDR003W-A	454779	454901	122	85.28	454838	89.6715	17.3	454801	13.77	454787	29.0832	28.2344	7.11016	2.56008	-5.01	454842	2.11146	-9.88	454820	0.317154	0.252195			123.034	74.4096	72.4913	153.291	115.159	112.277	118.89	64.29	60.27	149.11	106.48	102							7.11016	2.56008	2.11146
YDR004W	455198	456580	1382	85.16	455836	99.1052	25.5	455840	16.61	456213	47.4673	40.5782	8.01141	3.85978	-8.6	456247	3.27783	-7.62	455935	0.476276	0.402285	0.3		131.801	90.4096	84.4616	161.489	129.101	123.968	117.95	70.67	62.94	147.68	111.26	103.91							8.01141	3.85978	3.27783
YDR005C	456833	458100	1267	80.15	456840	96.4911	20.24	457237	13.13	457686	42.5886	36.9065	7.78146	3.47192	-6.17	457220	2.97632	-6.37	456953	0.427532	0.365489	0.8		129.416	85.4829	81.1914	159.302	124.112	121.041	112.64	66.4	59.98	142.09	105.76	102.02	S000034764	1	79	7.30563	2.50212	3.78063	7.8135	3.53722	2.92215
YDR006C	458539	461244	2705	81.38	458539	98.9444	17.02	459286	5.83	458539	47.1207	39.942	7.9994	3.82456	-7.62	460313	3.21558	-7.62	458552	0.47085	0.393832	1.2		131.654	89.3719	84.5898	161.353	127.442	124.777	114.78	64.17	53.67	143.47	105.54	96.57							7.9994	3.82456	3.21558	82	6.74627	0.549036	1.35024	82.5
YDR007W	461839	462513	674	80.58	462501	104.156	26.51	462507	16.31	462502	51.7849	49.0931	8.40969	4.14313	-4.12	462364	3.89664	-5.36	462028	0.509289	0.475437			136.567	95.0154	91.8213	166.015	133.984	130.327	114.08	70.71	61.54	144.42	110.43	102.15							8.40969	4.14313	3.89664	44	6.21022	1.044	3.51489	91.93
YDR008C	462249	462599	350	80.58	462501	100.634	16.31	462502	26.51	462507	41.8167	48.0841	8.19251	3.44949	-4.12	462478	3.78291	-5.36	462533	0.427179	0.46416		Dubious	133.457	85.2295	91.3967	163.264	124.318	130.423	114.08	61.54	70.71	144.42	102.15	110.43							8.19251	3.44949	3.78291
YDR009W	463431	464993	1562	86.57	464202	102.996	22.84	463642	18.05	464195	50.1451	45.5583	8.32813	4.02734	-4.17	464672	3.69242	-7.11	463831	0.494267	0.452527			135.797	93.0019	89.5697	165.592	131.628	129.211	119.38	70	64.84	149.08	111.03	106.76							8.32813	4.02734	3.69242
YDR010C	465048	465380	332	88.06	465048	112.914	31.8	465286	31.81	465380	56.6157	59.3524	9.21955	4.69637	-9.88	465263	4.93129	-3.7	465324	0.579339	0.606216		Dubious	145.803	101.133	102.109	175.708	141.274	140.682	120.93	77	81.01	150.75	117.63	119.38							9.21955	4.69637	4.93129
YDR011W	465916	470421	4505	82.89	470255	100.269	6.72	469789	4.47	469338	44.7284	46.1899	8.09917	3.60637	-7.62	469750	3.71379	-6.42	469330	0.44328	0.456021	6.3		132.754	88.3408	89.1171	162.257	127.621	127.79	114.92	56.82	54.62	143.07	101.71	99.57							8.09917	3.60637	3.71379	32	7.77485	2.82121	3.66606	88.36
YDR012W	471850	472938	1088	88.99	472938	109.139	32.45	472934	34.5	472931	59.6894	60.3915	8.89303	4.89595	-2.89	472820	4.94498	-3.57	472199	0.60438	0.609596	24.7		141.053	101.654	102.52	170.07	139.518	140.534	122.81	76.3	78.85	152.43	115.56	118.75							8.89303	4.89595	4.94498
YDR013W	473154	473780	626	79.82	473216	92.6244	23.6	473269	5.46	473272	42.4887	34.2478	7.43096	3.37555	-4.04	473722	2.72139	-5.03	473301	0.41547	0.334131	0.3		125.4	85.1814	78.2623	155.139	123.629	117.858	113.3	67.59	53.82	143.62	107.12	97.18							7.43096	3.37555	2.72139	81	6.97378	2.53073	3.03085	88.29
YDR014W	474043	475986	1943	80.3	474932	93.102	10.27	474972	-8.76	474674	40.3397	26.1557	7.512	3.25477	-6.13	475808	2.08718	-7.62	474698	0.399676	0.253714	0.2		126.164	82.9721	72.1461	156.162	121.355	113.475	114.66	56.99	43.13	145.17	98.82	89.58							7.512	3.25477	2.08718	27	7.85286	4.86464	2.66929	91.3
YDR015C	477806	478195	389	88.62	478192	104.302	20.74	477938	40.69	477954	39.8896	64.6052	8.44013	3.25262	-4.77	477976	5.27485	-4.52	477959	0.398026	0.654333		Dubious	137.099	85.8899	104.642	166.652	126.914	140.603	121.34	67.85	83.07	151.03	110.16	121.23							8.44013	3.25262	5.27485
YDR016C	478470	478754	284	86.34	478723	97.6381	40.35	478471	27.43	478688	50.5593	41.6838	7.87435	4.07151	-1.11	478566	3.14944	-3.57	478478	0.507439	0.38186	1.3		129.24	92.3133	84.8211	157.918	130.02	123.634	117.52	84.16	71.98	145.81	123.08	111.93							7.87435	4.07151	3.14944	125	6.90357	2.36683	2.67992	86.96
YDR017C	479111	482263	3152	81.23	482263	98.9948	20.9	479679	4.5	481045	47.6527	36.2327	8.00664	3.85078	-6.13	479636	2.93193	-8.27	481425	0.474336	0.358433	1.2		131.663	90.1428	81.3103	161.321	128.425	121.862	116.33	67.14	54.31	147.13	107.4	98.96							8.00664	3.85078	2.93193	30	6.2471	2.75548	0.136774	95.3
YDR018C	482666	483856	1190	85.18	482666	99.1076	8.77	482668	17.67	482814	42.0188	41.3606	8.01436	3.37282	-6.66	482889	3.31781	-8.6	482677	0.413652	0.406944			132.228	85.8568	85.1141	162.309	125.361	124.513	118.67	54.27	66.54	149.48	96.67	107.67							8.01436	3.37282	3.31781
YDR019C	484159	485361	1202	87.92	485189	101.655	28.21	485168	21.25	485355	53.2467	45.0289	8.19186	4.27619	-7.62	484788	3.61601	-7.11	485346	0.528146	0.443608	2.8		133.906	95.4948	88.4008	163.201	133.588	127.473	119.51	73.56	67.24	148.18	114.32	108.56							8.19186	4.27619	3.61601
YDR020C	485742	486440	698	75.65	486282	95.9962	32.03	486218	11.47	486306	49.3918	32.9693	7.73539	4.00858	-4.12	486406	2.58966	-6.42	486415	0.496738	0.317268	0.4		128.954	91.2179	78.3523	158.856	128.892	119.133	109.29	74.81	58.45	139.76	113.29	100.6							7.73539	4.00858	2.58966
YDR021W	486800	487999	1199	82.53	487993	94.5267	26.61	487967	-5.82	486809	43.494	30.729	7.66978	3.49765	-4.46	487376	2.51779	-6.42	487627	0.430208	0.307675	0.9		127.206	86.0541	75.7201	156.862	124.383	116.188	116.05	69.72	46.15	145.13	108.46	92.68							7.66978	3.49765	2.51779	62	6.9581	3.47048	2.61048	89.4
YDR022C	488068	488658	590	84.81	488638	96.1351	23.27	488137	11.24	488637	47.825	34.3744	7.69895	3.76506	-3.18	488152	2.75325	-6.01	488595	0.462927	0.334653	0.1		127.729	89.4917	78.7422	156.407	127.023	118.652	116.88	68.67	58.24	145.95	109.46	100.41							7.69895	3.76506	2.75325	27	9.43571	6.00286	2.33286	98
YDR023W	489504	490892	1388	81.87	490886	98.3615	24.4	490075	8.56	489668	46.075	36.7881	7.94935	3.72901	-4.17	490039	2.94617	-6.42	489812	0.458726	0.36072	9.1		131.006	88.7429	81.4126	160.639	127.176	121.563	114.32	70.96	56.78	143.73	110.03	100.02							7.94935	3.72901	2.94617
YDR024W	491013	491498	485	85.82	491022	104.339	19.41	491139	17.5	491029	45.1305	48.6888	8.47035	3.61091	-5.36	491123	3.97267	-5.15	491237	0.440412	0.488827	0.1	Dubious	137.276	89.0309	92.8902	167.225	128.591	132.733	119.49	65.79	64.37	149.92	107.44	106.44							8.47035	3.61091	3.97267
YDR025W	491511	492320	809	80.79	491635	98.9501	3.57	491841	19.72	491608	41.9064	43.3442	7.99375	3.36158	-7.62	491845	3.50327	-4.17	491593	0.410568	0.430383	23.5		131.798	85.7265	87.1917	161.607	125.171	126.679	114.7	52.93	65.06	144.98	97.18	105.78	S000033921	1	338	7.20569	2.00563	2.4987	8.55921	4.32958	4.22223
YDR026C	492552	494264	1712	81.6	493710	98.3083	30.88	493288	5.83	494117	54.8359	33.6278	7.94506	4.41044	-3.32	493795	2.69284	-7.62	493855	0.545429	0.328675	0.2		130.773	95.7911	78.7999	160.257	132.74	119.438	115	75.15	54.03	145.27	114.92	97.24							7.94506	4.41044	2.69284	95	7.36625	3.28146	2.225	87.72
YDR027C	494645	497314	2669	79.87	495379	96.8471	0.61	495376	1.12	496797	46.2871	35.4619	7.83499	3.74614	-7.62	496607	2.86794	-8.6	496355	0.461401	0.350783	0.7		129.53	88.7601	80.0215	159.202	127.033	120.111	114.14	49.98	51.32	145.18	94.21	96.22							7.83499	3.74614	2.86794
YDR028C	497831	500875	3044	83.44	499523	98.8008	35.42	499517	7.29	500856	52.7928	35.9716	7.98463	4.26394	-4.95	498919	2.9127	-6.71	498493	0.526332	0.35644	1.1		130.983	93.9171	81.0877	160.208	130.999	121.677	115.94	76.57	57.64	144.75	113.6	100.37							7.98463	4.26394	2.9127	102	7.87204	4.07184	2.87155	99.97
YDR029W	501096	501410	314	76.08	501130	90.7666	8.66	501213	9.67	501123	27.0524	41.2122	7.36914	2.20194	-7.62	501261	3.57079	-5.44	501139	0.269429	0.442349		Dubious	123.902	72.1445	83.3458	154.017	112.706	121.353	109.1	56.78	55.98	139.01	99.71	97.51							7.36914	2.20194	3.57079
YDR030C	501749	503269	1520	76.9	503116	96.2674	23.66	503265	4.05	502284	47.9417	33.3648	7.78556	3.85521	-5.39	502638	2.69314	-9.88	501887	0.476134	0.330033	0.3		128.675	90.1177	78.1123	158.091	128.117	118.362	109.81	70.02	52.84	139.61	111.67	96.57							7.78556	3.85521	2.69314
YDR031W	503494	503859	365	87.49	503602	94.434	19.52	503848	13.29	503818	47.7514	29.5373	7.61549	3.8915	-2.29	503504	2.33984	-7.62	503805	0.482541	0.286694	1.2		127.195	89.5867	74.6931	156.931	127.23	115.275	120.12	66.04	60.92	149.71	107.82	103.66							7.61549	3.8915	2.33984
YDR032C	504095	504691	596	89.63	504691	110.051	31.73	504274	23.59	504104	55.9264	58.4788	8.95497	4.55362	-6.37	504475	4.77709	-2.98	504625	0.562697	0.589682	5.7		142.497	99.6205	100.691	171.988	139.027	138.791	121.54	77.63	70.19	150.38	117.38	112.07							8.95497	4.55362	4.77709	149	6.84127	2.51567	2.08493	80.19
YDR033W	508143	509105	962	86.53	509096	99.4147	14.53	508314	14.34	508149	42.2924	50.9879	8.01102	3.42102	-6.13	508288	4.10425	-5.15	508167	0.417518	0.505067	23.6		131.738	86.1615	93.0257	161.09	125.658	130.934	118.96	61.86	62.89	148.11	104.35	105.63							8.01102	3.42102	4.10425	508	7.04147	1.06804	2.54037	102.62
YDR034C	509733	512105	2372	79.49	510376	95.5991	11.3	510452	6.46	509817	42.2742	34.487	7.72504	3.4187	-4.92	511893	2.76469	-7.62	510666	0.420341	0.338441	0.4		128.355	85.1875	79.2221	158.091	123.834	119.473	112.83	57.42	54.67	142.94	98.79	97.9							7.72504	3.4187	2.76469	3	6.555	0.5325	5.7825	86.95
YDR034C-A	520512	520688	176	71.65	520538	82.1937	5.6	520597	30.13	520538	18.1059	41.1618	6.49017	1.2974	-3.76	520637	3.0022	-3.15	520516	0.157853	0.370508			114.652	63.7434	82.2945	144.121	104.779	119.4	103.54	54.07	71.93	132.41	97.52	109.53							6.49017	1.2974	3.0022
YDR034W-B	521310	521465	155	82.41	521463	99.5337	17.66	521461	22.91	521310	47.8988	51.9142	8.20641	3.7516	-6.13	521463	4.47397	-3.26	521327	0.459679	0.547885			131.555	90.2704	94.5806	160.592	128.32	133.088	115.4	63.7	70.32	145.3	105.03	111.98							8.20641	3.7516	4.47397
YDR035W	521812	522924	1112	88.3	522552	102.736	32.77	522262	18.67	522201	52.9774	45.4681	8.32419	4.28303	-2.84	522291	3.65693	-6.17	522921	0.525777	0.447233	4.4		135.098	95.3425	89.2168	164.5	133.55	128.608	120.47	77.65	65.79	149.64	116.78	108.1							8.32419	4.28303	3.65693	18	8.20263	5.49474	2.05632	99.8
YDR036C	523207	524709	1502	80.65	523847	99.7258	11.79	524342	12.01	523851	48.1357	41.5824	8.04564	3.8783	-6.26	524180	3.31245	-6.01	523209	0.477212	0.405283	0.8		132.224	90.4483	86.0084	161.733	128.57	126.01	114.1	58.27	58.73	144.4	99.97	100.65							8.04564	3.8783	3.31245
YDR037W	525436	527211	1775	80.11	527210	102.199	27.39	526217	12.47	527207	49.571	42.7188	8.27566	4.02203	-5.39	526829	3.44697	-9.88	525615	0.494533	0.422095	8.1		134.419	92.0872	87.046	163.678	130.396	126.942	113.73	72.75	58.35	144.19	111.93	99.51							8.27566	4.02203	3.44697	19	5.652	2.65	-0.1495	86.49
YDR038C	527418	530693	3275	89.31	527971	102.468	17.97	527677	14.49	530677	48.661	48.8458	8.2772	3.93379	-5.22	527791	3.93163	-4.81	530672	0.483999	0.483657	1.1		134.657	91.9923	91.5654	163.896	131.038	130.053	121.75	67.27	61.98	151.17	111.54	104.6							8.2772	3.93379	3.93163
YDR039C	531303	534578	3275	84.06	531308	102.414	17.97	531562	14.49	534562	48.842	49.1688	8.26884	3.94437	-5.15	534287	3.94829	-4.81	534557	0.485238	0.485641	4.9		134.598	92.1522	91.8434	163.839	131.182	130.295	117.78	67.27	61.98	148.33	111.54	104.6							8.26884	3.94437	3.94829
YDR040C	535188	538463	3275	84.06	535193	102.488	17.97	535447	9.03	538463	48.733	49.1138	8.2738	3.93572	-5.15	538172	3.94608	-4.17	537409	0.48424	0.485476			134.65	92.0559	91.8066	163.871	131.096	130.272	117.78	67.27	58.86	148.33	111.54	102.5							8.2738	3.93572	3.94608
YDR041W	539799	540410	611	85.03	539940	100.379	24.22	539940	14.76	540367	50.8836	40.6129	8.0592	4.01863	-6.34	539970	3.23663	-5.91	540389	0.492598	0.397239	1.7		133.174	93.168	85.2602	162.954	131.28	125.448	117.14	68.99	63.77	146.15	109.21	107.76							8.0592	4.01863	3.23663	116	7.50436	3.83496	1.97444	85.83
YDR042C	540597	541199	602	82.63	541137	93.2161	5.74	541138	17.73	540787	38.1596	36.1585	7.5173	3.12357	-7.62	540941	2.90216	-6.64	540742	0.381907	0.353632	0.1		126.514	81.4851	80.4867	156.713	120.46	120.375	116.14	53.76	65.87	146.16	96.82	106.85							7.5173	3.12357	2.90216	411	7.82561	2.32354	3.51643	108.42
YDR043C	542671	543366	695	82.64	542971	99.1208	32.02	543048	12.22	543152	48.8892	31.4408	7.95283	3.92213	-4.53	543166	2.42552	-6.62	542770	0.480891	0.294713	0.1		132.092	90.8874	77.6403	162.032	128.741	119.204	114.9	75.76	61.8	144.14	115.1	106.27							7.95283	3.92213	2.42552	53	7.63481	2.64352	4.71148	90.95
YDR044W	546639	547625	986	90.81	547623	104.634	38.98	547308	28.43	547416	54.5739	51.2675	8.48097	4.46099	-2.9	547274	4.18365	-3.88	547623	0.550527	0.516636	1.2		136.712	96.9035	94.7595	165.855	135.066	133.964	123.47	82.17	74.07	153.11	121.04	115.09							8.48097	4.46099	4.18365	85	7.0107	0.814535	2.41791	82.5
YDR045C	547975	548307	332	79.3	547976	95.5285	32.77	548291	12.61	547975	47.4105	43.5816	7.79306	3.86787	-5.01	548300	3.66156	-4.68	547979	0.478108	0.450721	5.3		127.549	90.0214	86.2277	156.664	128.425	124.703	112.65	75.41	56.92	142.73	113.23	98.72							7.79306	3.86787	3.66156	189	7.18016	2.90132	1.81084	83.73
YDR046C	548759	550573	1814	77.71	548769	103.068	8.97	549908	13.82	548771	45.6844	51.5894	8.33597	3.70537	-6.66	549063	4.1775	-6.17	548817	0.455625	0.515025	2		135.566	90.0664	93.7744	165.095	130.049	131.812	111.83	58.66	59.05	142.6	102.22	99.65							8.33597	3.70537	4.1775	85	7.04942	2.33302	1.54907	88.23
YDR047W	551857	552945	1088	88.34	552945	106.942	28.8	552945	8	551857	53.0388	51.2509	8.68045	4.30264	-6.64	552091	4.20605	-7.62	552728	0.529128	0.518163	1.5		139.699	96.7587	94.269	169.455	136.153	133.068	120.98	75.4	59.15	150.32	116.36	105.02							8.68045	4.30264	4.20605	21	6.49545	1.62955	1.59136	93.46
YDR048C	553081	553395	314	80.37	553097	93.2063	0.03	553170	-11.93	553082	25.5055	37.4012	7.57502	2.1479	-7.62	553146	3.20835	-7.62	553093	0.261905	0.395048		Dubious	125.734	70.8199	79.893	155.275	111.54	118.332	114.43	49.96	40.84	145.28	94.49	88.06							7.57502	2.1479	3.20835
YDR049W	553251	555149	1898	88.52	553758	101.442	25.7	553839	-2.41	554940	52.1628	35.9253	8.19749	4.23525	-6.34	554276	2.86255	-7.62	554304	0.522549	0.349963	0.6		134.17	94.0998	81.1308	163.889	131.904	121.802	121.4	70.93	49.58	149.62	111.58	95.94							8.19749	4.23525	2.86255	65	6.70924	0.74	2.68227	80.3
YDR050C	555723	556469	746	74.99	555723	104.511	13.45	555723	10.86	556458	52.3212	51.0733	8.50386	4.28083	-4.12	556196	4.24435	-5.15	556434	0.529826	0.524217	53.2		136.75	95.3592	93.842	166.058	134.175	132.383	108.67	58.35	59.65	139.16	98.64	103.41							8.50386	4.28083	4.24435	89	5.63922	0.177778	0.641778	74.98
YDR051C	557053	558057	1004	84.63	557755	96.6616	31.67	557206	16.89	557683	49.6479	39.0871	7.83619	4.06478	-6.64	557711	3.20907	-7.62	557944	0.502716	0.394577	1.6		129.024	91.9555	82.8461	158.407	130.093	122.238	117.67	76.61	63.96	147.62	117.02	106.21							7.83619	4.06478	3.20907	3	5.8325	-0.385	3.045	96.66
YDR052C	558508	560622	2114	82.16	560071	99.0353	24.33	558565	-5.75	559333	51.4672	32.1546	7.99876	4.13855	-5.9	560130	2.58612	-8.9	560038	0.511007	0.316156	0.4		131.749	92.7217	78.1501	161.456	129.92	119.511	114.5	69.74	46.02	143.48	110.51	92.38							7.99876	4.13855	2.58612	170	7.68029	2.65322	3.38123	86.86
YDR053W	560246	560641	395	88.49	560600	106.296	6.57	560596	32.92	560635	36.5818	57.6906	8.6099	2.76217	-6.42	560402	4.74369	-2.35	560506	0.336111	0.586136		Dubious	139.33	82.6408	99.2741	169.361	124.093	136.776	121.42	56.08	77.9	150.61	100.46	118.35							8.6099	2.76217	4.74369
YDR054C	561437	562324	887	83.84	562232	101.07	31.44	562193	-2.01	561442	52.6823	39.6746	8.18297	4.25036	-4.85	561720	3.27918	-6.64	561438	0.52482	0.402286	0.6		133.422	94.6654	84.7868	162.813	132.516	125.413	116.47	77	47.17	145.99	116.94	91.21							8.18297	4.25036	3.27918	363	7.17989	2.92247	1.14753	81.89
YDR055W	563524	564858	1334	88.02	563938	101.729	26.14	563974	21.14	564057	46.9165	49.7812	8.23113	3.78084	-5.36	563962	4.07287	-5.9	564382	0.46436	0.502337	4.7		134.022	89.9027	92.549	163.356	128.625	131.107	120.85	71.36	68.45	149.42	111.99	110.62							8.23113	3.78084	4.07287	132	6.82361	1.79165	0.797895	82.26
YDR056C	565020	565637	617	86.82	565328	97.5168	33.3	565020	11	565193	50.6499	38.6752	7.97851	4.21095	-4.46	565610	3.24081	-6.17	565207	0.519547	0.397605	1.8		129.92	92.4723	82.5983	159.353	130.193	122.162	118.11	76.62	59.54	146.48	116.65	103.09							7.97851	4.21095	3.24081
YDR057W	565924	567552	1628	84.65	567245	97.0108	23.98	567552	6.62	567300	47.422	33.6881	7.84338	3.84989	-7.62	566766	2.70074	-6.37	566596	0.473738	0.330172	0.4		129.498	89.6672	78.7648	158.99	127.73	119.304	117.35	69.72	55.76	146.49	109.25	99.81							7.84338	3.84989	2.70074	14	7.35533	5.446	2.03133	96.62
YDR058C	567720	568700	980	83	568700	96.4238	16.47	567721	0.21	568700	43.3211	36.3212	7.78876	3.50953	-6.17	568021	2.89984	-6.64	568228	0.432722	0.355189	0.6		129.423	86.5581	80.8666	159.375	125.514	120.924	118.17	62.83	50.38	148.75	104.44	94.53							7.78876	3.50953	2.89984
YDR059C	569231	569767	536	82.87	569689	99.6371	15.21	569687	12.77	569694	41.7244	46.1494	8.06853	3.35974	-6.42	569525	3.75981	-7.62	569709	0.412439	0.466927	0.6		132.761	85.6144	89.4519	162.833	125.122	128.464	116.76	61.69	58.53	147.35	103.4	99.58	S000031455	1	89	6.931	1.10789	1.06656	8.29957	3.82119	4.29774
YDR060W	570645	573722	3077	77.6	572082	96.8997	15.18	571792	-9.08	572264	47.1629	32.7129	7.83926	3.81509	-6.64	573499	2.65104	-7.62	572730	0.469776	0.323294	2		129.367	89.0478	77.9083	158.842	126.786	118.551	110.77	62.5	43.3	140.81	103.52	90.19							7.83926	3.81509	2.65104	84	6.63141	2.45871	-0.185294	88.51
YDR061W	574160	575779	1619	87.77	574160	102.151	21.32	574163	16.07	574930	50.9368	43.4485	8.2542	4.13594	-7.11	575346	3.48988	-6.13	575777	0.508815	0.428623	0.8		134.947	93.8639	87.4092	164.739	132.571	127.008	120.4	67.07	65.24	149.99	108.16	106.78							8.2542	4.13594	3.48988	35	8.27833	4.28444	4.43944	98.08
YDR062W	576470	578155	1685	82.18	576690	99.4853	16.02	576690	23.23	578150	43.8205	46.2862	8.05501	3.56172	-6.13	577364	3.76393	-6.42	576542	0.43672	0.462888	4.9		132	87.6604	89.197	161.523	127.134	127.844	114.98	61.81	68.14	144.56	102.92	108.48							8.05501	3.56172	3.76393	195	7.5399	2.85929	0.236327	90.3
YDR063W	578660	579109	449	82.39	579109	97.4619	34.2	579075	10.61	578725	50.6179	35.983	7.89362	4.09789	-4.64	579033	2.83276	-6.34	578700	0.503756	0.3474	1.8		129.926	92.1482	80.8568	159.367	129.593	121.245	115.86	78.52	60.05	144.93	118.39	104.39							7.89362	4.09789	2.83276
YDR064W	579455	580449	994	82.62	579686	94.8262	15.95	579960	23.92	579536	41.3501	42.2174	7.72578	3.42776	-5.62	579975	3.49409	-3.12	579582	0.42007	0.427819	28.2		127.098	84.5727	85.0919	156.391	123.479	123.71	115.56	61.59	69.36	144.3	102.57	110.19	S000032958	1	538	7.35115	2.75061	2.98523	8.16173	4.23197	4.10612
YDR065W	580684	581781	1097	85.69	581478	96.4359	26.09	580906	-4.17	580934	43.7644	26.8298	7.81599	3.52074	-4.02	581360	2.19474	-8.9	580804	0.431603	0.26684	0.2		129.484	86.2856	73.1377	159.485	124.582	114.759	117.92	69.96	47.79	146.76	109.12	94.32							7.81599	3.52074	2.19474
YDR066C	581905	582495	590	81.67	582070	94.7891	26.82	582190	26.67	582325	44.1295	39.6659	7.61435	3.55797	-3.54	582459	3.15347	-5.15	582280	0.440355	0.390389	0.3		127.296	86.919	83.1346	156.799	125.451	122.25	114.72	71.33	72.79	144.66	111.34	114.23							7.61435	3.55797	3.15347
YDR067C	582788	583462	674	83.92	582793	92.9447	21.53	583028	-0.53	583254	41.2037	31.2671	7.52498	3.32267	-3.14	583068	2.54361	-6.42	583209	0.410222	0.309156	0.9		125.479	83.6679	76.2355	155.002	121.918	116.69	116.25	67.28	50.08	145.43	108.38	95.42							7.52498	3.32267	2.54361
YDR068W	583710	584642	932	84.35	584385	96.569	32.96	584239	-3.04	584413	53.4286	24.8699	7.82985	4.38838	-5.03	584213	1.99209	-5.39	584054	0.542079	0.239035	1.2		129.101	94.0424	71.439	158.635	130.675	113.276	118.41	77.05	47.54	149.28	114.35	92.83							7.82985	4.38838	1.99209	124	6.97392	2.75456	1.7332	96.52
YDR069C	584936	587716	2780	79.82	586964	95.118	11.82	587424	-0.2	587231	39.9012	35.2931	7.69183	3.22911	-6.37	584964	2.86002	-8.9	585455	0.39662	0.350241	0.2		127.716	83.0214	79.8667	157.302	121.844	119.971	112.73	58.24	50.5	142.39	99.42	95.92							7.69183	3.22911	2.86002	182	7.44705	2.05191	2.13809	97.24
YDR070C	588095	588376	281	96.12	588095	105.274	39.16	588357	23.04	588141	57.2426	38.0468	8.64355	4.65674	-4.12	588362	3.12564	-8.43	588151	0.575851	0.386773	0.1		137.909	98.9154	83.531	167.568	136.487	124.449	126.76	83.4	70.77	155.35	123.19	113.33							8.64355	4.65674	3.12564	69	7.48129	3.48514	4.661	90.07
YDR071C	588824	589399	575	79.96	588824	94.4741	30.03	588989	15.05	588832	44.6259	33.9868	7.6941	3.74934	-4.35	589034	2.88446	-8.27	589051	0.463316	0.355295	6.1		127.052	86.817	78.3933	156.641	124.834	118.356	112.22	73.94	61.61	142.09	113.24	103.39							7.6941	3.74934	2.88446	22	6.92826	1.35609	2.67783	82.67
YDR072C	589758	591341	1583	82.16	591007	102.061	15.56	589910	19.74	590044	43.0276	50.6924	8.27168	3.4579	-6.53	591148	4.12479	-5.95	589877	0.424192	0.508295	2.8		134.824	87.2287	93.4066	164.583	127.032	131.911	114.96	63.04	66.41	144.68	105.33	107.55							8.27168	3.4579	4.12479	12	5.36077	3.19692	1.71923	97.03
YDR073W	592435	592944	509	75.37	592717	100.367	-2.82	592942	10.63	592731	55.0739	41.1483	8.1288	4.63422	-2.9	592897	3.31804	-4.38	592721	0.570843	0.406137	0.4		132.671	95.5318	85.8262	161.984	131.942	126.075	107.99	47.85	57.43	137.54	93.22	98.82							8.1288	4.63422	3.31804	230	7.33078	2.08541	2.2081	80.73
YDR074W	593889	596579	2690	82.41	595196	99.8555	24.69	594649	14.25	595458	48.4645	41.1163	8.07785	3.92292	-5.14	594030	3.31859	-7.11	594908	0.482728	0.406403	0.7		132.232	90.9578	85.312	161.634	129.246	125.1	114.13	72.45	60.83	142.89	112.86	102.62							8.07785	3.92292	3.31859	43	7.39205	3.35636	2.54364	101.82
YDR075W	597152	598078	926	80.15	597548	95.3544	15.89	598077	15.14	598037	43.7157	35.8475	7.67997	3.53522	-5.15	597789	2.88354	-5.36	597609	0.433571	0.353474	0.6		127.94	87.1795	79.9249	157.518	126.289	119.592	113.86	62.91	62.57	144.4	105.12	105.13							7.67997	3.53522	2.88354
YDR076W	598464	599684	1220	80.69	598471	98.3508	17.39	598850	-4.76	599683	45.0721	30.5936	7.97241	3.65943	-6.13	598976	2.57264	-4.76	598671	0.449517	0.314783	0.2		131.527	88.1877	76.6592	161.653	127.039	118.062	115.2	63.51	48.08	145.59	104.91	95.39							7.97241	3.65943	2.57264	1066	8.09318	3.54107	3.55212	80.02
YDR077W	600789	601805	1016	88.83	601317	102.874	31.4	601805	33.07	600789	61.9979	60.1544	8.29195	4.98254	-3.19	601799	4.86576	-2.93	601570	0.614464	0.603265	28.3		134.125	101.364	103.006	162.537	136.899	141.696	118.95	79.76	78.12	146.29	120.26	118.83							8.29195	4.98254	4.86576	329	7.49588	2.02067	3.81021	72.01
YDR078C	602194	602865	671	77.6	602727	91.9382	18.67	602737	12.18	602467	38.1327	35.8651	7.38484	2.99402	-4.04	602255	2.86452	-5.44	602483	0.367351	0.350193	0.6		124.314	81.5224	79.2524	153.683	120.579	118.268	110.72	64.14	59.66	140.18	104.97	102.15							7.38484	2.99402	2.86452	1024	8.03235	4.46072	3.90265	107.5
YDR079C-A	603589	603807	218	77.34	603599	93.653	25.76	603599	18.7	603634	46.4242	36.888	7.57315	3.9879	-2.97	603690	3.07502	-3.15	603600	0.495297	0.38242			126.351	88.2395	80.7663	156.095	126.035	120.282	111.24	68.96	64.08	141.93	107.79	103.87							7.57315	3.9879	3.07502	163	7.1586	3.88811	2.7378	82.94
YDR079W	603060	603395	335	87.2	603114	96.3643	25.44	603116	10.46	603356	47.4073	29.4418	7.80423	3.7717	-5.39	603125	2.38098	-6.42	603281	0.461964	0.286161	1		129.792	89.7672	74.8738	160.147	127.951	115.712	120.61	70.99	58.86	150.76	111.84	102.04							7.80423	3.7717	2.38098	123	6.9025	2.52363	3.4221	83.68
YDR080W	604004	606982	2978	78.09	605418	93.805	7.35	606381	4.39	605404	39.7944	31.6935	7.57955	3.20053	-7.62	606347	2.54913	-6.42	604729	0.393152	0.311507	0.4		126.593	82.9949	76.5022	156.349	121.887	116.801	110.91	54.91	52.6	140.64	97.57	95.82							7.57955	3.20053	2.54913	168	6.93793	2.99686	0.510592	81.67
YDR081C	607300	610077	2777	68.93	608428	97.7828	16.42	609158	-14.26	607504	44.1233	35.4152	7.90437	3.55154	-7.45	607306	2.86059	-7.62	609006	0.437048	0.349748	0.2		130.586	86.9066	80.3313	160.37	125.449	120.741	103.71	63.7	38.13	134.48	105.85	84.67							7.90437	3.55154	2.86059
YDR082W	610437	611921	1484	84.73	611652	97.0128	25.8	611637	14.09	611646	43.5321	36.716	7.82394	3.50908	-8.6	610718	2.95935	-7.4	611324	0.430882	0.362593	0.2		129.513	86.7773	80.7658	159.019	125.72	120.404	117.5	69.89	60.89	146.33	109.52	102.9							7.82394	3.50908	2.95935	141	7.24944	2.71613	1.74859	78.38
YDR083W	612069	613220	1151	82.72	612168	97.1086	24.68	612750	-8	612157	48.137	26.5271	7.87496	3.92478	-5.9	612727	2.16047	-9.88	612158	0.483516	0.261944	1.5		130.192	89.9575	72.9176	160.184	127.583	114.557	116.03	69.2	42.74	146.22	109.21	87.97							7.87496	3.92478	2.16047
YDR084C	613400	613999	599	84.05	613856	101.465	5.1	613857	25.77	613772	40.3347	48.4554	8.19797	3.23053	-4.97	613838	3.8632	-6.37	613818	0.39835	0.47375	1.9		133.892	85.0977	91.2823	163.369	125.42	129.841	116.76	53.02	71.46	146.42	95.97	110.83							8.19797	3.23053	3.8632
YDR085C	614283	616145	1862	83.97	615336	98.7679	19.48	614300	0.2	615339	49.5763	34.4997	7.98685	4.0063	-4.85	614291	2.79093	-8.6	614340	0.494375	0.342222	0.2		131.176	91.3194	79.7547	160.615	128.98	120.474	117.94	65.21	50.44	147.53	106.28	95.45							7.98685	4.0063	2.79093	233	7.66368	2.10115	3.39077	94.4
YDR086C	616923	617165	242	91.51	616943	98.4814	25.47	616973	9.75	617156	48.4839	37.7096	7.97947	3.88765	-4.12	616931	3.40802	-2.98	617136	0.482963	0.418477	11.5		130.866	90.8616	81.5495	160.258	129.163	121.032	124.69	71.74	58.84	154.79	112.92	102.87							7.97947	3.88765	3.40802	137	7.07471	2.52993	1.67732	80.45
YDR087C	617465	618301	836	84.99	617897	98.5843	30.17	617940	11.79	618216	51.2107	36.3676	7.97661	4.14172	-5.36	618077	2.93317	-8.27	617673	0.511983	0.359713	2.1		130.976	93.3025	80.8481	160.38	131.236	120.822	117.82	75.02	61.32	147.08	115.34	105.75							7.97661	4.14172	2.93317	55	7.13875	2.76411	3.78518	88.1
YDR088C	618492	619640	1148	83.4	619017	97.5295	39.15	618509	-10.36	619599	55.6975	28.3661	7.87365	4.505	-3.37	619196	2.24698	-7.62	619053	0.557137	0.273525	0.4		130.261	96.3364	74.6483	159.968	133.002	116.214	116.33	81.95	42.56	145.23	120.46	89.93							7.87365	4.505	2.24698
YDR089W	622107	624716	2609	79.29	623782	95.301	8.87	622322	1.86	624007	40.1874	36.3821	7.69972	3.22948	-6.64	622932	2.91958	-7.62	622197	0.39595	0.358241	0.7		127.863	83.4339	80.4615	157.41	122.346	120.121	111.94	57.6	51.57	141.18	101.31	96.12							7.69972	3.22948	2.91958
YDR090C	625061	625993	932	82.69	625447	99.6709	10.99	625783	19.25	625277	44.0315	48.9361	8.08598	3.61443	-4.38	625649	3.97955	-8.43	625901	0.445048	0.490482	1		132.594	88.1196	91.4137	162.47	127.852	129.656	115.79	58.94	67.96	145.48	101.96	111.69							8.08598	3.61443	3.97955	339	7.66121	2.73518	2.63424	80.47
YDR091C	626703	628529	1826	84.26	627021	98.3351	11.22	627662	7.41	627917	40.7188	40.4143	7.93227	3.26103	-6.37	627433	3.24879	-6.37	628152	0.400952	0.3989	2.1		130.793	84.3931	84.2894	160.262	123.728	123.784	116.56	60.77	56.74	145.82	104.05	100.55							7.93227	3.26103	3.24879	349	7.28294	1.86529	3.12703	79.25
YDR092W	629871	630600	729	88.81	629883	101.37	32.49	630337	24.9	630596	51.6605	45.3179	8.26059	4.27195	-6.53	630044	3.64788	-3.97	630417	0.526548	0.44763	3.1		133.922	93.7308	89.438	163.487	131.667	129.165	121.16	77.02	71.11	150.49	117.08	112.64	S000035562	1	267	8.1831	3.85463	3.69019	8.30721	4.5181	3.64766
YDR093W	631277	636115	4838	84.14	632179	102.248	0.7	632047	8.53	631554	49.3929	46.0056	8.27485	4.00392	-6.64	632982	3.7296	-7.28	631576	0.492897	0.458535			134.63	92.6155	89.4159	164.049	131.569	128.529	116.62	50.49	57.38	146.06	95	101.2							8.27485	4.00392	3.7296
YDR094W	635835	636170	335	85.31	636153	113.888	25.16	636160	40.09	636160	68.9919	61.2751	9.28628	5.61429	-7.11	636129	5.0169	-1.71	635959	0.692232	0.618185		Dubious	146.049	110.101	104.676	175.22	147.015	143.767	117.16	70.96	81.71	146.05	112.06	118.98							9.28628	5.61429	5.0169
YDR095C	636112	636522	410	85.31	636153	116.396	40.09	636160	25.16	636160	62.2107	64.9192	9.28793	4.83224	-7.11	636349	5.0382	-7.11	636129	0.599343	0.623747		Dubious	150.091	105.358	108.76	180.701	144.25	148.309	117.16	81.71	70.96	146.05	118.98	112.06							9.28793	4.83224	5.0382
YDR096W	637134	639818	2684	80.65	639479	97.8124	16.47	637626	-4.33	639807	43.0365	38.0153	7.9091	3.47737	-5.19	637894	3.07784	-7.62	637940	0.427345	0.376723	0.3		130.708	86.0842	82.8264	160.568	124.86	123.134	113.69	64.58	46.56	143.56	106.39	92.13							7.9091	3.47737	3.07784
YDR097C	640104	643832	3728	77.3	640111	98.1318	-0.8	640106	11.81	641651	47.3688	36.225	7.92807	3.83314	-6.53	640721	2.92596	-8.6	640696	0.472532	0.358426	0.8		130.656	89.8837	80.7076	160.2	128.221	120.741	110.79	43.98	59.81	141.93	88.75	101.17							7.92807	3.83314	2.92596
YDR098C	644173	645030	857	85.49	645020	100.926	22.9	645019	15.08	644524	46.3391	39.9475	8.2071	3.72819	-6.42	645001	3.32938	-5.36	644173	0.457925	0.41028	1.9		133.929	89.5479	84.4264	163.887	128.457	124.464	118.52	68.12	63.84	148.44	108.75	107.61							8.2071	3.72819	3.32938
YDR099W	653602	654423	821	83.17	653955	100.515	23.2	653889	9.13	653602	49.4076	40.1937	8.12614	3.98547	-3.79	654001	3.28614	-7.39	653602	0.490365	0.402007	4.6		132.844	91.2166	84.7367	162.237	128.957	124.893	115.25	68.2	58.4	144.19	108.4	103.38							8.12614	3.98547	3.28614	175	7.39119	2.63648	1.67795	80.2
YDR100W	655008	655439	431	87.69	655213	99.9736	17.03	655295	22.25	655008	35.5572	51.9283	8.05058	2.77847	-7.62	655313	4.20278	-3.04	655113	0.339722	0.524537	1.8		132.871	81.2987	93.5405	162.797	122.466	131.162	121.25	67.15	68.41	151.69	110.68	110.45							8.05058	2.77847	4.20278	135	7.94228	3.55434	2.91287	91.89
YDR101C	655681	657462	1781	80.11	656311	98.3852	11.93	656311	17.28	656317	46.4961	42.9755	7.96603	3.77795	-7.62	657251	3.4874	-6.37	657220	0.465471	0.429153	2.7		130.914	89.2693	86.4639	160.463	127.817	125.638	114.7	58.02	63.7	145.72	99.37	105.36							7.96603	3.77795	3.4874
YDR102C	657643	657975	332	82.54	657876	91.9756	13.75	657876	30.19	657701	35.3259	39.9814	7.4073	2.94204	-3.12	657703	3.10291	-5.9	657678	0.366937	0.387598		Dubious	124.287	78.7487	82.7472	153.561	117.838	121.256	116.11	60.08	74.75	145.8	101.65	113.73							7.4073	2.94204	3.10291
YDR103W	658345	661098	2753	82.27	660952	96.0448	12.51	660269	12.1	660200	43.1496	39.0553	7.75975	3.47698	-6.37	660633	3.15976	-8.6	659306	0.427324	0.38744	0.3		128.682	85.8563	83.1365	158.301	124.316	122.811	115.06	61.33	59.6	144.78	105.14	102.21							7.75975	3.47698	3.15976	51	7.28173	3.19788	1.21192	88.93
YDR104C	661168	664905	3737	81.39	662966	97.4659	14.07	662905	0.66	662963	47.2383	35.7819	7.86886	3.80905	-8.9	663924	2.87995	-8.6	664362	0.469387	0.35233	0.2		130.158	89.5051	80.5634	159.836	127.591	120.851	116.42	61.15	49.41	147.12	103.4	93.09							7.86886	3.80905	2.87995
YDR105C	665344	666765	1421	83.78	666102	99.2799	6.5	666373	24.56	665344	44.5085	49.2884	8.04402	3.58132	-6.42	666333	4.0122	-5.19	665442	0.439747	0.494107	1.5		131.864	88.5176	91.5305	161.48	128.185	129.638	115.25	55.76	70.13	143.79	99.92	109.41							8.04402	3.58132	4.0122	86	6.3123	1.9	2.03345	81.68
YDR106W	666999	667853	854	83.33	667214	94.727	25.87	667238	3.86	667142	44.4798	34.6045	7.65622	3.5753	-6.34	667485	2.81598	-7.62	667117	0.438339	0.341942			127.597	86.9825	79.1202	157.423	125.247	119.194	115.66	71.42	53.22	144.96	112.21	97.47							7.65622	3.5753	2.81598
YDR107C	669011	671029	2018	79.67	669011	98.505	4.41	669333	19.28	671029	38.2722	47.0958	7.97192	3.09384	-8.6	669854	3.81823	-6.37	670551	0.377994	0.470168	0.6		131.206	83.0889	89.5566	160.901	123.425	127.804	113.06	53.2	68.05	143.3	96.92	108.23							7.97192	3.09384	3.81823	129	7.02515	-0.0774615	2.64138	92.38
YDR108W	671264	673360	2096	82.58	671399	97.0299	16.54	671869	12.62	673248	42.8557	38.5419	7.84175	3.44548	-7.45	673137	3.1085	-7.62	671570	0.423138	0.38072	0.6		129.61	85.9001	82.4107	159.19	124.667	121.88	115.02	62.75	60.09	144.43	103.95	102.67							7.84175	3.44548	3.1085
YDR109C	673515	675662	2147	80.55	673516	102.595	24.12	674386	15.2	673938	49.6809	43.1943	8.29384	4.01343	-7.62	674343	3.474	-9.88	674863	0.494739	0.426238	0.3		135.297	92.8822	87.0123	165.018	131.83	126.465	114.38	70.13	64.09	144.91	111.47	106.36							8.29384	4.01343	3.474	1	7.29	4.695	-3.105	87.06
YDR110W	676097	677797	1700	80.88	677418	96.4393	14.68	676942	-2.19	677421	48.554	35.0805	7.80908	3.91519	-7.62	676619	2.8233	-6.66	677458	0.483316	0.346173	0.3		129.049	90.5713	79.8493	158.64	128.446	120.111	114.05	62.26	47.6	144.09	104.95	92.2							7.80908	3.91519	2.8233	144	7.21028	3.16414	1.82648	83.46
YDR111C	678236	679759	1523	88.65	678249	104.696	25.08	678240	11.04	678248	51.6673	47.2455	8.47213	4.16453	-5.36	679259	3.84656	-8.27	679586	0.512933	0.473104	0.7		137.332	94.4558	90.8764	166.989	133.055	130.205	122.03	69.79	58.42	151.48	109.96	100.93							8.47213	4.16453	3.84656	362	7.21242	2.29135	1.01248	85.89
YDR112W	679539	679847	308	89.63	679815	100.069	23.31	679630	38.14	679839	37.1378	54.4898	8.0779	2.80434	-8.27	679586	4.41515	-4.77	679798	0.341812	0.549417		Dubious	132.744	81.9192	95.8249	162.341	122.214	133.082	122.57	69.91	81.86	152	111.78	121.22							8.0779	2.80434	4.41515
YDR113C	680491	681612	1121	84.66	681136	100.457	25.11	681135	8.45	680869	56.1314	36.7045	8.11849	4.5475	-7.62	681316	2.9516	-5.39	681070	0.561649	0.360517	0.3		133.009	96.9108	82.26	162.571	133.69	123.228	118.53	69.77	58.22	148.18	109.91	102.85							8.11849	4.5475	2.9516	41	6.81619	3.77571	3.22095	80.55
YDR114C	681919	682221	302	72.22	681952	95.1255	12.56	681954	28.07	681941	35.6638	49.0219	7.7068	2.82327	-2.81	682110	4.03558	-1.95	682221	0.348416	0.501485		Dubious	127.656	80.2502	90.6111	157.267	120.549	128.154	106.02	59.61	70.32	136.62	101.83	108.3							7.7068	2.82327	4.03558
YDR115W	682170	682487	317	85.52	682483	101.816	30.78	682483	30.11	682484	52.9703	49.5121	8.35079	4.37041	-3.15	682403	4.19604	-2.93	682447	0.537673	0.519245	2.1		134.496	95.5186	92.1823	164.076	133.718	130.563	117.99	74.67	72.69	147.44	114.14	110.98							8.35079	4.37041	4.19604	215	6.30866	1.90963	1.12708	80.36
YDR116C	682719	683576	857	88.37	682809	103.679	23.4	682719	13.91	682810	53.0047	43.2059	8.40963	4.29734	-5.39	683517	3.53874	-6.53	683428	0.528601	0.43451	1.1		136.613	95.1309	87.7957	166.538	133.182	127.922	122.38	69.2	62.34	153.21	111.81	105.66							8.40963	4.29734	3.53874
YDR117C	683941	685638	1697	83.6	683965	96.6688	26.03	685370	4.66	684756	44.939	36.2724	7.8084	3.6321	-4.13	684755	2.89267	-6.42	683951	0.446643	0.354022	0.6		129.288	87.5045	80.6166	158.901	125.855	120.547	117.04	71.14	54.59	146.04	110.58	98.35							7.8084	3.6321	2.89267	51	7.38442	2.38115	1.19135	85.05
YDR118W	685877	687835	1958	79.88	687152	94.5901	11.37	686430	12.32	686430	41.5337	34.3303	7.6356	3.32113	-8.9	686403	2.7467	-6.42	687479	0.406845	0.335523			127.538	84.7733	78.6771	157.438	123.707	118.564	112.96	59.44	59.21	142.94	102.57	101.28							7.6356	3.32113	2.7467
YDR118W-A	687763	687879	116	83.52	687872	99.468	28.06	687853	14.38	687863	46.4147	34.6628	8.39427	3.81855	-8.9	687865	3.32162	-6.42	687820	0.484188	0.425556		Dubious	132.501	89.7842	80.15	162.132	128.379	120.678	116.23	71.5	60.63	145.79	110.5	102.13							8.39427	3.81855	3.32162
YDR119W	688222	690528	2306	83.59	690521	98.7929	10.6	689913	15.62	688357	41.302	45.6587	7.98994	3.34807	-8.9	690452	3.69509	-5.15	690259	0.410394	0.454842	1.7		131.433	85.3907	88.4498	161.06	125.066	126.988	116.31	59.2	64.57	145.41	102.69	107.37							7.98994	3.34807	3.69509
YDR120C	691544	693256	1712	86.94	693081	102.032	29.88	692324	6.42	692940	51.561	40.272	8.2757	4.19064	-3.66	693102	3.26574	-7.62	692974	0.517922	0.399405	1.9		134.91	94.0621	85.1787	164.762	132.371	125.616	120.39	74.89	58.29	149.67	114.35	104.79							8.2757	4.19064	3.26574
YDR121W	693580	694170	590	90.31	693959	102.265	42.62	693588	25.03	694105	61.0574	40.307	8.30648	5.01298	-3.15	693791	3.19008	-7.62	693842	0.620372	0.391083	1.1		134.824	101.604	85.0882	164.409	138.273	125.424	122.27	85.92	72.71	151.26	124.36	115.55							8.30648	5.01298	3.19008	20	9.18714	6.1	4.59429	102.96
YDR122W	694695	697889	3194	83.45	696007	102.162	17.62	697390	5.19	696897	52.6866	43.6163	8.24593	4.25126	-7.62	697364	3.5011	-5.44	695977	0.524034	0.42943			134.644	94.8078	87.7218	164.148	132.785	127.434	115.75	66.15	53.73	144.62	106.18	97.24							8.24593	4.25126	3.5011	149	7.03593	2.54853	2.2284	81.48
YDR123C	698549	699463	914	91.38	698968	104.008	39.36	699109	18.91	699447	58.5041	46.0265	8.41861	4.74851	-4.17	698630	3.75697	-4.17	698718	0.587574	0.464448	0.3		136.013	99.238	90.8435	165.095	136.012	131.172	123.21	81.84	66.69	151.85	119.37	109.59							8.41861	4.74851	3.75697	523	7.55874	3.13074	2.95813	87.88
YDR124W	700310	701284	974	85.52	700416	99.4578	19.11	701247	12.79	701022	46.8753	35.3215	8.02759	3.78368	-6.34	701280	2.8677	-6.66	700468	0.464595	0.349692			132.465	89.4792	80.783	162.415	127.844	121.603	117.87	65.06	61.12	147.08	106.33	104.01							8.02759	3.78368	2.8677	210	7.95564	3.57905	2.61427	89.2
YDR125C	701392	702753	1361	82.09	702162	95.9889	13.53	701871	7.59	702161	41.7515	33.4452	7.74032	3.34742	-7.45	701464	2.70261	-7.62	701563	0.411542	0.3308			128.971	85.0274	78.3455	158.914	123.996	118.745	115.8	59.27	54.82	146.31	100.32	97.17							7.74032	3.34742	2.70261
YDR126W	703229	704239	1010	80.58	703433	98.7189	24.52	703292	26.95	703985	46.919	47.3491	7.97325	3.78244	-4.17	703832	3.85286	-4.93	704067	0.465232	0.474847	0.2		131.165	89.5378	90.5878	160.626	127.927	129.546	113.01	72.02	71.48	142.35	113.52	111.49							7.97325	3.78244	3.85286	175	7.82523	2.93438	3.19676	91.33
YDR127W	704479	709245	4766	83.87	706368	100.107	25.28	708268	12.26	705544	47.9055	45.5433	8.10166	3.87676	-4.41	707885	3.68237	-6.42	708532	0.477101	0.452423	1.8		132.515	90.8523	88.787	161.95	129.546	127.742	116.74	70.11	60.63	145.58	110.39	104.04							8.10166	3.87676	3.68237
YDR128W	709544	712990	3446	78.09	712607	99.9018	22.44	712676	12.24	710711	48.1801	40.6756	8.07464	3.88889	-5.39	711152	3.28293	-8.6	711854	0.478959	0.403504	0.6		132.574	90.9868	84.8357	162.247	129.564	124.592	111.35	67.88	60.84	141.35	106.98	103.69							8.07464	3.88889	3.28293
YDR129C	713335	715374	2039	86.52	715257	100.696	14.07	715256	23.99	714639	49.0335	45.1066	8.12891	3.926	-5.44	715302	3.62492	-5.15	714137	0.483863	0.446431	3.5		133.287	91.8779	88.4337	162.886	130.51	127.463	119.87	61.1	69.03	150.07	103.3	109.51	S000030259	1	110	7.48928	2.68036	3.37216	8.16321	3.99397	3.63413
YDR130C	715742	716617	875	83.09	715883	97.9975	33.79	715742	8.26	716283	55.1263	34.0477	7.936	4.49807	-3.88	716033	2.71864	-7.62	716239	0.557226	0.333014	0.4		130.428	95.7202	79.71	159.894	132.372	120.79	116.42	76.22	57.55	146.47	114.26	101.75							7.936	4.49807	2.71864	324	7.63182	2.9004	3.22015	83.36
YDR131C	716785	718455	1670	76.17	717005	96.1875	17.4	717532	14.1	718203	39.139	34.4819	7.74767	3.11485	-8.43	717355	2.77751	-8.9	717258	0.381299	0.340221	0.2		129.144	82.6809	79.5754	159.062	121.866	120.119	109.62	65.2	61.04	139.85	105.77	103.17							7.74767	3.11485	2.77751
YDR132C	718811	720298	1487	80.49	718838	95.9546	27.19	719043	14.64	719392	42.1187	35.9244	7.75679	3.41296	-5.36	719848	2.90789	-7.62	719003	0.419993	0.357587	0.1		129.014	85.0312	80.613	159.023	123.664	120.809	114.68	71.48	64.67	145.65	111.28	106.61							7.75679	3.41296	2.90789
YDR133C	720957	721292	335	81.27	720998	103.846	1.57	721030	20.48	721019	47.1553	50.949	8.31509	3.6961	-6.01	720986	3.98821	-4.17	721034	0.450982	0.491161	26.5	Dubious	136.901	89.9188	94.52	167.061	128.644	133.975	116.01	50.89	65.3	147.39	95.09	105.45							8.31509	3.6961	3.98821
YDR135C	722999	727546	4547	81.03	726040	98.0692	13.1	725790	5.56	726034	43.6788	41.7865	7.92612	3.51561	-6.34	724565	3.37927	-8.9	724977	0.43186	0.415143	1.5		130.727	87.1541	85.2215	160.376	126.308	124.332	114.35	60.54	53.78	144.23	103.12	97.02							7.92612	3.51561	3.37927	61	7.52161	4.33726	1.54726	87.85
YDR136C	727706	728278	572	82.41	727784	96.7984	22.07	728006	13.01	728011	39.0624	41.5596	7.88864	3.23422	-4.17	727773	3.47033	-7.62	728043	0.396614	0.427679		Dubious	129.586	83.2833	84.7379	159.314	122.992	123.603	115	67.11	59.98	144.53	107.57	102.13							7.88864	3.23422	3.47033
YDR137W	728254	730245	1991	80.31	729770	95.1237	19.79	728998	10.47	729916	44.2293	32.9205	7.70223	3.58989	-7.62	728996	2.66473	-8.27	729403	0.442068	0.326114	0.4		127.694	86.7469	77.7836	157.264	125.05	118.148	113.39	64.94	59.1	143.36	105.48	102.73							7.70223	3.58989	2.66473	65	7.92167	2.89727	3.1403	93.83
YDR138W	730573	732831	2258	77.8	731171	97.3873	13.85	731967	6.68	730811	43.1822	32.2743	7.86882	3.48444	-4.85	731810	2.60634	-7.62	730733	0.428066	0.318269	0.3		130.341	86.0741	77.723	160.248	124.693	118.592	111.8	61.59	54.53	142.59	104.43	96.86							7.86882	3.48444	2.60634	119	6.71542	2.71417	2.11042	89.49
YDR139C	733613	733919	306	81.99	733727	93.215	19.24	733758	25.97	733731	45.6862	37.8266	7.45752	3.86384	-5.03	733736	3.02446	-5.1	733777	0.477948	0.368502	5.7		125.459	88.0564	81.1836	154.729	126.321	120.199	114.88	65.61	70.03	144.69	106.95	109.62	S000033099	1	72	6.86055	1.26438	3.23575	7.66235	4.66594	2.96543
YDR140W	734133	734798	665	86.47	734654	100.641	22.12	734448	15.95	734710	47.6385	40.6296	8.14871	3.868	-6.42	734429	3.32953	-6.37	734323	0.475991	0.41048	1.1		133.378	90.7491	84.7245	163.139	129.6	124.48	119.45	67.99	62.84	149.36	109.2	104.83							8.14871	3.868	3.32953
YDR141C	734896	739992	5096	81.62	739001	95.7258	6.73	737586	2.67	738624	39.8488	36.8564	7.7314	3.21252	-7.62	737633	2.97157	-7.62	738045	0.394065	0.36466	0.7		128.65	83.4478	80.9983	158.536	122.705	120.719	113.87	56.06	52.65	143.11	100.3	96.44							7.7314	3.21252	2.97157
YDR142C	740468	741595	1127	85.41	741273	100.123	16.62	740468	22.21	741112	46.4082	43.8604	8.11968	3.81633	-6.13	740954	3.58288	-7.62	740835	0.471188	0.441693	0.6		132.799	89.6289	87.248	162.468	128.59	126.355	118.4	64.44	69.19	148.3	107.52	109.96							8.11968	3.81633	3.58288	18	6.34	-0.13	1.96632	96.55
YDR143C	742037	743869	1832	89.3	743332	105.791	35.18	743709	0.32	743311	55.7005	46.2123	8.55191	4.52507	-8.9	742799	3.6925	-8.43	743280	0.558663	0.45407	0.7		138.196	97.5298	91.0095	167.645	135.252	131.374	121.55	77.97	50.61	150.61	116.48	95.49							8.55191	4.52507	3.6925	11	8.76	4.57333	3.685	97.9
YDR144C	744306	746096	1790	86.56	744901	100.053	22.95	744836	21.35	745937	48.7158	47.827	8.07854	3.89186	-6.01	745859	3.87291	-6.42	744379	0.478353	0.476561	3.1		132.338	91.4431	90.7604	161.66	129.963	129.428	118.24	69.85	68.55	146.97	111.9	110.51							8.07854	3.89186	3.87291	32	7.36515	3.5403	4.43	93.68
YDR145W	746733	748352	1619	86.61	747398	100.3	32.61	748101	6.75	747359	57.1961	35.8202	8.1081	4.61775	-4.97	748114	2.85299	-7.62	748349	0.570586	0.347815	1.3		132.68	97.5998	81.3095	162.086	134.06	122.222	119.54	76.96	55.75	149.24	115.08	99.6							8.1081	4.61775	2.85299	38	7.54333	3.06821	3.45538	90.46
YDR146C	748608	750737	2129	83.06	750389	96.917	28.11	750728	6.14	748608	49.8936	35.2562	7.83558	4.05589	-4.17	750069	2.85252	-8.9	748608	0.500432	0.34838	0.8		129.381	91.2869	80.2309	158.858	128.603	120.702	115.06	72.55	54.67	144	112.51	99.14							7.83558	4.05589	2.85252	77	6.64756	0.964359	-1.39551	79.33
YDR147W	751626	753230	1604	81.03	752803	96.8216	7.95	752501	11.7	753082	42.6747	34.2117	7.81551	3.4291	-9.88	752483	2.74245	-7.62	753060	0.419832	0.334922	0.4		129.711	85.8498	79.0129	159.552	124.701	119.299	113.32	56.62	60.16	142.59	100.27	101.46							7.81551	3.4291	2.74245
YDR148C	753670	755061	1391	86.88	753724	103.434	30.73	754878	24.06	754481	53.7699	48.5584	8.37489	4.36555	-5.36	754764	3.94792	-4.17	753689	0.537644	0.486351	0.8		135.834	95.9769	91.9146	165.273	134.047	130.979	118.66	75.64	72.65	147.48	114.94	113.99							8.37489	4.36555	3.94792
YDR149C	755550	756257	707	87.05	756132	99.7678	-10.92	756202	34.02	756255	28.8595	52.3178	8.05876	2.31064	-6.53	756061	4.20503	-3.18	755809	0.281879	0.518898		Dubious	132.544	74.9959	93.9468	162.28	116.398	131.396	120.83	41.54	76.34	150.9	88.49	114.42							8.05876	2.31064	4.20503
YDR150W	755623	763869	8246	78.06	756342	97.5493	23.32	757034	-10.92	756202	51.8856	35.3007	7.88212	4.18653	-6.64	760726	2.84577	-6.53	756061	0.516558	0.347368	0.6		130.002	92.9325	80.4385	159.462	129.937	121.041	111.58	67.6	41.54	141.94	107.38	88.49							7.88212	4.18653	2.84577
YDR151C	764173	765150	977	85.09	764463	96.4761	29.14	764471	7.95	764463	49.2313	36.486	7.80193	3.97834	-4.41	764695	2.95585	-6.42	764440	0.48909	0.361534	0.6		129.137	90.6515	81.6418	158.784	127.992	122.251	118.79	72.33	56.07	147.9	111.18	99.22							7.80193	3.97834	2.95585
YDR152W	765701	766498	797	85.61	765738	100.257	33.03	766121	16.48	766004	56.7108	36.8219	8.12752	4.64107	-3.37	765800	2.92898	-5.44	766161	0.574912	0.359173	1.9		132.768	97.8084	81.9541	162.29	134.856	122.55	117.9	77.9	64.97	147.18	118.25	108.5							8.12752	4.64107	2.92898
YDR153C	766731	767966	1235	82.54	767025	101.815	32.15	767962	10.7	767962	55.3604	37.43	8.21282	4.43785	-4.16	767556	3.02099	-7.62	767142	0.547888	0.370413	1		134.283	96.5182	82.9955	163.762	133.642	123.948	114.11	75.06	59.21	142.6	113.66	101.84							8.21282	4.43785	3.02099	49	7.7666	3.1036	3.1962	89.26
YDR154C	768398	768748	350	72.47	768432	105.904	24.46	768432	14.83	768447	51.1321	54.3211	8.43829	4.02929	-2.39	768455	4.1735	-4.02	768481	0.498519	0.512963	61.4	Dubious	138.028	94.5175	97.3203	167.363	133.738	136.155	105.15	67.09	60.44	134.73	105.41	101.38							8.43829	4.02929	4.1735
YDR155C	768507	768995	488	103.44	768995	112.013	44.28	768626	46.32	768994	58.9221	61.8735	9.07342	4.6992	-2.57	768984	5.05826	-2.28	768512	0.579509	0.623988			143.986	102.045	104.4	173.049	140.918	142.775	135.78	90.31	92.06	165	129.5	131.87							9.07342	4.6992	5.05826
YDR156W	769520	769933	413	94.55	769523	114.521	50.24	769648	34.64	769524	69.0538	62.4846	9.26824	5.5893	-2.46	769634	4.95758	-2.93	769912	0.689879	0.611498			146.648	109.968	105.806	175.944	146.929	145.004	126.12	91.29	79.49	154.78	128.29	119.85							9.26824	5.5893	4.95758
YDR157W	769926	770327	401	78.02	770280	93.7424	2.13	770297	-1.47	770246	27.1077	38.2853	7.53557	2.14386	-9.88	770138	3.19015	-7.62	770233	0.258881	0.395398	0.4	Dubious	126.866	72.4436	82.0671	156.81	112.987	121.255	112.16	50.13	47.36	142.61	92.76	91.1							7.53557	2.14386	3.19015
YDR158W	770352	771449	1097	94.21	770991	105.171	26.52	771447	31.36	770358	51.6829	51.5181	8.52359	4.21536	-4.12	770551	4.19087	-5.15	770366	0.518342	0.514954	9.2		137.183	94.4417	94.307	166.275	132.969	132.881	126.02	72.5	76.02	154.91	113.82	116.37							8.52359	4.21536	4.19087
YDR159W	771872	775777	3905	80	774981	95.5577	10.79	773326	-7.56	774011	43.5293	31.9937	7.72032	3.51017	-8.6	773206	2.57088	-9.88	774259	0.431621	0.313569	0.6		128.435	85.9581	77.3214	158.27	124.169	118.067	113.12	57.23	45	143.01	98.89	92.04							7.72032	3.51017	2.57088
YDR160W	776158	778716	2558	80.06	778712	98.907	11.98	778496	13.83	776420	44.3403	44.2968	8.00397	3.59004	-8.9	776392	3.58031	-6.42	776695	0.43984	0.439769	0.4		131.827	88.0691	87.387	161.708	127.44	126.202	114.56	60.69	61.5	145.82	103.68	103.74							8.00397	3.59004	3.58031
YDR161W	779038	780201	1163	77.59	780199	100.142	25.08	779882	11.17	779133	51.0196	38.2596	8.11117	4.15259	-6.13	779288	3.10307	-6.42	779146	0.512062	0.379192	1.2		132.859	93.305	82.7034	162.535	131.396	122.686	109.4	70.59	61.42	138.23	111.32	105.81							8.11117	4.15259	3.10307
YDR162C	780385	781095	710	86.85	780810	98.2222	36.62	780875	14.19	780453	53.9917	35.9618	7.97021	4.41477	-4.17	780542	2.86442	-6.37	780409	0.545274	0.351814	0.8		130.27	95.5853	80.6112	159.38	133.082	120.813	118.11	81.24	61.11	146.47	120.14	104.33							7.97021	4.41477	2.86442
YDR163W	781418	781945	527	78.73	781931	103.7	18.46	781943	8.03	781874	63.0241	33.9294	8.39152	5.09225	-1.67	781544	2.76182	-7.62	781725	0.631553	0.337689	0.7		136.624	103.68	80.2288	166.433	140.2	121.774	111.29	63.76	57.69	140.78	104.19	102.22							8.39152	5.09225	2.76182
YDR164C	782036	784210	2174	80.35	782824	97.4356	10.85	782815	1.74	782780	43.9096	36.1496	7.85685	3.51718	-6.66	783748	2.89836	-9.88	782460	0.432607	0.355343	0.3		130.224	86.7151	80.8919	159.995	125.275	121.173	114.13	57.25	52.07	144.73	98.78	96.72							7.85685	3.51718	2.89836	66	6.8991	3.07015	-0.0498507	84.84
YDR165W	784866	786200	1334	80.26	786200	96.2918	17.44	785747	5.32	785057	39.6905	32.6084	7.79294	3.21236	-5.36	785630	2.64606	-7.11	786010	0.395483	0.323768	2		129.158	83.0589	77.8276	158.958	122.085	118.434	114.74	63.19	54.43	144.27	103.79	97.83							7.79294	3.21236	2.64606
YDR166C	786301	789216	2915	79.8	788337	94.0729	14.5	788337	-10.35	788674	39.121	29.5405	7.61337	3.15327	-5.36	786571	2.39628	-7.62	788630	0.387205	0.291776	0.4		126.933	82.2163	74.9364	156.755	121.005	115.751	113.71	60.13	43.21	144.38	101.08	90.79							7.61337	3.15327	2.39628	27	6.07536	4.25786	1.16714	93.3
YDR167W	789444	790064	620	86.28	789766	101.67	39.44	789766	19.58	789448	59.6812	44.7881	8.24383	4.75298	-2.93	790058	3.70414	-4.17	789656	0.586296	0.457617	1.9		133.76	100.656	88.2635	162.914	137.614	127.493	119.28	82.03	66.9	148.56	120.37	109.23							8.24383	4.75298	3.70414
YDR168W	790323	791843	1520	82.91	791506	95.7763	24.36	791322	1.57	791576	45.6131	29.4895	7.75358	3.69699	-4.81	791345	2.38256	-5.39	791565	0.455595	0.289625	1.2		128.321	87.628	74.8058	157.878	125.486	115.586	115.79	70.43	51.54	145.55	110.92	96.31							7.75358	3.69699	2.38256
YDR169C	792343	793884	1541	88.64	792501	101.487	32.92	792343	7.1	792344	54.19	42.7748	8.21363	4.3855	-6.64	792367	3.46029	-6.42	793600	0.541595	0.424838	0.3		134.021	95.4287	87.4998	163.575	132.631	127.786	121.79	76.19	56.21	151.22	115.12	100.24							8.21363	4.3855	3.46029	317	6.95572	0.990094	1.69239	81.92
YDR169C-A	794569	794718	149	98.35	794671	106.997	45.87	794710	37.04	794569	52.8217	50.0567	8.4478	4.40707	-1.11	794679	3.72553	-5.39	794700	0.5434	0.456267			138.804	95.3825	92.9635	167.722	133.611	131.787	129.05	88.92	83.33	156.94	127.31	125.23							8.4478	4.40707	3.72553
YDR170C	796188	802217	6029	81.01	796315	98.3997	9.28	798101	7.39	799057	45.0144	38.0459	7.94896	3.62776	-7.4	800387	3.06222	-7.62	799014	0.446438	0.375312	1.6		130.815	87.7456	82.4107	160.249	126.241	122.333	113.12	58.64	54.94	142.15	102.91	97.58							7.94896	3.62776	3.06222
YDR171W	806616	807743	1127	84.42	807743	105.139	30.61	807742	16.95	807619	60.6311	45.6777	8.50653	4.89409	-4.41	806627	3.68645	-6.42	807201	0.604113	0.453821	1		137.682	101.678	90.6403	167.223	138.708	131.093	120.64	75.51	66.14	150.47	114.85	110.19							8.50653	4.89409	3.68645	87	6.71057	1.89034	1.86614	86.96
YDR172W	808319	810376	2057	88.28	810122	101.736	24.95	810122	14.11	809957	55.3554	42.4565	8.22978	4.46863	-6.13	809110	3.41549	-5.22	809329	0.552357	0.418659	7.7		134.072	96.9703	86.8363	163.436	134.489	126.771	121.24	70.74	61.13	151.14	111.89	103.33							8.22978	4.46863	3.41549	54	7.24509	2.81	0.782909	88.53
YDR173C	810560	811627	1067	78.23	811275	99.0145	19.39	810890	10.68	811220	48.5017	36.9782	7.9883	3.91544	-6.64	810976	2.95053	-6.37	810691	0.483127	0.361901	0.3		131.362	90.8886	81.3782	160.758	129.111	121.357	111.81	63.95	57.97	142.13	103.97	100.39							7.9883	3.91544	2.95053
YDR174W	812105	812845	740	85.72	812845	104.801	46.55	812845	10.28	812606	58.7517	46.1802	8.45375	4.709	-4.81	812444	3.69408	-6.42	812577	0.580742	0.454588	3.3		136.956	99.4606	90.6752	166.139	136.157	130.659	118.67	88.1	59.83	148.16	124.03	104.28							8.45375	4.709	3.69408	161	6.65117	2.96685	2.40772	87.18
YDR175C	813188	814147	959	84.72	813869	99.1011	27.91	813421	18.18	813214	49.6538	40.6322	8.00783	3.99064	-5.36	813451	3.31289	-5.44	813288	0.491948	0.40526	1		131.853	92.099	84.6661	161.599	130.39	124.337	117.22	72.29	65.89	146.66	112.19	108.72							8.00783	3.99064	3.31289	26	8.67852	4.57185	0.532963	91.16
YDR176W	814447	816555	2108	84.11	815367	99.9017	15.99	815366	4.41	815081	54.3011	31.1421	8.07503	4.3865	-5.62	815361	2.51113	-9.88	815223	0.540706	0.305752	0.7		132.749	95.334	77.6312	162.562	132.321	119.416	117.5	61.52	55.85	147.26	102.4	101.96							8.07503	4.3865	2.51113	99	6.4495	2.8934	-0.5782	81.81
YDR177W	816873	817520	647	82.74	816873	100.36	38.62	817145	10.89	817520	53.6795	44.9814	8.18903	4.37156	-4.12	817137	3.74409	-3.22	816901	0.540278	0.463704	4.9		132.272	95.3104	88.4884	161.295	132.858	127.656	115.19	81.77	64.32	145.72	119.98	105.11							8.18903	4.37156	3.74409	1653	7.8048	2.70788	3.60381	89.91
YDR178W	817945	818490	545	91.45	818281	104.577	18.17	818281	26.21	818430	49.9337	55.5671	8.45445	4.1017	-4.97	818246	4.44766	-4.42	818164	0.506392	0.552216	1.9		137.5	93.3895	98.258	167.407	132.596	136.718	123.8	65.79	71.33	153.14	108.55	111.88							8.45445	4.1017	4.44766	116	8.19137	2.59453	4.43718	94.3
YDR179C	818703	819191	488	82.16	819161	89.585	25.23	818932	5.85	819129	40.4115	18.4322	7.27356	3.27065	-5.36	818888	1.49712	-6.13	818788	0.404315	0.181718	0.2		122.61	82.4683	65.2295	152.542	120.355	107.258	115.11	69.78	54.2	143.77	109.81	97.51							7.27356	3.27065	1.49712
YDR179W-A	819428	820819	1391	82.32	819814	93.6289	14.63	820388	15.55	819998	36.3618	34.7972	7.58451	2.93972	-6.13	820119	2.81697	-6.53	819522	0.359634	0.344741			126.628	80.0639	79.0169	156.57	119.374	118.786	115.55	61.16	62.35	145.66	102.68	104.36							7.58451	2.93972	2.81697
YDR180W	821290	825771	4481	77.15	822615	93.4095	10.95	822119	1.23	823631	38.9601	33.1735	7.55023	3.1511	-7.62	822165	2.67413	-9.88	825264	0.38658	0.327483	0.7		126.3	82.0766	77.7916	156.14	120.88	117.916	111.07	58.11	50.27	141.79	100.42	94.22							7.55023	3.1511	2.67413
YDR181C	825905	827350	1445	85.98	827284	97.9501	27.81	825905	8.45	826744	50.64	31.117	7.91688	4.0688	-4.41	827343	2.50041	-9.88	826711	0.501957	0.305588	0.3		130.441	91.8994	76.8286	159.943	129.11	117.933	118.3	71.66	57.52	146.31	112.24	100.44							7.91688	4.0688	2.50041	38	6.94795	2.41385	0.669744	90.63
YDR182W	827577	829052	1475	81.45	827743	97.6825	10.23	829028	19.29	828949	44.7063	41.0379	7.88431	3.5646	-7.62	829030	3.3073	-6.42	827667	0.43815	0.407222	1.2		130.314	87.8552	84.7376	159.941	126.687	124.083	113.44	57.68	65.8	142.43	100.07	105.62							7.88431	3.5646	3.3073
YDR182W-A	829146	829349	203	84.78	829159	95.9368	23.15	829345	27.34	829160	46.7261	41.9991	7.67025	3.66833	-4.95	829334	3.30196	-6.42	829302	0.444412	0.401716			128.767	89.7666	85.5402	158.585	128.336	124.756	117.66	69.52	72.57	147.46	111.18	113.01							7.67025	3.66833	3.30196
YDR183C-A	830392	830649	257	77.85	830581	85.4564	6.09	830538	18.68	830647	16.3154	32.3487	6.83333	1.08314	-6.37	830581	2.52376	-5.39	830648	0.128256	0.306899		Dubious	119.125	63.0345	75.7676	149.574	105.069	114.742	111.57	54.52	64.71	142.12	97.95	105.9							6.83333	1.08314	2.52376
YDR183W	829580	830272	692	81.1	830272	93.331	26.31	830013	9.29	829597	46.5465	30.7774	7.52857	3.76325	-3.88	829984	2.47717	-5.39	829940	0.463521	0.301371	0.3		125.963	88.6681	75.6637	155.576	126.626	116.047	113.62	71.29	57.18	143.26	111.72	99.94							7.52857	3.76325	2.47717	22	6.44043	3.57609	2.29261	86.56
YDR184C	830624	831508	884	82.64	831131	94.5263	20.96	830783	-1.42	831096	43.8392	29.7984	7.65336	3.54954	-5.36	830794	2.35451	-6.42	831065	0.43687	0.286847			127.136	85.7013	75.382	156.753	123.466	116.372	116.04	64.62	50.01	146.27	105.52	95.91							7.65336	3.54954	2.35451
YDR185C	831929	832468	539	80.54	832468	103.931	17.77	831934	18.65	831972	51.1357	44.8034	8.44967	4.20113	-3.26	832163	3.54452	-8.9	831929	0.518352	0.433963	0.2		136.376	94.1599	89.1977	165.82	132.943	129.191	114.49	63.86	63.75	144.82	105.24	105.47							8.44967	4.20113	3.54452	22	6.9387	1.35261	0.488261	90.79
YDR186C	832854	835487	2633	79.9	833052	101.268	22.19	835005	11.73	833065	51.4457	41.5942	8.19623	4.16211	-4.85	833600	3.37431	-6.64	832938	0.513022	0.414081	1		133.518	93.3844	86.2894	162.817	131.191	126.543	112.22	67.84	59.3	141.42	108.46	101.97							8.19623	4.16211	3.37431	115	6.73871	3.2	0.641724	78.6
YDR187C	836223	836741	518	86.36	836364	110.637	32.4	836314	37.44	836282	56.2212	64.626	8.89187	4.49468	-3.12	836400	5.09083	-2.95	836238	0.552524	0.628092		Dubious	142.824	98.6482	107.202	172.092	136.911	145.633	118.11	75.76	83.4	146.78	114.76	124.75							8.89187	4.49468	5.09083
YDR188W	836416	838056	1640	80.5	838056	111.473	35.69	838040	5.33	838048	62.4116	56.4569	9.05196	5.05886	-5.19	837044	4.61851	-5.39	837735	0.624991	0.570969	5.7		143.609	104.903	99.4391	172.813	143.234	138.165	116.91	77.76	54.68	147.59	115.62	98.92							9.05196	5.05886	4.61851	111	5.67286	1.94545	0.45375	73.38
YDR189W	838387	840387	2000	83.54	839859	99.2772	17.11	839215	9.06	839857	47.9778	38.7165	8.04008	3.88545	-8.6	839366	3.13274	-7.11	840110	0.478391	0.384653	0.9		131.786	90.1708	83.4949	161.302	128.192	123.789	116.57	64.82	56.72	146.08	106.8	99.47							8.04008	3.88545	3.13274	4	8.058	2.478	2.02	110.57
YDR190C	840599	841990	1391	87.8	841432	100.892	24.07	841070	10.34	840600	51.7287	42.5312	8.16461	4.17687	-3.37	840609	3.46029	-7.62	841788	0.515848	0.424246	4.4		133.426	94.2874	86.3554	162.976	132.661	125.839	120.13	70.1	59.35	149.46	111.46	103.32							8.16461	4.17687	3.46029	140	7.25879	2.12915	1.28227	87.71
YDR191W	842332	843444	1112	85.73	843437	102.084	25.5	843247	19.05	842335	50.1104	42.7052	8.26264	4.03904	-5.03	842585	3.47444	-6.66	842450	0.496649	0.424394	0.4		134.578	92.8471	86.9648	164.078	131.337	126.837	117.93	71.75	66.32	147	112.13	108.39							8.26264	4.03904	3.47444
YDR192C	843564	844856	1292	88.4	844155	107.598	31.85	843923	27.12	843902	54.7978	50.4975	8.71685	4.42849	-3.79	843901	4.15092	-6.34	843948	0.544161	0.510812	0.2		140.418	97.6762	94.4032	170.262	136.338	133.999	120.98	77.18	74.2	150.53	117.95	115.41							8.71685	4.42849	4.15092
YDR193W	844549	844947	398	87.07	844932	105.72	16.3	844935	36.65	844932	50.2856	55.6814	8.55541	4.14997	-3.26	844778	4.54416	-3.37	844888	0.506566	0.562281		Dubious	138.501	94.3164	97.9969	168.164	133.765	136.101	119.89	63.3	78.57	149.52	105.49	116.3							8.55541	4.14997	4.54416
YDR194C	845947	847941	1994	79.8	846115	94.9726	11.45	846765	-6.84	846720	43.5304	33.4043	7.65818	3.48999	-6.34	846811	2.68314	-7.62	846705	0.429173	0.32797	2.5		127.673	86.0438	77.9764	157.369	124.349	118.105	112.59	58.61	42.96	142.31	100.37	87.54							7.65818	3.48999	2.68314	104	7.42695	3.02276	2.6861	85.3
YDR194W-A	848066	848218	152	84.6	848198	90.755	25.96	848168	22.06	848093	36.0831	37.6439	7.26255	2.88503	-4.36	848131	2.96869	-6.01	848139	0.354444	0.371307			123.232	79.4855	80.6225	152.845	118.58	119.586	116.72	71.28	67.72	145.84	112.01	108.33							7.26255	2.88503	2.96869
YDR195W	848594	850195	1601	80.33	850195	97.7476	24.89	848661	-3.51	849232	47.2435	32.9603	7.90476	3.80502	-4.41	849715	2.67428	-9.88	849625	0.46937	0.32701	0.6		130.78	89.3096	78.7436	160.753	127.209	119.926	114.89	70.72	47.12	144	111.9	92.47							7.90476	3.80502	2.67428	12	7.23077	5.35615	3.57154	92.93
YDR196C	850269	850994	725	75.49	850270	96.9815	26.12	850276	10.69	850269	50.1844	35.3967	7.90419	4.13727	-5.36	850813	2.92762	-8.9	850403	0.513306	0.360675	2.1		129.304	91.9085	79.7468	158.718	129.6	119.742	107.66	68.21	56.23	138.18	106.81	97.55							7.90419	4.13727	2.92762	10	5.84091	1.40182	2.72636	84.53
YDR197W	851223	852392	1169	77.27	852370	95.6548	23.86	852382	9.25	851391	41.6961	35.7385	7.72952	3.38424	-6.37	852276	2.9318	-7.62	852068	0.414821	0.359026	0.3		128.338	84.6359	80.1546	157.981	123.27	120.098	110.61	67.58	57.05	140.81	106.87	99.91							7.72952	3.38424	2.9318
YDR198C	852528	853967	1439	77.74	852590	95.5206	0.48	853611	10.92	852894	41.8708	35.7088	7.72719	3.40918	-6.64	853247	2.90651	-6.42	853837	0.420097	0.357444	0.4		128.158	84.9766	80.0448	157.778	123.784	119.912	110.76	50.33	59.47	140.67	94.99	101.68							7.72719	3.40918	2.90651
YDR199W	854170	854535	365	84.11	854215	94.3838	-5.12	854465	17.14	854170	23.2229	47.4409	7.55888	1.71959	-6.42	854424	3.82798	-4.95	854506	0.199836	0.470519		Dubious	127.723	69.8778	88.991	158.028	111.77	126.619	117.1	45.62	58.57	147.32	91.06	99.87							7.55888	1.71959	3.82798
YDR200C	854274	856088	1814	83.87	855115	97.2724	29.65	855598	-5.12	854465	48.2904	31.6658	7.8804	3.90389	-6.34	855473	2.57722	-6.42	854424	0.481658	0.314848			130.016	90.0661	77.3808	159.744	127.735	118.499	116.38	73.58	45.62	145.7	112.78	91.06							7.8804	3.90389	2.57722	95	7.03083	3.96198	0.728021	84.4
YDR201W	856312	856809	497	83.6	856800	100.63	28.41	856809	5.45	856780	53.196	35.638	8.18859	4.43968	-2.35	856454	2.90835	-3.74	856761	0.550422	0.356526	1.2		133.32	95.4524	80.6051	162.938	133.441	120.976	117.67	74.16	53.38	148.41	113.23	96.34							8.18859	4.43968	2.90835
YDR202C	856893	857948	1055	79.99	856894	96.511	28.91	857628	14.01	857225	46.274	35.7757	7.78001	3.69441	-3.37	857551	2.89776	-4.95	857273	0.454886	0.355152	0.4		129.06	88.4496	80.476	158.63	126.457	120.72	112.77	73.82	61.69	143.11	113.27	103.06							7.78001	3.69441	2.89776	10	6.84909	4.66364	3.24	88.53
YDR203W	857677	857994	317	90.53	857779	98.9771	25.77	857775	37.78	857963	34.6938	48.7797	7.99852	2.83956	-4.77	857730	4.07437	-3.1	857936	0.348836	0.505597		Dubious	131.437	80.2729	90.6713	160.85	121.191	128.434	123.24	72.16	80.91	152.18	113.2	119.73							7.99852	2.83956	4.07437
YDR204W	858132	859139	1007	92.96	858632	106.188	30.98	858439	26.62	858632	56.9572	49.0948	8.58762	4.60089	-5.39	858452	4.00812	-6.42	858907	0.566746	0.493948	0.4		138.996	99.4456	92.8535	168.817	137.763	132.306	125.66	78.04	72.46	155.21	119.75	113.15							8.58762	4.60089	4.00812	60	7.11639	2.45131	3.46639	89.49
YDR205W	859341	861515	2174	80.42	860092	99.2451	2.5	860552	19.91	861368	37.8028	47.5496	8.01477	3.05915	-7.62	860928	3.81711	-6.34	861382	0.3732	0.469853	0.3		131.874	82.4819	90.1918	161.495	122.666	128.602	113.49	53.08	66.69	143.45	96.8	108.7							8.01477	3.05915	3.81711
YDR206W	862049	864703	2654	83.62	863513	99.788	16.8	862139	5.06	863844	43.1064	38.6324	8.0717	3.51229	-6.34	863020	3.10399	-9.88	863492	0.43162	0.379879	0.8		132.751	86.7689	83.162	162.678	126.082	123.237	116.75	64.34	55.08	146.77	107.02	99.93							8.0717	3.51229	3.10399	24	6.3428	-2.4556	2.5332	99.54
YDR207C	865007	867517	2510	84.35	865008	108.146	31.84	865777	-23.77	865036	57.8002	47.0306	8.74358	4.6753	-7.28	866133	3.77489	-9.88	865016	0.576603	0.463094	0.3		140.692	99.4556	92.1984	170.292	137.061	132.927	118.3	75.54	32.51	150.18	112.25	82.8							8.74358	4.6753	3.77489	100	5.75416	1.78842	-0.345743	63.73
YDR208W	868219	870558	2339	80.45	869713	98.6629	14.79	869651	11.51	869302	45.9674	39.234	7.97331	3.70794	-7.62	869673	3.14816	-7.62	868392	0.455564	0.386735	0.8		131.174	88.5283	83.809	160.682	126.876	123.905	112.45	63.21	59.79	141.24	105.54	103.1							7.97331	3.70794	3.14816
YDR209C	871031	871444	413	85.43	871356	98.4217	12.16	871034	17.21	871292	37.6439	47.266	8.00585	3.14609	-6.64	871327	3.85879	-4.17	871272	0.383841	0.475918	0.4	Dubious	130.983	82.1988	89.9768	160.518	122.364	128.34	118.8	61.85	64.48	149.05	104.16	106.92							8.00585	3.14609	3.85879
YDR210W	871069	871296	227	89.15	871293	102.885	17.21	871292	23.68	871293	54.1585	47.9732	8.29013	4.445	-4.17	871272	4.00868	-3.44	871251	0.545877	0.494474	6.5		135.139	96.6581	91.498	164.309	134.585	130.592	121.67	64.48	68.16	151.17	106.92	108.12							8.29013	4.445	4.00868	303	7.32477	2.73809	2.18546	83.04
YDR211W	884722	886860	2138	82.64	885101	95.6981	23.43	885479	8.97	886316	45.5201	37.2338	7.73726	3.68378	-7.62	885120	2.99036	-7.39	885184	0.453689	0.367059	2.2		127.884	87.9108	81.1365	157.102	126.092	120.665	114.08	68.7	56.81	142.59	108.81	99.71							7.73726	3.68378	2.99036	83	7.4656	3.81786	2.51155	88.86
YDR212W	887227	888906	1679	83.81	887566	100.696	20.7	888338	26.58	887604	45.8554	45.3921	8.16048	3.72757	-5.39	887753	3.68296	-7.62	887285	0.458452	0.45247	2.7		133.07	89.311	88.2525	162.484	128.465	126.868	115.85	66.92	71.33	144.91	108.43	111.55							8.16048	3.72757	3.68296
YDR213W	889746	892487	2741	89.24	892259	103.612	24.4	892122	13.77	892487	56.2389	46.5783	8.38124	4.5431	-5.5	890763	3.77375	-6.66	892184	0.560026	0.463198	0.3		135.908	97.9846	90.1832	165.251	135.627	129.459	120.96	70.56	65.57	149.75	112.04	108.33							8.38124	4.5431	3.77375	120	7.63702	3.23793	0.704793	101.55
YDR214W	892870	893922	1052	87.87	893922	107.166	20.87	893922	30.28	893917	54.4578	48.106	8.71352	4.4533	-5.36	893520	3.91722	-6.42	893427	0.5483	0.480532	2.4		139.993	97.355	92.2752	169.818	136.006	132.06	121.92	68.3	74.62	152.56	110.45	114.49							8.71352	4.4533	3.91722
YDR215C	894113	894496	383	95.86	894434	120.966	39.95	894434	4.65	894482	60.4765	64.5598	9.84195	4.99898	-6.64	894448	5.23354	-6.34	894460	0.615938	0.646458		Dubious	154.47	104.433	109.466	184.839	144.053	149.69	128.45	82.59	56.7	158.03	120.48	103.14							9.84195	4.99898	5.23354
YDR216W	895029	899000	3971	80.43	897769	96.7797	8.28	898135	6.22	895037	39.6888	36.8131	7.82459	3.20773	-6.42	897263	2.96581	-6.34	897936	0.393394	0.36351	0.2		129.519	83.162	81.1628	159.242	122.305	121.089	113.69	56.02	56.55	143.51	98.78	101.31							7.82459	3.20773	2.96581
YDR217C	899545	903474	3929	76.74	899545	96.7601	16.43	899987	4.34	902569	47.7337	32.0609	7.82014	3.84957	-6.42	900513	2.59411	-9.88	900854	0.474641	0.316539	0.2		129.372	89.6744	77.371	158.99	127.483	118.138	110.28	62.8	51.66	140.65	104.42	94.84							7.82014	3.84957	2.59411	54	6.05145	2.07636	-1.96782	75.42
YDR218C	903775	905046	1271	79.12	904033	96.3217	18.85	904491	-3.54	903855	46.6756	30.4537	7.80778	3.78851	-4.55	904908	2.47876	-6.64	904208	0.466407	0.303097			128.932	88.7433	76.0221	158.528	126.672	116.995	112.78	64.27	47.14	143.14	105.05	92.5							7.80778	3.78851	2.47876
YDR219C	905449	906846	1397	81.49	905687	94.9812	20.87	906184	-9.86	905676	44.9492	28.7601	7.6549	3.59851	-6.13	905965	2.29466	-7.62	906243	0.443591	0.279578	0.3		127.865	87.0522	74.5977	157.704	124.978	115.829	115	66.25	41.27	145.35	107	87.02							7.6549	3.59851	2.29466
YDR220C	906994	907287	293	82.53	907003	94.2292	19.36	907178	13.96	907013	36.315	42.181	7.57687	2.85878	-6.37	907160	3.38986	-3.95	906994	0.352279	0.423299	0.3	Dubious	127.581	80.4388	85.1985	157.946	120.245	124.129	116.78	67.71	60.4	147.6	110.98	101.87							7.57687	2.85878	3.38986
YDR221W	907324	909432	2108	83.08	908166	98.5205	27.56	908438	4.04	908212	49.2472	39.7741	7.96627	3.96839	-7.11	908313	3.21821	-6.13	908194	0.489028	0.394557	0.2		131.016	91.6821	83.7266	160.517	129.934	123.281	116.74	71.58	52.94	146.53	110.81	96.78							7.96627	3.96839	3.21821	215	8.47921	4.39412	3.23958	108.16
YDR222W	910048	911295	1247	82.75	910136	96.4328	16.63	910486	11.79	910482	40.5528	37.7716	7.7972	3.2697	-6.01	910498	3.0613	-7.62	910799	0.400881	0.376282	0.4		128.928	84.3391	81.7441	158.436	123.725	121.317	115.3	62.91	58.37	144.8	103.88	100.17							7.7972	3.2697	3.0613	40	8.36537	2.59268	2.38537	98.12
YDR223W	912093	913496	1403	80.02	912327	99.1194	28.19	913238	4.54	912349	51.1999	39.9822	8.04491	4.18325	-5.39	912903	3.27715	-9.88	912342	0.516524	0.400947	0.1		131.683	93.1919	84.3719	161.238	131.031	124.317	114.48	73.67	54.63	145.68	114.56	97.51							8.04491	4.18325	3.27715
YDR224C	914311	914706	395	79.93	914311	96.8675	29.5	914317	30.58	914611	52.8268	42.8315	7.91657	4.41391	-2.6	914502	3.57242	-4.81	914658	0.545833	0.443283	21.2		129.309	93.0479	86.6819	158.857	129.474	126.153	111.92	72.54	76.31	142.33	111.23	116.25							7.91657	4.41391	3.57242	124	5.64968	0.31088	0.05024	71.48
YDR225W	915524	915922	398	91.43	915534	103.048	43.02	915529	19.61	915525	54.5194	48.3567	8.41749	4.54574	-2.47	915716	4.09301	-4.16	915524	0.560175	0.500376	29.1		135.687	96.5243	91.2559	165.385	134.451	130.017	124.83	85.11	66.66	155.12	123.03	108.7							8.41749	4.54574	4.09301	157	6.81443	1.6757	2.78532	80.05
YDR226W	916480	917148	668	94.96	917148	106.842	31	917148	27.69	916811	57.3484	49.8637	8.63564	4.68919	-1.76	916974	4.06126	-5.15	916650	0.577354	0.501196	16.1		139.027	99.1586	93.5367	168.274	136.823	132.878	127.31	77.5	74.88	156.14	117.71	116.92							8.63564	4.68919	4.06126	139	6.45186	1.30807	1.41064	80.03
YDR227W	917565	921641	4076	80.12	920644	98.4209	23.66	919531	-3.39	921583	49.1726	30.8196	7.95227	3.97069	-6.13	921052	2.4793	-8.6	917829	0.489173	0.301253	0.3		131.147	90.6345	76.9996	160.853	127.992	118.518	113.26	69.21	46.93	142.07	108.23	91.99							7.95227	3.97069	2.4793	174	6.96069	1.59977	2.15463	83.68
YDR228C	921920	923800	1880	81.11	923783	96.971	19.9	922934	0.03	923251	46.9592	32.8248	7.85064	3.81376	-5.15	923399	2.63669	-8.43	922880	0.470053	0.32143	1		129.512	88.6417	78.1988	159.055	126.203	119.023	113.23	66.49	49.9	142.35	107.84	94.58							7.85064	3.81376	2.63669	13	7.75929	5.81429	3.60929	89.95
YDR229W	924779	926140	1361	82.33	925314	104.579	15.21	925314	4.04	925430	57.8628	41.0458	8.47811	4.70877	-5.44	926015	3.35203	-6.42	925463	0.580984	0.41152	0.7		137.013	99.4809	86.0719	166.475	137.011	126.605	115.18	61.29	53.65	144.96	102.65	98.11							8.47811	4.70877	3.35203	51	6.24442	1.95904	1.06019	82.11
YDR230W	926217	926564	347	90.56	926217	109.858	29.73	926465	27.61	926217	46.0182	64.8147	8.9767	3.81957	-5.39	926369	5.3296	-1.51	926238	0.465575	0.657931		Dubious	142.834	90.9334	106.042	172.888	131.462	143.42	123.65	76.7	71.7	154.29	117.39	112.52							8.9767	3.81957	5.3296
YDR231C	926287	926904	617	98.76	926325	112.375	40.9	926629	29.73	926465	65.3266	52.8874	9.09921	5.25377	-4.95	926675	4.3178	-5.39	926369	0.64979	0.530097			144.957	107.033	96.7183	174.595	144.705	136.236	130.73	87.09	76.7	159.72	128.66	117.39							9.09921	5.25377	4.3178	51	9.05481	5.43385	3.93231	100.31
YDR232W	927446	929092	1646	87.56	929057	110.225	31.01	927446	24.08	928107	58.6292	56.9742	8.92371	4.75107	-5.39	928537	4.62322	-7.28	928113	0.585956	0.571154	1.7		142.531	101.119	100.329	171.893	139.476	139.407	120.34	77.65	72.6	150.07	118.65	116.18							8.92371	4.75107	4.62322	171	6.45709	0.236628	1.3182	75.77
YDR233C	929464	930351	887	87.76	930189	101.217	20.12	930172	3.22	929482	46.0834	46.0224	8.23619	3.83936	-6.42	930191	3.73126	-6.37	929477	0.472106	0.459245	12		133.861	88.7142	89.7154	163.526	127.19	129.119	120.35	65.64	52.62	149.91	106.52	96.9							8.23619	3.83936	3.73126	157	6.91449	1.17506	3.17044	91
YDR234W	931123	933204	2081	88.54	932681	106.767	24.77	932945	22.65	933029	57.5797	53.0628	8.63578	4.66403	-6.34	932930	4.30385	-6.13	932992	0.576196	0.529678	2.7		139.062	99.9526	96.0298	168.406	138.17	134.757	120.8	70.06	68.73	149.03	110.76	110.12							8.63578	4.66403	4.30385
YDR235W	933498	935132	1634	80.61	934847	91.8879	19.1	933876	3.34	934837	36.4787	30.2707	7.41352	2.9337	-5.39	933921	2.43292	-9.88	934798	0.358508	0.297211	0.6		124.919	80.0603	75.0089	154.882	119.28	115.232	113.89	65.23	51.58	143.88	106.01	94.81							7.41352	2.9337	2.43292
YDR236C	935230	935886	656	83.55	935837	99.7621	21.29	935824	20.8	935411	44.3588	43.5628	7.99662	3.48935	-4.46	935391	3.43021	-4.92	935400	0.428097	0.423166	0.7		132.572	88.4334	87.3762	162.373	128.106	126.845	117.04	67.23	66.96	147.38	108.49	108.29							7.99662	3.48935	3.43021	43	8.15568	3.98295	4.915	88.19
YDR237W	936609	937487	878	86.14	936816	100.013	32.56	936825	24.21	937165	50.7603	41.7121	8.0751	4.06509	-5.9	937132	3.35836	-5.39	936901	0.500762	0.410091	1.5		132.262	92.637	85.8132	161.566	130.423	125.536	118.23	74.79	71.57	147.24	112.77	112.77							8.0751	4.06509	3.35836
YDR238C	937889	940810	2921	81.98	938975	99.4638	21.89	938320	16.3	938803	45.8961	41.0926	8.03786	3.68665	-5.39	939146	3.31799	-7.11	938972	0.453717	0.407016	3.1		131.779	88.6964	85.0118	161.126	127.249	124.556	114.68	68.87	61.53	144.32	109.72	101.99							8.03786	3.68665	3.31799	126	7.01921	2.67496	0.249449	81.83
YDR239C	941051	943414	2363	84.55	942599	99.919	31.52	942552	11.48	941623	51.9205	39.082	8.09467	4.20599	-6.62	943371	3.14736	-7.62	941515	0.518168	0.384835	0.6		132.426	93.6909	83.7536	161.938	131.338	123.94	118.06	75.72	59.35	146.85	114.93	102.29							8.09467	4.20599	3.14736
YDR240C	943668	945146	1478	79.49	943671	96.0414	11.96	944525	8.98	944313	43.2037	37.2045	7.77885	3.50487	-8.6	944495	3.0202	-4.97	943965	0.431731	0.370683	0.2		128.703	86.156	81.3568	158.376	124.868	121.105	112.68	59.9	57.49	142.52	102.92	99.76							7.77885	3.50487	3.0202	33	6.45529	3.23676	2.93676	81.66
YDR241W	945145	945432	287	75.07	945195	87.385	16.24	945194	-1.33	945322	34.7097	23.6502	6.94465	2.63253	-6.34	945160	1.80108	-8.9	945281	0.32066	0.218958		Dubious	120.647	77.7746	69.1498	150.753	116.575	109.852	108.73	61.57	48.45	139.21	102.27	93.04							6.94465	2.63253	1.80108
YDR242W	946801	948450	1649	84.74	947362	99.0626	27.09	947280	-10.32	946876	47.4274	41.1411	8.01192	3.81408	-4.64	948221	3.31702	-8.9	946923	0.469515	0.407394	0.1		131.652	90.2762	85.1582	161.239	128.862	124.772	117.92	71.36	42.35	147.87	110.91	89.48							8.01192	3.81408	3.31702	109	6.81936	2.45927	1.28391	90.44
YDR243C	948512	950278	1766	85.53	948515	98.5382	12.14	948535	9.35	950191	48.8759	35.8892	7.95537	3.95379	-5.39	949369	2.88662	-7.39	948731	0.488098	0.353486	0.4		131.152	90.952	80.6508	160.782	128.918	120.927	118.22	59.93	57.61	147.32	102.8	100.89							7.95537	3.95379	2.88662	37	7.05053	-0.731842	3.13316	86.02
YDR244W	950557	952395	1838	80.03	952244	99.2836	33.73	951926	6.9	951228	53.0758	37.6299	8.03697	4.30317	-5.19	951957	3.03843	-7.62	952243	0.53019	0.371827	0.3		131.88	94.6145	82.1855	161.492	132.069	122.291	112.13	77.01	55.89	141.23	115.96	99.83							8.03697	4.30317	3.03843	44	8.92467	2.74778	4.94533	101.04
YDR245W	952794	953975	1181	77.85	952798	97.6057	26.98	952794	18.78	953974	50.8044	38.9485	7.89828	4.10232	-6.37	952979	3.18447	-6.64	953617	0.505728	0.3911	2.6		130.2	92.826	83.0318	159.806	130.706	122.679	110.97	70.07	65.71	140.96	108.8	107.12							7.89828	4.10232	3.18447	144	6.64669	0.896897	2.17393	81.98
YDR246W	954282	954941	659	91.22	954878	104.252	37.35	954296	15.46	954314	58.1418	42.2337	8.36547	4.68611	-5.39	954601	3.35005	-7.39	954921	0.578197	0.409439	0.4		136.767	99.1829	87.839	166.324	136.256	128.895	123.39	82.34	64.08	152.58	122.83	107.02							8.36547	4.68611	3.35005	162	8.27086	4.7673	3.37718	110.32
YDR246W-A	955127	955327	200	99.91	955324	111.119	44.91	955188	46.32	955299	58.6959	61.0782	9.03677	4.51348	-5.44	955163	5.02697	-2.97	955127	0.553881	0.614478			143.72	101.162	104.628	173.231	139.418	143.806	132.33	87.89	91.52	161.78	126.61	132.23							9.03677	4.51348	5.02697
YDR247W	956007	957392	1385	78.21	956010	99.0207	25.02	957357	-22.68	956011	46.8958	42.4652	7.98317	3.75698	-3.92	956867	3.4588	-8.6	957349	0.461833	0.425512	0.2		131.612	89.5278	86.3138	161.236	127.952	125.878	112.01	69.31	30.88	143.83	106.15	78.74							7.98317	3.75698	3.4588	303	7.78266	1.26329	4.26082	88.16
YDR248C	957752	958333	581	78.54	957752	99.8563	22.69	957796	1.08	957771	49.0069	36.215	8.01502	3.90674	-4.17	957975	2.8389	-5.22	958111	0.480704	0.347045	1		132.245	91.4103	80.8081	161.726	129.701	121.051	112.19	68.11	49.89	143.3	108.53	93.21							8.01502	3.90674	2.8389	237	7.38756	3.96471	-0.0798739	95.62
YDR249C	958675	959796	1121	79.79	959369	94.4408	19.47	959118	21.39	959206	37.5011	40.7519	7.6398	3.02545	-8.27	958874	3.2832	-5.36	959410	0.370668	0.404795	0.3		127.266	81.3587	83.9056	157.037	120.814	122.745	112.8	64.2	67.04	142.71	104.23	107.49							7.6398	3.02545	3.2832	32	7.05636	2.2397	3.47182	106.97
YDR250C	960080	960355	275	83.02	960291	102.291	15.8	960273	34.49	960113	46.1614	50.8281	8.35982	4.12109	-6.42	960294	4.02178	-5.22	960162	0.511159	0.497101	0.1	Dubious	135.047	89.7163	93.631	164.803	128.936	132.286	115.57	62.57	79.37	144.83	104.38	119.01							8.35982	4.12109	4.02178
YDR251W	960608	963100	2492	80.14	961958	97.8503	21.73	961137	3.09	963055	45.4371	37.4909	7.8985	3.66402	-5.22	962025	2.99799	-8.9	961392	0.450694	0.367036	1.1		130.534	88.087	82.1115	160.205	126.506	122.24	112.85	68.38	53.27	142.48	109.35	98.25							7.8985	3.66402	2.99799	171	7.1989	1.98977	2.57395	92.67
YDR252W	963406	963855	449	84.9	963508	100.194	35.01	963600	7.6	963531	53.5932	36.4134	8.16769	4.42178	-5.62	963597	2.95529	-6.01	963487	0.544444	0.359889	0.2		132.7	94.7287	81.5059	162.283	131.887	122.175	118.17	79.65	57.06	148.32	118.15	100.77							8.16769	4.42178	2.95529	224	7.55124	2.75156	3.4872	98.15
YDR253C	963984	964559	575	77.59	964465	96.8402	37.09	964227	5.05	964466	51.312	27.7696	7.89958	4.25793	-2.42	964241	2.365	-7.62	964422	0.527604	0.286337	0.2		129.668	92.8037	73.9466	159.475	130.239	115.434	111.99	80.47	52.69	142.66	117.94	95.4							7.89958	4.25793	2.365	21	6.71864	3.14318	3.02455	90.5
YDR254W	965107	966483	1376	80.03	965618	94.2078	16.37	966287	-3.58	966322	41.6799	31.1573	7.6271	3.37838	-7.62	965610	2.52119	-6.42	966195	0.41411	0.308272	0.1		127.38	84.8606	76.3507	157.492	123.747	116.971	113.71	61.87	47.4	143.9	102.73	93.06							7.6271	3.37838	2.52119	476	7.91088	3.38338	2.57501	87.61
YDR255C	966551	967816	1265	79.39	966979	95.0918	3.84	966551	7.31	966977	43.4308	32.3315	7.66816	3.50299	-5.15	966911	2.60366	-7.62	967353	0.431161	0.318712	0.1		127.9	85.8282	77.35	157.678	124.08	117.857	114.25	53.63	55.13	144.8	97.37	97.99							7.66816	3.50299	2.60366	292	7.56659	1.34017	3.05355	82.3
YDR256C	968127	969674	1547	80.91	969673	104.706	34.39	968843	3.07	969671	53.065	48.6159	8.46661	4.27087	-5.22	969087	3.9059	-7.39	969653	0.526408	0.480226			137.367	95.7294	92.4964	167.015	134.189	131.993	114.79	79.07	51.94	145.27	115.98	95.74							8.46661	4.27087	3.9059	284	7.28814	2.38937	2.67958	92.73
YDR257C	969984	971468	1484	82.06	970479	96.919	24.21	970956	8.6	971035	44.2455	30.8881	7.83629	3.57286	-6.13	971099	2.49621	-6.42	970022	0.440047	0.304222	0.8		129.886	87.0442	76.3849	159.798	125.571	117.276	115.15	70.39	58.11	145.13	110.96	102.51							7.83629	3.57286	2.49621	189	8.59247	4.27247	3.15921	94.19
YDR258C	971802	974237	2435	83.06	974110	99.8324	21.76	972110	1.03	973039	48.4684	37.9176	8.06211	3.92296	-6.01	972408	3.05074	-7.62	973831	0.482894	0.372989	0.8		132.559	91.0067	82.5332	162.277	129.341	122.686	116.03	68.14	51.75	145.72	109.7	97.21							8.06211	3.92296	3.05074	23	7.83583	3.24125	1.81792	99.14
YDR259C	974625	975776	1151	79.69	974870	94.9111	24.98	974984	-10.6	974825	49.1781	30.8246	7.69461	3.9686	-3.88	974940	2.52791	-9.88	974681	0.490833	0.309297	0.2		127.697	89.8411	76.9987	157.465	126.488	118.495	111.52	68.18	41.56	140.04	107	88.24							7.69461	3.9686	2.52791	358	7.35011	2.81382	3.09847	85.1
YDR260C	976711	977223	512	92.62	977222	108.4	34.94	977181	31.96	976948	60.7527	45.1126	8.78329	4.88133	-4.28	976791	3.71212	-4.81	976811	0.604639	0.459552	0.6		141.152	103.121	90.0628	170.864	141.275	130.496	125.24	79.62	77.29	154.8	119.71	117.96							8.78329	4.88133	3.71212	276	8.49989	3.49054	3.78866	113.52
YDR261C	977515	979203	1688	82.9	978720	101.348	18.56	979196	9.89	978724	47.7643	42.0977	8.18793	3.80571	-9.88	979185	3.40012	-5.19	978489	0.468484	0.418917	1.7		134.006	90.8753	86.4998	163.655	129.693	126.475	115.44	67.08	58.17	144.94	110.64	101.34							8.18793	3.80571	3.40012	112	7.1977	3.17522	2.81035	75.69
YDR262W	993128	993946	818	86.18	993128	99.4306	19.65	993128	26.19	993684	46.9439	41.0263	8.06128	3.81095	-7.62	993165	3.3841	-6.42	993827	0.469829	0.416056	1		132.038	89.7416	84.8568	161.688	128.343	124.372	119.58	64.79	71.26	148.28	105.33	111.36							8.06128	3.81095	3.3841	109	7.67064	1.428	3.83255	93.6
YDR263C	994236	995528	1292	85.48	994628	97.0462	22.59	994624	7.27	995214	43.7047	33.619	7.87115	3.565	-5.39	995355	2.74682	-6.13	994434	0.439134	0.335669	0.1		129.906	86.7139	78.4535	159.738	125.465	118.735	118.91	67.25	56.94	149.1	107.14	99.91							7.87115	3.565	2.74682	81	7.28159	2.10793	4.02098	88.44
YDR264C	996023	998317	2294	82.94	997742	101.692	8.74	997299	18.41	996033	45.9258	44.585	8.22799	3.73494	-8.27	997145	3.58551	-6.53	997368	0.459146	0.440379	1.8		134.375	89.5303	88.1651	164.071	128.827	127.43	115.27	58.5	63.54	144.58	102.92	104.07							8.22799	3.73494	3.58551	268	7.22197	2.57353	2.75673	88.75
YDR265W	998858	999871	1013	83.58	999442	98.4141	9.65	999361	15.46	999229	47.2641	42.467	7.97421	3.81222	-6.17	999352	3.40781	-5.5	999429	0.468511	0.415602	0.6		131.042	89.9033	85.9843	160.675	128.308	125.209	117.28	58.34	63.04	147.81	102.01	105.74							7.97421	3.81222	3.40781	119	7.971	3.77492	3.04917	98.4
YDR266C	1000098	1002017	1919	83.9	1000819	99.1952	19.36	1000814	3.04	1001607	47.7758	37.7197	8.02965	3.87081	-7.11	1001564	3.0489	-9.88	1000471	0.476172	0.373161	0.9		131.942	89.8825	82.7905	161.685	127.822	123.363	117.55	64.86	52.89	147.26	105.72	97.54							8.02965	3.87081	3.0489
YDR267C	1002504	1003496	992	85.87	1003481	101.051	16.07	1003480	23.98	1003436	53.5908	45.1043	8.18105	4.3478	-3.09	1003265	3.64675	-6.13	1003393	0.537613	0.448681	1.3		133.101	96.1828	88.0772	162.197	134.538	126.772	119.39	63.49	68.49	149.53	106.06	108.48							8.18105	4.3478	3.64675	53	7.12019	4.05204	2.75481	86.93
YDR268W	1003998	1005137	1139	87.34	1004948	100.87	26.42	1004926	11.51	1004679	47.5142	39.7966	8.15436	3.84653	-7.11	1004661	3.18418	-6.42	1004728	0.472167	0.38893	0.2		133.59	90.4425	84.2718	163.334	129.153	124.312	119.72	71.84	60.64	149.09	112.66	104.39							8.15436	3.84653	3.18418	46	9.01489	4.9017	4.13298	104.69
YDR269C	1005659	1005982	323	84.87	1005878	94.8268	29.22	1005703	41.78	1005796	41.8073	53.0194	7.58457	3.19006	-5.01	1005667	4.34006	-2.7	1005776	0.395617	0.541667		Dubious	126.698	84.7104	94.4904	155.697	123.516	131.979	116.7	74.23	83.7	145.56	113.24	123.12							7.58457	3.19006	4.34006
YDR270W	1005669	1008683	3014	81.69	1007554	99.71	15.25	1007334	20.34	1007559	45.7084	43.0965	8.06126	3.70152	-7.62	1007312	3.48531	-8.27	1006437	0.455118	0.428299			132.398	89.3097	86.5977	162.072	128.582	125.761	115.57	64.43	65.26	145.56	106.23	105.61							8.06126	3.70152	3.48531	44	6.63133	2.14356	0.618	86.84
YDR271C	1008389	1008760	371	69.94	1008741	101.241	0.39	1008731	0.05	1008741	44.7267	40.7509	8.11591	3.52868	-7.62	1008713	3.28153	-5.44	1008610	0.434409	0.403495		Dubious	134.384	87.9295	85.9319	164.353	126.713	126.454	105.3	48.11	47.2	137.27	90.87	89.45							8.11591	3.52868	3.28153
YDR272W	1009004	1009828	824	85.87	1009816	98.95	37.18	1009215	16.61	1009812	52.7126	39.8733	8.00298	4.21405	-4.2	1009468	3.22565	-7.62	1009082	0.519479	0.394776	2.1		131.538	94.6556	83.8972	161.096	132.429	123.531	119.52	79.6	63.82	150.02	117.78	106.01							8.00298	4.21405	3.22565	19	7.544	5.6305	2.9235	86.22
YDR273W	1010170	1011267	1097	86.09	1010445	101.396	27.02	1010444	-0.43	1010203	53.0208	35.4941	8.19002	4.28345	-4.85	1010488	2.80133	-6.66	1011225	0.529026	0.34173	0.3		134.388	95.063	80.9329	164.355	132.943	121.851	119.17	71.12	49.79	149.16	110.58	94.78							8.19002	4.28345	2.80133
YDR274C	1011583	1011954	371	103.97	1011706	115.404	24.76	1011705	52.13	1011621	49.1749	65.8912	9.31855	3.92258	-5.01	1011743	5.26503	-0.92	1011758	0.47879	0.653333		Dubious	148.737	94.7376	108.517	179.029	135.76	147.087	137.71	74.92	95.09	168.35	119.6	133.23							9.31855	3.92258	5.26503
YDR275W	1012246	1012953	707	82.17	1012714	97.7193	28.59	1012246	22.95	1012856	46.0626	42.0953	7.88816	3.68328	-8.27	1012254	3.38535	-6.42	1012614	0.455	0.417811	1.1		129.974	89.0233	85.3561	159.277	127.8	124.276	114.23	72.18	69.75	143.3	114.35	108.8							7.88816	3.68328	3.38535	446	7.35201	3.85781	1.17313	102.15
YDR276C	1013470	1013637	167	89.73	1013637	100.804	33.03	1013622	32.78	1013637	42.9169	57.4198	8.16196	3.35667	-4	1013599	5.04339	-1.25	1013475	0.419821	0.63494	21.6		133.652	87.5751	98.9437	163.475	127.69	136.386	122.73	76.67	78.4	152.04	115.19	118.12							8.16196	3.35667	5.04339	147	7.84041	1.86595	3.58581	98.46
YDR277C	1014395	1015696	1301	90.49	1014929	101.709	36.93	1015294	14.59	1014582	52.7991	42.0182	8.23626	4.25961	-3.76	1015306	3.42899	-7.45	1015440	0.525131	0.42149	0.3		134.391	94.7214	86.7478	164.069	132.523	126.999	123.31	81.21	63.59	152.69	121.05	107.57							8.23626	4.25961	3.42899	144	7.78186	3.47917	2.98972	96.48
YDR278C	1016995	1017312	317	81.61	1017000	96.8307	1.5	1017150	27.8	1016996	33.1671	47.4049	7.80226	2.68057	-8.6	1017106	3.82462	-5.39	1016995	0.328145	0.470881		Dubious	129.23	78.4922	89.6412	158.723	119.302	127.766	113.98	50.36	69.91	143.31	94.15	109.36							7.80226	2.68057	3.82462
YDR279W	1019362	1020414	1052	84.42	1019720	97.0904	12.96	1019702	10.38	1020375	43.562	32.0823	7.87236	3.52953	-6.13	1020402	2.59138	-7.62	1020343	0.434321	0.317835	0.2		130.35	86.3783	77.9204	160.521	124.942	119.121	117.11	60.07	59.42	146.62	102.28	103.24							7.87236	3.52953	2.59138
YDR280W	1020741	1021658	917	89.02	1021347	101.758	32.26	1021015	15.11	1021635	49.8155	40.8138	8.29034	4.08583	-6.42	1021337	3.40338	-6.37	1021463	0.502843	0.417734	1.9		134.18	92.6963	84.9348	163.636	131.37	124.645	121.21	76.83	64.13	150.42	115.86	107.77							8.29034	4.08583	3.40338	37	7.10579	3.14026	-1.05316	99.43
YDR281C	1022001	1022315	314	87.12	1022038	98.9871	4.52	1022007	26.75	1022314	49.286	46.0138	7.99248	3.98225	-6.37	1022009	3.77337	-4.38	1022001	0.492127	0.463365	1.1		130.876	92.3	88.3127	159.907	131.333	126.397	119.47	54.7	71.91	148.81	99.68	110.33							7.99248	3.98225	3.77337	126	7.61559	1.8226	3.02598	99.79
YDR282C	1023505	1024749	1244	82.91	1023511	96.4859	23.64	1023605	7.75	1023907	47.5011	36.9461	7.80323	3.86161	-4.64	1023754	3.00488	-4.92	1023750	0.476506	0.369004	0.4		129.124	89.7552	81.0543	158.762	127.834	120.75	115.49	68.97	56	145.01	109.71	99.27							7.80323	3.86161	3.00488
YDR283C	1025064	1030043	4979	81.45	1028127	95.5424	12.71	1026508	-11.84	1029586	43.057	35.057	7.71601	3.46974	-8.6	1027302	2.82341	-8.9	1026257	0.427112	0.345968	0.7		128.222	85.9184	79.3864	157.879	124.507	119.265	113.49	59.3	40.46	142.53	101.1	87.26							7.71601	3.46974	2.82341
YDR284C	1030544	1031413	869	88.74	1031306	99.4649	9.18	1031177	19.11	1031400	42.2222	48.1369	8.05453	3.38551	-7.62	1031133	3.96994	-4.12	1031226	0.415828	0.490115	1.6		131.549	86.1489	90.7024	160.713	125.7	129.046	120.73	58.78	67.11	149.75	103.26	110.22							8.05453	3.38551	3.96994	45	6.16609	2.85848	-0.0428261	82.54
YDR285W	1032430	1035057	2627	84.82	1033216	94.4296	19.67	1033495	-8.08	1034149	48.1508	22.6791	7.62132	3.89015	-5.15	1033466	1.81489	-8.6	1033541	0.480095	0.217778	0.3		127.112	89.0874	69.4019	156.77	125.987	111.354	118.15	64.79	44.6	147.87	105.3	91.76							7.62132	3.89015	1.81489
[truncated: 5,254 more rows]
[truncated: 50 more columns]
