# Supplementary material for: Stability of mRNA/DNA and DNA/DNA Duplexes Affects mRNA Transcription
Source: PLoS One. 2007 Mar 14;2(3):e290. doi: 10.1371/journal.pone.0000290 (PMC1808433; doi:10.1371/journal.pone.0000290)
Supplement: Table S2 — Free energy minimums in DNA/DNA duplexes of intergenic regions flanked by convergent, divergent and tandem running transcripts. (0.31 MB ZIP) [file pone.0000290.s003.zip › TableS2.xls]

## Sheet: table
Note: To mark the intergenetic regions we used either the name of the Crick ORFs or the Watson ORFs. For Crick's genes the intergenic region
is adjacent to their 5'end and for Watson's genes the intergenic region is adjacent to their 3'end. "Start" is the name of the first minimum
in each chromosome
intORFstart: ORF's name downstream of the intergenic region
intORFend:ORF's name upstream of the intergenic region
int_start: coordinates of the start positions of the intergenic regions
int_end: coordinates of the end positions of the intergenic regions
DeltaG_min: ΔG minimums of the intergenic regions in DNA/DNA duplexes
position_bp: the exact positions of ΔG minimums
int_lenght: size of the intergenic region (bp)
DeltaG_avg: ΔG average of the intergenic regions in DNA/DNA duplexes
type: (i)divergent transcripts(IGRs between ORF’s starts) (ii)convergent transcripts (between ORF’s edns ) and (iii)tandem running transcripts( between two ORF’s transcribed in the same direction)
intORFstart	intORFend	int_start	int_end	DeltaG_min	position_bp	int_lenght	DeltaG_avg	type
YLR154W-C	YLR154W-E	455071	455434	93.55	455206	363	104.123	tandem
YGR161W-C	YGR162W	810510	824064	67.29	811468	13554	94.3871	tandem
YGR161C	YGR161W-C	809425	810232	74.27	809474	807	105.82	divergent
YDR544C	YDR545W	1525506	1526304	84.01	1526226	798	99.775	divergent
YDR541C	YDR542W	1520680	1523232	77.18	1521935	2552	96.7986	divergent
YDR540C	YDR541C	1517657	1519646	74.41	1518758	1989	91.2628	tandem
YDR533C	YDR534C	1502150	1503303	73.52	1503108	1153	94.0237	tandem
YDR525W	YDR525W-A	1490224	1490586	84.48	1490538	362	115.857	tandem
YDR524W-C	YDR524C-B	1489482	1489588	75.08	1489524	106	84.1575	convergent
YDR524C	YDR524W-C	1488980	1489393	65.31	1489323	413	86.8741	divergent
YDR519W	YDR520C	1480822	1481075	74.34	1481043	253	89.819	convergent
YDR514C	YDR515W	1472989	1473419	80.05	1473284	430	91.3111	divergent
YDR505C	YDR506C	1459210	1459718	81.9	1459331	508	100.777	tandem
YDR502C	YDR503C	1454454	1455032	76.43	1454894	578	94.243	tandem
YDR499W	YDR500C	1450063	1450188	70.86	1450143	125	82.9463	convergent
YDR487C	YDR488C	1428970	1429178	87.89	1429080	208	97.3496	tandem
YDR485C	YDR486C	1427197	1427421	84.3	1427279	224	91.1643	tandem
YDR482C	YDR483W	1420828	1421147	83.55	1421055	319	94.3973	divergent
YDR471W	YDR472W	1402554	1403312	75.25	1402628	758	92.0033	tandem
YDR469W	YDR470C	1399532	1399696	73.15	1399538	164	92.7811	convergent
YDR467C	YDR468C	1397899	1398016	84.73	1397927	117	91.3539	tandem
YDR452W	YDR453C	1364892	1365062	75.8	1364988	170	83.008	convergent
YDR443C	YDR444W	1349928	1350280	81.74	1350021	352	95.1651	divergent
YDR438W	YDR439W	1339376	1339666	76.99	1339461	290	85.4553	tandem
YDR434W	YDR435C	1332831	1332973	69.81	1332876	142	77.7064	convergent
YDR419W	YDR420W	1305062	1306257	73.87	1305335	1195	92.0244	tandem
YDR410C	YDR411C	1293081	1293359	81.53	1293169	278	91.8432	tandem
YDR404C	YDR405W	1277159	1277636	85.96	1277167	477	96.4198	divergent
YDR402C	YDR403W	1273693	1274592	81.68	1273755	899	96.8404	divergent
YDR391C	YDR392W	1258046	1258686	84.4	1258266	640	102.387	divergent
YDR390C	YDR391C	1256837	1257348	79.15	1257183	511	97.2011	tandem
YDR382W	YDR383C	1239814	1239950	71.36	1239940	136	82.0439	convergent
YDR381C-A	YDR382W	1238840	1239482	64.97	1239038	642	89.4781	divergent
YDR379C-A	YDR380W	1233507	1234208	81.25	1234128	701	98.0671	divergent
YDR375C	YDR376W	1226526	1226812	85.09	1226642	286	94.9487	divergent
YDR373W	YDR374C	1223321	1223464	64.85	1223401	143	75.9548	convergent
YDR368W	YDR369C	1214832	1215006	76.29	1214959	174	90.9499	convergent
YDR363W-A	YDR364C	1202387	1202833	74.13	1202452	446	86.1737	convergent
YDR357C	YDR358W	1189558	1190050	80.64	1189998	492	92.2278	divergent
YDR350C	YDR351W	1178165	1178657	85.76	1178656	492	94.8542	divergent
YDR349C	YDR350C	1174168	1176330	71.72	1176109	2162	91.8827	tandem
YDR344C	YDR345C	1162441	1162949	70.06	1162875	508	94.043	tandem
YDR334W	YDR335W	1140469	1141160	76.32	1141089	691	97.9719	tandem
YDR328C	YDR329C	1126011	1126263	77.84	1126217	252	93.5287	tandem
YDR322W	YDR322C-A	1111687	1111998	74.57	1111810	311	86.3569	convergent
YDR319C	YDR320C	1105822	1106090	84.33	1106010	268	91.1552	tandem
YDR316W	YDR317W	1095173	1102179	73.5	1095997	7006	94.1222	tandem
YDR309C	YDR310C	1080193	1081122	83.35	1080956	929	104.671	tandem
YDR307W	YDR308C	1077847	1078021	79.82	1077974	174	87.4027	convergent
YDR299W	YDR300C	1061225	1061499	79.35	1061444	274	87.3877	convergent
YDR296W	YDR297W	1055886	1056545	88.98	1056462	659	104.845	tandem
YDR295C	YDR296W	1054641	1055206	77	1054663	565	90.3818	divergent
YDR293C	YDR294C	1049386	1050453	79.34	1049884	1067	97.9244	tandem
YDR288W	YDR289C	1038100	1038274	75.63	1038268	174	89.2522	convergent
YDR279W	YDR280W	1020414	1020741	84.76	1020683	327	92.4739	tandem
YDR278C	YDR279W	1017312	1019362	70.78	1018013	2050	89.15	divergent
YDR277C	YDR278C	1015696	1016995	74.41	1016853	1299	96.6687	tandem
YDR273W	YDR274C	1011267	1011583	96.9	1011267	316	104.582	convergent
YDR268W	YDR269C	1005137	1005659	83.47	1005218	522	102.855	convergent
YDR266C	YDR267C	1002017	1002504	80.67	1002435	487	92.841	tandem
YDR264C	YDR265W	998317	998858	83.65	998369	541	96.1374	divergent
YDR261C	YDR262W	979203	993128	66.94	992616	13925	94.1528	divergent
YDR259C	YDR260C	975776	976711	83.46	976003	935	97.7856	tandem
YDR258C	YDR259C	974237	974625	79.83	974512	388	91.5376	tandem
YDR257C	YDR258C	971468	971802	75.44	971738	334	87.9664	tandem
YDR253C	YDR254W	964559	965107	76.29	964677	548	87.5823	divergent
YDR252W	YDR253C	963855	963984	85.82	963967	129	91.9749	convergent
YDR248C	YDR249C	958333	958675	86.37	958461	342	93.8569	tandem
YDR243C	YDR244W	950278	950557	77.84	950492	279	96.692	divergent
YDR234W	YDR235W	933204	933498	72.75	933284	294	90.3796	tandem
YDR227W	YDR228C	921641	921920	75.32	921896	279	84.8094	convergent
YDR226W	YDR227W	917148	917565	71.18	917218	417	89.4222	tandem
YDR195W	YDR196C	850195	850269	72.24	850214	74	74.914	convergent
YDR183W	YDR183C-A	830272	830392	81.1	830272	120	97.2822	convergent
YDR182W	YDR182W-A	829052	829146	84.78	829072	94	90.2417	tandem
YDR178W	YDR179C	818490	818703	70.85	818650	213	88.5467	convergent
YDR173C	YDR174W	811627	812105	87.02	811655	478	102.243	divergent
YDR165W	YDR166C	786200	786301	73.67	786250	101	81.618	convergent
YDR159W	YDR160W	775777	776158	79.52	775796	381	92.5509	tandem
YDR157W	YDR158W	770327	770352	88.25	770328	25	92.0638	tandem
YDR152W	YDR153C	766498	766731	70.22	766607	233	79.7328	convergent
YDR139C	YDR140W	733919	734133	80.21	734105	214	92.2547	divergent
YDR133C	YDR135C	721292	722999	83.24	721664	1707	103.886	tandem
YDR127W	YDR128W	709245	709544	76.48	709292	299	90.3997	tandem
YDR121W	YDR122W	694170	694695	84.4	694463	525	98.6626	tandem
YDR110W	YDR111C	677797	678236	79.47	678125	439	89.5527	convergent
YDR109C	YDR110W	675662	676097	84.22	675904	435	96.3244	divergent
YDR104C	YDR105C	664905	665344	74.1	665308	439	90.7137	tandem
YDR096W	YDR097C	639818	640104	74.45	639964	286	81.414	convergent
YDR091C	YDR092W	628529	629871	81.23	629338	1342	95.7194	divergent
YDR085C	YDR086C	616145	616923	78.43	616818	778	97.7511	tandem
YDR078C	YDR079W	602865	603060	81.83	603042	195	93.6223	divergent
YDR072C	YDR073W	591341	592435	87.66	591507	1094	106.525	divergent
YDR061W	YDR062W	575779	576470	73.94	575863	691	92.1033	tandem
YDR060W	YDR061W	573722	574160	76.83	573747	438	93.099	tandem
YDR057W	YDR058C	567552	567720	82.67	567650	168	87.9688	convergent
YDR056C	YDR057W	565637	565924	75.55	565696	287	91.8143	divergent
YDR050C	YDR051C	556469	557053	76.89	556522	584	94.6478	tandem
YDR040C	YDR041W	538463	539799	66.08	538734	1336	96.4876	divergent
YDR034C	YDR034C-A	512105	520512	67.83	520481	8407	92.3579	tandem
YDR029W	YDR030C	501410	501749	86.66	501655	339	96.2304	convergent
YDR028C	YDR029W	500875	501096	81.1	501081	221	93.3555	divergent
YDR026C	YDR027C	494264	494645	77.93	494603	381	97.5926	tandem
YDR023W	YDR024W	490892	491013	78.81	490965	121	83.0764	tandem
YDR017C	YDR018C	482263	482666	75.38	482324	403	91.7307	tandem
YDR014W	YDR015C	475986	477806	73.21	476625	1820	92.552	convergent
YDR012W	YDR013W	472938	473154	75.17	472971	216	89.8204	tandem
YDR008C	YDR009W	462599	463431	79.65	462938	832	99.1347	divergent
YDR005C	YDR006C	458100	458539	77.88	458516	439	92.7903	tandem
YDL240C-A	YDL240W	22608	22823	94.18	22609	215	100.538	divergent
YDL234C	YDL233W	36478	36798	83.34	36564	320	96.0469	divergent
YDL232W	YDL231C	38598	38868	75.19	38804	270	88.1492	convergent
YDL227C	YDL226C	48032	51116	74.29	50978	3084	95.2109	tandem
YDL225W	YDL224C	54101	54398	83.63	54112	297	89.8239	convergent
YDL219W	YDL218W	65766	66494	80.81	66021	728	95.0629	tandem
YDL218W	YDL217C	67447	67984	71.65	67642	537	91.9442	convergent
YDL216C	YDL215C	70365	70641	78.8	70541	276	94.599	tandem
YDL214C	YDL213C	76546	77290	83.87	77272	744	101.42	tandem
YDL213C	YDL212W	77967	78427	80.74	78308	460	94.0997	divergent
YDL211C	YDL210W	80413	84271	76.05	84234	3858	96.7299	divergent
YDL210W	YDL209C	85986	86208	67.86	86033	222	90.6825	convergent
YDL200C	YDL199C	101122	101291	78.87	101250	169	97.1056	tandem
YDL184C	YDL183C	130485	130872	84.13	130842	387	98.1952	tandem
YDL181W	YDL180W	135437	135897	78.57	135521	460	92.7511	tandem
YDL178W	YDL177C	141115	141210	68.56	141150	95	74.3252	convergent
YDL170W	YDL169C	157905	158065	81.09	158018	160	91.0607	convergent
YDL161W	YDL160C-A	169079	169367	82.15	169329	288	91.6484	convergent
YDL159C-B	YDL158C	173233	173867	79.92	173280	634	95.9383	tandem
YDL156W	YDL155W	176487	176774	85.46	176743	287	99.4747	tandem
YDL136W	YDL135C	218367	218680	76.8	218449	313	86.5978	convergent
YDL134C	YDL133C-A	220771	221724	65.32	221572	953	91.502	tandem
YDL131W	YDL130W-A	228715	229171	78.54	228761	456	93.3129	tandem
YDL128W	YDL127W	233887	234927	76.84	234015	1040	95.4633	tandem
YDL127W	YDL126C	235853	236157	75.89	236016	304	91.6422	convergent
YDL109C	YDL108W	267201	267698	84.26	267628	497	95.3611	divergent
YDL105W	YDL104C	273597	273653	85.86	273602	56	92.5161	convergent
YDL102W	YDL101C	280165	280307	79.61	280281	142	87.7261	convergent
YDL095W	YDL094C	289512	289572	84.18	289570	60	88.8856	convergent
YDL086C-A	YDL085C-A	302089	302464	75.73	302357	375	93.0386	tandem
YDL085C-A	YDL085W	302670	303211	89.2	302719	541	102.827	divergent
YDL082W	YDL081C	309388	309802	75.67	309739	414	86.8834	convergent
YDL080C	YDL079C	312471	312951	82.01	312542	480	95.9497	tandem
YDL074C	YDL073W	326149	326613	89.04	326322	464	96.3909	divergent
YDL073W	YDL072C	329567	329836	61.43	329618	269	78.2631	convergent
YDL067C	YDL066W	334396	334835	89.83	334438	439	100.875	divergent
YDL058W	YDL057W	351037	351434	71.5	351155	397	91.309	tandem
YDL055C	YDL054C	356759	359825	78.02	359816	3066	99.2498	tandem
YDL036C	YDL035C	388898	389169	83.53	389089	271	92.4157	tandem
YDL034W	YDL033C	392124	392656	85.9	392437	532	97.8543	convergent
YDL025W-A	YDL024C	405511	408448	79.92	408182	2937	98.5285	convergent
YDL020C	YDL019C	416705	417660	78.66	417578	955	95.1845	tandem
YDL016C	YDL015C	425869	425999	96.43	425922	130	101.305	tandem
YDL007W	YDL006W	439357	439906	77.66	439427	549	90.5533	tandem
YDL001W	YDR001C	449273	450217	70.28	450190	944	85.2226	convergent
YCR079W	YCR081W	254169	254367	73.48	254237	198	87.2269	tandem
YCR051W	YCR052W	214734	214989	83.33	214845	255	93.929	tandem
YBL101C	YBL100W-C	28299	28427	94.02	28361	128	99.5964	divergent
YFR031C	YFR031C-A	220094	220495	68.22	220371	401	93.3035	tandem
YFR032C-B	YFR033C	223961	224314	68.81	224181	353	87.3302	tandem
YFR032C-A	YFR032C-B	223425	223698	92.21	223621	273	104.792	tandem
YFL028C	YFL027C	80211	80417	81.33	80382	206	89.1279	tandem
YFL029C	YFL028C	79159	79342	74.71	79300	183	88.5255	tandem
YFL030W	YFL029C	77986	78053	68.86	78007	67	72.8987	convergent
YFL031C-A	YFL030W	76113	76829	72.47	76497	716	102.668	divergent
YFR032C	YFR032C-A	222947	223246	70.9	223201	299	87.0545	tandem
YFL033C	YFL032W	74425	74870	82.65	74629	445	96.0636	divergent
YFL067W	YFL066C	1363	1437	108.55	1400	74	110.776	convergent
YFR033C	YFR034C	224757	225008	89.55	224803	251	113.568	tandem
YFR031C-A	YFR032C	221406	222078	76.14	222031	672	105.34	tandem
YFR034C	YFR034W-A	225946	226010	95.69	226007	64	102.026	divergent
YFR030W	YFR031C	216407	216582	69.02	216436	175	81.6225	convergent
YFL034C-B	YFL034C-A	63992	64242	78.89	64196	250	91.4313	tandem
YFR029W	YFR030W	212961	213300	79.23	212996	339	99.5302	tandem
YFL034W	YFL033C	68696	69113	62.41	68959	417	80.0278	convergent
YFL056C	YFL055W	15431	17004	81.05	15480	1573	96.103	divergent
YFL055W	YFL054C	18680	20847	76.74	20413	2167	95.011	convergent
YFR028C	YFR029W	210056	210925	81.49	210530	869	96.6171	divergent
YFL036W	YFL034C-B	62836	63015	70.54	62924	179	77.8594	convergent
YFL034C-A	YFL034W	64931	65475	81.41	65027	544	92.8616	divergent
YFL020C	YFL019C	99593	100246	89.49	99672	653	98.9198	tandem
YFL016C	YFL015W-A	106230	106409	89.55	106287	179	95.6867	divergent
YFL063W	YFL062W	5521	6426	77.07	5636	905	94.9704	tandem
YFL064C	YFL063W	3846	5066	84.01	3886	1220	104.258	divergent
YFR036W	YFR036W-A	227324	227438	74.18	227433	114	98.143	tandem
YFL061W	YFL060C	10222	10301	83.9	10263	79	87.767	convergent
YFL017C	YFL016C	104456	104695	77.21	104606	239	91.353	tandem
YFL017W-A	YFL017C	103926	103977	72.99	103939	51	79.5788	convergent
YFR035C	YFR036W	226453	226950	83.17	226586	497	99.4104	divergent
YFL018C	YFL017W-A	103121	103693	68.61	103226	572	92.3698	divergent
YFL057C	YFL056C	14763	14793	102.22	14793	30	110.287	tandem
YFL019C	YFL018C	100599	101622	72.53	100603	1023	91.814	tandem
YFR022W	YFR023W	199022	199862	78.62	199291	840	91.5209	tandem
YFL021W	YFL020C	97496	99225	68.17	97592	1729	96.4943	convergent
YFL022C	YFL021C-A	95008	95759	74.14	95094	751	103.36	tandem
YFL023W	YFL022C	93374	93497	76.02	93410	123	84.5152	convergent
YFL059W	YFL058W	12259	12929	74.85	12492	670	93.9683	tandem
YFL024C	YFL023W	90343	90984	84.32	90946	641	100.104	divergent
YFL025C	YFL024C	87232	87845	80.09	87473	613	92.4575	tandem
YFL066C	YFL065C	2615	3030	103.21	2983	415	112.244	tandem
YFL058W	YFL057C	13951	14305	79.31	14059	354	93.5902	convergent
YFL026W	YFL025C	83873	84143	79.85	84013	270	88.0043	convergent
YFL027C	YFL026W	81910	82578	82.5	82491	668	95.4847	divergent
YFR037C	YFR038W	229173	229367	86.98	229233	194	96.4198	divergent
YFL045C	YFL044C	44392	44655	82.68	44434	263	92.1101	tandem
YFL037W	YFL036W	57708	58781	65.63	57878	1073	92.1898	tandem
YFR013W	YFR014C	172277	172529	78.7	172378	252	93.0938	convergent
YFL051C	YFL050C	30540	33272	80.76	33074	2732	96.2973	tandem
YFL050C	YFL049W	35848	36803	79.46	35934	955	94.1016	divergent
YFL042C	YFL041W-A	47744	48734	91.85	47776	990	102.967	divergent
YFR012W-A	YFR013W	169302	169914	78.13	169494	612	92.5035	tandem
YFL044C	YFL042C	45560	45720	86.74	45694	160	92.217	tandem
YFR012W	YFR012W-A	168489	169216	88.02	168492	727	99.4941	tandem
YFR002W	YFR003C	152530	152652	72.26	152551	122	89.3263	convergent
YFR015C	YFR016C	176383	177034	82.57	176452	651	106.535	tandem
YFR010W	YFR010W-A	166559	166721	79.17	166588	162	88.9883	tandem
YFL041W-A	YFL041W	48925	49139	78.94	48961	214	89.0675	tandem
YFL046W	YFL045C	43438	43628	75.46	43521	190	88.0871	convergent
YFR009W-A	YFR010W	164126	165060	85.3	164890	934	96.3445	tandem
YFR003C	YFR004W	153119	153388	85.14	153364	269	99.0849	divergent
YFL047W	YFL046W	42565	42815	77.38	42636	250	84.2449	tandem
YFR008W	YFR009W	161194	162482	73.92	161599	1288	90.5622	tandem
YFR004W	YFR005C	154308	154522	71.74	154352	214	89.338	convergent
YFR007W	YFR008W	160354	160529	88.04	160363	175	96.9032	tandem
YFL048C	YFL047W	40180	40421	73.48	40197	241	82.9319	divergent
YFR006W	YFR007W	157746	159293	76.3	157798	1547	92.4732	tandem
YFR005C	YFR006W	155868	156139	95.09	155946	271	101.976	divergent
YFR011C	YFR012W	167251	167881	76.11	167770	630	92.5339	divergent
YFL052W	YFL051C	29629	30058	83.66	29933	429	94.6045	convergent
YFL049W	YFL048C	38674	38843	70.04	38747	169	82.3923	convergent
YFR027W	YFR028C	208285	208401	69.9	208386	116	83.6203	convergent
YFL053W	YFL052W	25198	28232	76.75	25716	3034	95.6169	tandem
YFR026C	YFR027W	206245	207440	80.87	207088	1195	97.4131	divergent
YFR025C	YFR026C	204738	205736	75.87	204863	998	92.6927	tandem
YFL038C	YFL037W	55985	56335	85.74	56287	350	98.7182	divergent
YFL068W	YFL067W	535	836	91.98	704	301	102.36	tandem
YFR024C-A	YFR025C	203421	203731	81.64	203689	310	99.3179	tandem
YFR023W	YFR024C-A	201697	201948	70.6	201753	251	84.3355	convergent
YFR014C	YFR015C	173869	174257	71.49	174135	388	91.6877	tandem
YFL060C	YFL059W	10969	11363	80.11	11309	394	97.3196	divergent
YFL054C	YFL053W	22787	23423	82.53	23166	636	94.5103	divergent
YFL062W	YFL061W	7565	9545	74.7	8543	1980	95.0849	tandem
YFR021W	YFR022W	196302	196821	84.28	196400	519	98.5637	tandem
YFL039C	YFL038C	54695	55365	75.25	55288	670	96.3516	tandem
YFR020W	YFR021W	193424	194800	77.67	193803	1376	93.4365	tandem
YFR019W	YFR020W	191326	192726	76.82	191370	1400	95.8664	tandem
YFL040W	YFL039C	52972	53260	77.81	53006	288	84.1917	convergent
YFR018C	YFR019W	184210	184490	94.93	184284	280	104.017	divergent
YFL041W	YFL040W	51007	51350	75.27	51296	343	87.1533	tandem
YFR017C	YFR018C	182849	183119	79.86	182982	270	100.327	tandem
YFR016C	YFR017C	180735	182262	77.39	181773	1527	94.8778	tandem
YFR001W	YFR002W	149719	150011	80.89	149721	292	91.6516	tandem
YGL088W	YGL087C	346204	346409	79.38	346345	205	89.6779	convergent
YGL096W	YGL095C	326164	328877	71.12	328866	2713	91.7895	convergent
YGL081W	YGL080W	358342	358639	82.02	358344	297	103.397	tandem
YGL082W	YGL081W	356975	357380	82.26	356975	405	92.7153	tandem
YGL083W	YGL082W	355475	355830	87.41	355584	355	99.2943	tandem
YGL084C	YGL083W	352301	353061	81.07	352825	760	92.3345	divergent
YGL085W	YGL084C	350443	350619	79.24	350565	176	86.9609	convergent
YGL079W	YGL078C	360103	360291	71.25	360177	188	82.9572	convergent
YGL087C	YGL086W	346907	347122	85.45	346907	215	91.4839	divergent
YGL078C	YGL077C	361862	362228	79.69	362185	366	90.5271	tandem
YGL089C	YGL088W	345156	345839	79.61	345518	683	96.2517	divergent
YGL090W	YGL089C	344587	344794	80.01	344639	207	87.6697	convergent
YGL091C	YGL090W	343045	343322	82.68	343101	277	92.4315	divergent
YGL092W	YGL091C	341862	342059	75.43	342018	197	81.874	convergent
YGL093W	YGL092W	337642	337909	78.05	337666	267	93.8914	tandem
YGL094C	YGL093W	334468	334889	81.37	334608	421	91.2888	divergent
YGL007W	YGL006W-A	483642	485428	80.05	484944	1786	98.3805	tandem
YGL086W	YGL085W	349371	349619	77.67	349417	248	89.001	tandem
YGL067W	YGL066W	377258	377612	81.78	377491	354	91.7665	tandem
YGL059W	YGL058W	393703	393992	82.1	393722	289	93.7285	tandem
YGL060W	YGL059W	391995	392228	83.49	392010	233	95.6503	tandem
YGL061C	YGL060W	389714	390070	83.91	389751	356	96.7305	divergent
YGL062W	YGL061C	388735	388971	75.74	388800	236	84.3401	convergent
YGL063C-A	YGL062W	384654	385199	81.87	385114	545	115.223	divergent
YGL064C	YGL063W	383211	383657	75.93	383264	446	91.2244	divergent
YGL080W	YGL079W	359031	359447	68.28	359241	416	84.6398	tandem
YGL066W	YGL065C	379585	379763	82.91	379742	178	92.1776	convergent
YGL097W	YGL096W	323233	325334	79.18	323270	2101	99.4747	tandem
YGL068W	YGL067W	375674	376104	80.47	375754	430	91.1734	tandem
YGL070C	YGL069C	374830	375053	90.61	374873	223	97.6876	tandem
YGL071W	YGL070C	374087	374462	73.43	374237	375	87.8303	convergent
YGL072C	YGL071W	371365	372015	81.42	371947	650	99.6512	divergent
YGL075C	YGL074C	368091	368599	87.29	368568	508	99.6904	tandem
YGL076C	YGL075C	365999	366928	75.94	366235	929	93.1169	tandem
YGL077C	YGL076C	363919	364338	66.98	364273	419	86.2297	tandem
YGL065C	YGL064C	381274	381526	79.23	381504	252	90.1265	tandem
YGL126W	YGL125W	272145	272526	59.16	272340	381	93.3356	tandem
YGL095C	YGL094C	330610	331121	80.41	331013	511	96.1946	tandem
YGL119W	YGL118C	285953	288020	69.59	287590	2067	91.8325	convergent
YGL120C	YGL119W	283943	284448	76.91	284348	505	92.1734	divergent
YGL121C	YGL120C	281163	281640	73.7	281197	477	91.1539	tandem
YGL122C	YGL121C	280529	280783	80.8	280587	254	90.462	tandem
YGL123C-A	YGL122C	277870	278952	73.58	278421	1082	99.5061	tandem
YGL117W	YGL116W	289315	289812	75.67	289326	497	94.1455	tandem
YGL125W	YGL124C	274328	274786	60.48	274720	458	85.5437	convergent
YGL116W	YGL115W	291644	292036	76.48	291752	392	92.9975	tandem
YGL127C	YGL126W	270781	271003	97.99	270872	222	105.296	divergent
YGL128C	YGL127C	270150	270398	64.71	270319	248	87.8767	tandem
YGL129C	YGL128C	269194	269299	76.49	269194	105	91.9197	tandem
YGL130W	YGL129C	267529	267728	79.43	267667	199	88.97	convergent
YGL131C	YGL130W	265864	266150	81.76	266076	286	95.5773	divergent
YGL133W	YGL132W	261506	261585	76.18	261550	79	85.4753	tandem
YGL134W	YGL133W	256969	257712	80.22	257661	743	88.5278	tandem
YGL124C	YGL123W	276720	277623	80.84	276914	903	95.4322	divergent
YGL107C	YGL106W	306276	306563	83.39	306463	287	94.614	divergent
YGL098W	YGL097W	318082	321785	75.84	318864	3703	92.2259	tandem
YGL099W	YGL098W	316556	317345	80.48	316613	789	93.0353	tandem
YGL100W	YGL099W	314286	314634	73.43	314305	348	90.1157	tandem
YGL101W	YGL100W	312843	313237	83.16	313122	394	93.0003	tandem
YGL102C	YGL101W	311936	312196	79.38	311984	260	91.2358	divergent
YGL104C	YGL103W	310176	310970	80.7	310527	794	94.9198	divergent
YGL118C	YGL117W	288457	288518	92.2	288505	61	95.2105	divergent
YGL106W	YGL105W	307012	307440	57.56	307224	428	88.4199	tandem
YGL056C	YGL055W	397624	398631	77.16	398575	1007	103.83	divergent
YGL108C	YGL107C	304074	304336	81.44	304258	262	89.6722	tandem
YGL110C	YGL109W	303414	303516	77.22	303457	102	87.2326	divergent
YGL111W	YGL110C	301372	301540	80.66	301506	168	93.9167	convergent
YGL112C	YGL111W	299731	299981	92.38	299912	250	98.8732	divergent
YGL113W	YGL112C	297941	298181	70.03	298120	240	92.1318	convergent
YGL114W	YGL113W	295640	295935	69.97	295691	295	89.5641	tandem
YGL115W	YGL114W	293004	293463	80.64	293067	459	93.8961	tandem
YGL105W	YGL104C	308570	308716	74.17	308624	146	91.2261	convergent
YGL009C	YGL008C	478657	479915	69.81	479441	1258	92.8176	tandem
YGL058W	YGL057C	394510	394972	69.61	394854	462	88.0941	convergent
YGL004C	YGL003C	491960	492478	76.65	492462	518	91.16	tandem
YGL005C	YGL004C	490551	490707	84.48	490582	156	95.2107	tandem
YGL006W	YGL005C	489446	489712	71.89	489507	266	85.4808	convergent
YGL006W-A	YGL006W	485538	485925	75.71	485842	387	91.1868	tandem
YGL007C-A	YGL007W	483032	483265	85.65	483151	233	97.3919	divergent
YGL002W	YGL001C	495171	495457	69.13	495334	286	86.8157	convergent
YER169W	YER170W	525754	525969	70.82	525896	215	94.663	tandem
YGL001C	YGR001C	496506	497137	62.77	497024	631	84.9579	tandem
YGL010W	YGL009C	476074	476318	70.74	476202	244	91.102	convergent
YGL011C	YGL010W	475252	475550	82.25	475503	298	96.0527	divergent
YGL012W	YGL011C	474281	474494	74.97	474302	213	87.1972	convergent
YGL013C	YGL012W	472303	472860	83.75	472797	557	99.4113	divergent
YGL014C-A	YGL013C	466403	469097	70	467707	2694	98.3623	tandem
YGL015C	YGL014W	465440	466146	78.05	465704	706	88.733	divergent
YGL016W	YGL015C	464916	465048	81.55	464998	132	90.0951	convergent
YGL008C	YGL007C-A	482671	482946	77.56	482906	275	81.8968	tandem
YFR047C	YFR048W	245153	246133	79.5	245966	980	96.2162	divergent
YFR039C	YFR040W	233531	234229	81.69	233831	698	92.3382	divergent
YFR040W	YFR041C	237237	237355	66.91	237299	118	72.4236	convergent
YFR041C	YFR042W	238242	238445	81.82	238379	203	88.7702	divergent
YFR042W	YFR043C	239047	239101	71.95	239060	54	77.5296	convergent
YFR043C	YFR044C	239814	239979	79.9	239922	165	86.6013	tandem
YFR044C	YFR045W	241424	242129	88.14	241519	705	97.3413	divergent
YGL003C	YGL002W	494178	494521	89.42	494409	343	98.9753	divergent
YFR046C	YFR047C	244146	244266	83.77	244195	120	93.3346	tandem
YGL019W	YGL018C	458997	459115	71.7	459078	118	85.6423	convergent
YFR048W	YFR049W	248121	248510	77.47	248152	389	91.0737	tandem
YFR049W	YFR050C	248881	249053	72.18	248945	172	80.1984	convergent
YFR050C	YFR051C	249853	250150	68.54	250079	297	88.9566	tandem
YFR051C	YFR052W	251790	252492	87.79	252346	702	100.557	divergent
YFR052W	YFR052C-A	253316	253416	75.53	253413	100	80.5926	convergent
YFR053C	YFR054C	255036	258842	79.85	256951	3806	99.7104	tandem
YFR054C	YFR056C	259420	263944	75.55	261348	4524	94.1341	tandem
YFR045W	YFR046C	242986	243061	80.41	243050	75	84.1779	convergent
YGL048C	YGL047W	411289	411555	86.11	411303	266	95.0865	divergent
YGL039W	YGL038C	425013	425368	75	425080	355	91.2853	convergent
YGL040C	YGL039W	420561	423967	77.96	421598	3406	96.7596	divergent
YGL041C-B	YGL041C	418891	418917	95.84	418891	26	98.9619	tandem
YGL041W-A	YGL040C	419295	419533	78.1	419396	238	88.0789	convergent
YGL042C	YGL041C-B	418597	418709	81.57	418709	112	85.4187	tandem
YGL044C	YGL043W	417040	417487	81.82	417110	447	93.8464	divergent
YGL017W	YGL016W	461370	461671	76.66	461617	301	89.5356	tandem
YGL047W	YGL045W	412163	414106	75.11	412643	1943	102.111	tandem
YGL036W	YGL035C	431335	431553	51.82	431453	218	71.5602	convergent
YGL049C	YGL048C	409607	410072	79.6	410032	465	96.8688	tandem
YGL050W	YGL049C	406600	406863	75.27	406723	263	87.6563	convergent
YGL051W	YGL050W	404394	405779	66.52	405222	1385	95.1086	tandem
YGL053W	YGL052W	403305	403440	81.57	403377	135	93.0879	tandem
YGL054C	YGL053W	401290	402592	70.99	401859	1302	91.1185	divergent
YGL055W	YGL054C	400163	400874	72.87	400597	711	87.7237	convergent
YFR038W	YFR039C	231928	231999	75.29	231983	71	80.016	convergent
YGL045W	YGL044C	415734	416150	79.8	416006	416	96.4331	convergent
YGL029W	YGL028C	440430	441286	73.1	440994	856	88.1411	convergent
YGL057C	YGL056C	395835	396041	79.07	395976	206	91.6205	tandem
YGL020C	YGL019W	457875	458161	87.38	458007	286	95.5374	divergent
YGL021W	YGL020C	457072	457168	68.71	457133	96	74.6721	convergent
YGL022W	YGL021W	454565	454790	74.55	454753	225	86.4105	tandem
YGL023C	YGL022W	452109	452409	100.96	452163	300	108.431	divergent
YGL024W	YGL023C	450128	450202	66.85	450128	74	84.8127	convergent
YGL026C	YGL025C	448540	448769	78.33	448712	229	88.7843	tandem
YGL038C	YGL037C	426810	427303	78.41	427198	493	99.3289	tandem
YGL028C	YGL027C	442914	443647	74.73	442969	733	93.4135	tandem
YGL037C	YGL036W	427953	428606	64.11	428096	653	95.256	divergent
YGL030W	YGL029W	439643	440068	77.82	439691	425	93.4605	tandem
YGL031C	YGL030W	437939	439096	81.11	437991	1157	98.5676	divergent
YGL032C	YGL031C	436838	437472	74.3	437427	634	90.3891	tandem
YGL033W	YGL032C	436356	436575	71.27	436488	219	90.035	convergent
YGL034C	YGL033W	433584	435630	82.55	434633	2046	98.1862	divergent
YGL035C	YGL034C	433067	433219	87.07	433216	152	96.0584	tandem
YGL018C	YGL017W	459669	459859	85.35	459811	190	94.6097	divergent
YGL027C	YGL026C	446148	446417	82.64	446368	269	91.073	tandem
YER010C	YER011W	173337	175247	78.12	173724	1910	97.2687	divergent
YER002W	YER003C	157497	157735	68.38	157691	238	78.8793	convergent
YER003C	YER004W	159117	159579	81.17	159186	462	104.204	divergent
YER004W	YER005W	160274	160549	80.39	160467	275	95.2114	tandem
YER005W	YER006W	162441	162722	77.23	162680	281	90.6119	tandem
YER006W	YER006C-A	164284	164343	78.14	164318	59	82.5842	convergent
YER007C-A	YER008C	166884	167807	73.67	167731	923	90.221	tandem
YER007W	YER007C-A	166082	166236	81.03	166169	154	88.7664	convergent
YER019C-A	YER020W	194538	195167	84.64	194657	629	103.917	divergent
YER009W	YER010C	172491	172633	75.48	172610	142	84.1615	convergent
YEL075C	YEL074W	5713	6126	84.01	5753	413	98.605	divergent
YER011W	YER012W	176011	177834	78.92	176145	1823	94.3393	tandem
YER012W	YER013W	178430	178840	74.03	178517	410	90.0429	tandem
YER013W	YER014W	182277	182599	76.81	182340	322	92.4685	tandem
YER015W	YER016W	186774	188276	73.28	186960	1502	96.4216	tandem
YER016W	YER017C	189310	189502	66.03	189390	192	84.5363	convergent
YER017C	YER018C	191787	191958	80.59	191842	171	91.2655	tandem
YEL057C	YEL056W	45721	47168	82.02	46241	1447	98.1294	divergent
YER008C	YER009W	171817	172114	79.97	172086	297	94.7863	divergent
YEL066W	YEL065W	27206	27657	83.83	27213	451	102.14	tandem
YER053C-A	YER054C	261045	262051	77.73	261063	1006	97.2104	tandem
YEL059C-A	YEL059W	42624	42652	111.19	42638	28	115.212	divergent
YEL059W	YEL058W	42960	43252	89.48	43001	292	100.315	tandem
YEL060C	YEL059C-A	41953	42400	80.85	42389	447	109.079	tandem
YEL061C	YEL060C	39537	40046	75.26	39858	509	93.189	tandem
YEL062W	YEL061C	36254	36535	77.3	36501	281	85.9165	convergent
YEL063C	YEL062W	33466	34407	75.51	33594	941	92.0553	divergent
YER001W	YER002W	155807	156802	70.62	156053	995	86.6567	tandem
YEL065W	YEL064C	29543	29797	76.25	29585	254	89.8421	convergent
YEL077W-A	YEL076C-A	1112	4185	86.04	1739	3073	106.27	convergent
YEL068C	YEL067C	25978	26189	89.44	26156	211	98.2996	tandem
YEL069C	YEL068C	23231	25646	81.7	25415	2415	98.1432	tandem
YEL070W	YEL069C	21097	21537	74.48	21178	440	88.4337	convergent
YEL071W	YEL070W	17845	19589	71.47	17919	1744	94.6469	tandem
YEL072W	YEL071W	14415	16355	73.99	14655	1940	93.5778	tandem
YEL073C	YEL072W	7553	13720	73.65	8486	6167	93.8588	divergent
YEL074W	YEL073C	6464	7230	71.4	6549	766	92.2125	convergent
YER019W	YER019C-A	194229	194272	83.11	194254	43	87.6907	convergent
YEL064C	YEL063C	31239	31694	64.54	31437	455	89.2173	tandem
YER047C	YER048C	246502	246981	81.91	246608	479	95.723	tandem
YER039C-A	YER040W	229480	229794	85.67	229549	314	102.722	divergent
YER040W	YER041W	231986	232460	73.77	232204	474	87.1808	tandem
YER041W	YER042W	234739	234936	73.44	234874	197	96.312	tandem
YER042W	YER043C	235490	235769	68.75	235590	279	83.4094	convergent
YER043C	YER044C	237118	237569	81.59	237499	451	96.0324	tandem
YER044C	YER044C-A	238015	238459	80.76	238034	444	95.1311	tandem
YER044C-A	YER045C	239773	240031	80.82	239942	258	89.5518	tandem
YER018C	YER019W	192623	192796	95.31	192679	173	102.983	divergent
YER046W	YER046W-A	243610	243699	76.83	243651	89	83.6229	tandem
YER037W	YER038C	226853	226857	90.63	226857	4	92.254	convergent
YER048C	YER048W-A	248156	250717	74.17	249523	2561	91.5827	divergent
YER048W-A	YER049W	251001	251727	83.94	251277	726	92.6322	tandem
YER049W	YER050C	253661	253970	73.92	253864	309	83.9425	convergent
YER050C	YER051W	254578	254655	80.36	254598	77	88.0518	divergent
YER051W	YER052C	256133	256374	65.24	256307	241	83.919	convergent
YER052C	YER053C	257957	258736	76.68	258085	779	94.2854	tandem
YER171W	YER172C	529413	529525	81.99	529482	112	87.1928	convergent
YER045C	YER046W	241500	243179	71.88	241901	1679	99.294	divergent
YER029C	YER030W	213176	213415	86.02	213280	239	94.6876	divergent
YER020W	YER021W	196516	196947	77.43	196731	431	92.1969	tandem
YER021W	YER022W	198518	198811	64.18	198575	293	87.2437	tandem
YER022W	YER023W	200874	201075	85.48	200921	201	90.5868	tandem
YER023C-A	YER024W	201733	202191	79.81	202137	458	101.252	divergent
YER024W	YER025W	204962	205250	78.1	205024	288	96.3172	tandem
YER025W	YER026C	206833	207643	74.78	207072	810	89.2575	convergent
YER026C	YER027C	208473	208978	76.07	208823	505	88.9817	tandem
YER039C	YER039C-A	229204	229262	93.11	229222	58	98.4653	tandem
YER028C	YER029C	211875	212586	80.34	212549	711	96.4179	tandem
YER038C	YER038W-A	228251	228450	75.47	228324	199	85.0012	divergent
YER030W	YER031C	213897	214075	77.08	213973	178	89.7151	convergent
YER031C	YER032W	214746	215062	89.72	214968	316	103.241	divergent
YER032W	YER033C	217692	218056	74.06	217882	364	92.3903	convergent
YER033C	YER034W	221286	221845	87.91	221421	559	100.024	divergent
YER034W	YER035W	222402	222638	79.9	222590	236	99.9934	tandem
YER035W	YER036C	223075	223366	79.83	223273	291	93.519	convergent
YER036C	YER037W	225198	225888	58.14	225768	690	93.7965	divergent
YEL056W	YEL055C	48373	48471	81.6	48460	98	88.3496	convergent
YER027C	YER028C	210231	210691	81.73	210664	460	99.8299	tandem
YEL011W	YEL010W	135234	136279	73.31	135924	1045	89.8124	tandem
YEL002C	YEL001C	150013	150300	80.03	150241	287	91.4305	tandem
YEL003W	YEL002C	148598	148721	75.22	148685	123	79.8149	convergent
YEL004W	YEL003W	147978	148227	76.66	148011	249	91.9111	tandem
YEL005C	YEL004W	146754	146950	88.51	146778	196	96.413	divergent
YEL006W	YEL005C	145333	145906	69.21	145871	573	90.5984	convergent
YEL007W	YEL006W	143891	144326	82.69	143926	435	90.146	tandem
YEL008C-A	YEL007W	140818	141891	84.63	141702	1073	100.601	divergent
YEL018W	YEL017C-A	122310	122798	72.4	122377	488	95.0601	convergent
YEL009C-A	YEL009C	136778	138918	74.97	137365	2140	89.8581	tandem
YDR543C	YDR544C	1524916	1525078	84.93	1525078	162	94.4484	tandem
YEL012W	YEL011W	132551	133120	66.3	132616	569	100.028	tandem
YEL013W	YEL012W	130561	131772	73.59	130722	1211	91.2205	tandem
YEL014C	YEL013W	128608	128825	84.28	128693	217	90.474	divergent
YEL015W	YEL014C	128284	128303	92.99	128288	19	94.771	convergent
YEL016C	YEL015W	126218	126629	84.06	126407	411	96.866	divergent
YEL017C-A	YEL017W	122929	123657	81.01	122929	728	105.891	divergent
YEL058W	YEL057C	44925	45020	79.26	44979	95	85.5055	convergent
YEL009C	YEL008W	139763	140512	70.35	140059	749	86.7734	divergent
YDR531W	YDR532C	1499325	1499386	73.8	1499351	61	79.5011	convergent
YDR521W	YDR522C	1483466	1483785	74.24	1483747	319	87.5554	convergent
YDR522C	YDR523C	1485293	1485556	75.93	1485503	263	88.8805	tandem
YDR523C	YDR524C	1487028	1487532	71.25	1487309	504	90.3135	tandem
YDR524C-B	YDR524C-A	1489788	1489861	76.87	1489839	73	88.1474	tandem
YDR525W-A	YDR526C	1490825	1491065	84.48	1490939	240	92.6189	convergent
YDR527W	YDR528W	1492403	1494576	76.18	1494311	2173	94.4269	tandem
YDR528W	YDR529C	1495847	1496155	68.28	1495959	308	81.8728	convergent
YEL001C	YER001W	150977	153519	72.39	152041	2542	94.4257	divergent
YDR530C	YDR531W	1497758	1498222	80.12	1498142	464	98.3468	divergent
YDR545C-A	endIV	1531325	1531867	77.31	1531768	542	100.561
YDR532C	YDR533C	1500543	1501437	83.02	1501376	894	93.6336	tandem
YDR534C	YDR535C	1504889	1506595	75.1	1505011	1706	94.8789	tandem
YDR535C	YDR536W	1507351	1507994	74.93	1507930	643	105.601	divergent
YDR536W	YDR537C	1509703	1510844	79.59	1509940	1141	97.8222	convergent
YDR538W	YDR539W	1511618	1512082	78.25	1511654	464	91.1124	tandem
YDR539W	YDR540C	1513593	1517118	70.68	1515394	3525	90.1737	convergent
YDR542W	YDR543C	1523594	1524617	69.91	1523699	1023	91.6524	convergent
YEL019C	YEL018C-A	121301	121455	85.05	121354	154	93.5454	tandem
YDR529C	YDR530C	1496538	1496781	83.91	1496607	243	100.728	tandem
YEL048C	YEL047C	65167	65385	70.54	65340	218	87.7411	tandem
YEL039C	YEL038W	79977	80420	78.03	80026	443	100.42	divergent
YEL040W	YEL039C	79456	79636	68.1	79560	180	79.5875	convergent
YEL041W	YEL040W	77431	78053	80.68	78049	622	99.6442	tandem
YEL042W	YEL041W	75327	75944	78.13	75820	617	93.5313	tandem
YEL043W	YEL042W	73348	73771	73.67	73399	423	90.2866	tandem
YEL044W	YEL043W	70257	70478	82.72	70395	221	92.317	tandem
YEL045C	YEL044W	69265	69757	93.47	69594	492	109.373	divergent
YEL017W	YEL016C	124670	124737	79.49	124703	67	85.3782	convergent
YEL047C	YEL046C	66797	67629	74.17	67067	832	95.5659	tandem
YEL036C	YEL035C	84552	85045	87.64	84727	493	100.884	tandem
YEL049W	YEL048C	64090	64709	79.81	64171	619	95.078	convergent
YEL050C	YEL049W	60851	63728	63.53	62158	2877	92.1007	divergent
YEL051W	YEL050W-A	59148	59549	75.3	59241	401	85.4625	tandem
YEL052W	YEL051W	58100	58378	81.48	58124	278	91.3741	tandem
YEL053C	YEL052W	56102	56571	71.99	56286	469	91.8164	divergent
YEL053W-A	YEL053C	53255	53901	76.97	53860	646	100.747	convergent
YEL055C	YEL054C	51539	52721	77.43	52214	1182	93.0573	tandem
YEL046C	YEL045C	68792	68840	101.07	68810	48	104.935	tandem
YEL028W	YEL027W	99129	100769	67.42	100307	1640	92.6773	tandem
YEL020C	YEL019C	120299	120498	79.84	120370	199	93.5992	tandem
YEL020W-A	YEL020C	117474	118617	62.13	118572	1143	99.0264	convergent
YEL021W	YEL020C-B	116970	117183	81.92	117027	213	93.2596	convergent
YEL022W	YEL021W	115800	116167	75.71	115810	367	95.4925	tandem
YEL023C	YEL022W	110552	111421	73.58	111166	869	90.3473	divergent
YEL024W	YEL023C	107907	108504	70.14	108435	597	86.2496	convergent
YEL025C	YEL024W	106147	107260	80.56	107176	1113	98.8734	divergent
YEL038W	YEL037C	81145	81407	66.28	81222	262	82.9187	convergent
YEL027W	YEL026W	101251	101943	71.22	101450	692	86.7353	tandem
YEL037C	YEL036C	82603	83050	76.65	82967	447	91.4791	tandem
YEL029C	YEL028W	97796	98668	83.83	98375	872	95.9562	divergent
YEL030W	YEL029C	96578	96858	79.34	96617	280	88.9057	convergent
YEL031W	YEL030C-A	93905	94583	74.48	93948	678	89.7631	convergent
YEL032C-A	YEL031W	87201	90258	81.22	89943	3057	103.363	divergent
YEL033W	YEL032W	86598	86937	88.52	86784	339	103.182	tandem
YEL034W	YEL033W	86149	86179	105.14	86179	30	108.526	tandem
YEL035C	YEL034C-A	85545	85613	91.83	85611	68	96.0468	tandem
YER054C	YER055C	263697	264891	83.77	264849	1194	99.6037	tandem
YEL026W	YEL025C	102323	102581	74.49	102351	258	87.2712	convergent
YER158C	YER158W-A	490573	491482	66.19	491462	909	99.4139	divergent
YER148W	YER148W-A	466020	466180	68.72	466164	160	82.8021	tandem
YER149C	YER150W	467465	468365	79.68	468344	900	101.043	divergent
YER150W	YER151C	468811	469681	74.25	469620	870	93.8687	convergent
YER151C	YER152C	472419	472652	88.63	472522	233	95.8236	tandem
YER153C	YER154W	474800	475015	104.68	474837	215	110.342	divergent
YER154W	YER155C	476223	476340	81.19	476226	117	91.777	convergent
YER155C	YER156C	482843	483320	85.82	483262	477	100.649	tandem
YER167W	YER168C	520766	521024	68.03	520871	258	76.7912	convergent
YER157W	YER158C	487188	488852	68.68	487838	1664	89.1899	convergent
YER145C	YER145C-A	461735	462381	84.69	462306	646	111.492	tandem
YER159C	YER161C	491953	499342	73.4	498401	7389	95.1536	tandem
YER161C	YER162C	500343	500625	79.25	500393	282	86.2482	tandem
YER162C	YER163C	502889	503079	77.62	503059	190	95.5467	tandem
YER163C	YER164W	503777	505387	79.44	504885	1610	97.1123	divergent
YER164W	YER165W	509793	510368	75.68	509889	575	90.5465	tandem
YER165W	YER165C-A	512101	512622	80.8	512260	521	91.9904	convergent
YER127W	YER128W	415550	415855	74.56	415597	305	88.6002	tandem
YER156C	YER157W	484336	484783	84.91	484504	447	96.9817	divergent
YER137W-A	YER138W-A	441876	449470	62.75	449301	7594	96.2589	tandem
YER053C	YER053C-A	259638	260932	68.78	260600	1294	94.1762	tandem
YER129W	YER130C	420705	421111	65.34	420917	406	88.7145	convergent
YER130C	YER131W	422442	423948	76.58	423518	1506	101.322	divergent
YER131W	YER132C	424307	425184	73.74	424392	877	92.1577	convergent
YER132C	YER133W	430445	432491	74.76	431756	2046	93.253	divergent
YER133W	YER133W-A	433954	437187	56.97	434336	3233	89.4105	tandem
YER134C	YER135C	437799	437948	88.86	437947	149	97.7639	tandem
YER147C	YER147C-A	464837	465198	82.23	465106	361	92.1149	tandem
YER136W	YER137C	440967	441369	70.96	441282	402	86.2662	convergent
YER146W	YER147C	462861	462963	81.29	462931	102	90.805	convergent
YER138W-A	YER139C	449574	450558	73.93	449729	984	91.2188	convergent
YER139C	YER140W	451238	451560	82.17	451488	322	93.7486	divergent
YER140W	YER141W	453230	453454	80.31	453401	224	92.8894	tandem
YER141W	YER142C	454914	455141	77	455095	227	90.2993	convergent
YER142C	YER143W	456031	456314	74.28	456258	283	93.0786	divergent
YER143W	YER144C	457600	457801	73.1	457692	201	91.536	convergent
YER144C	YER145C	460218	460521	77.76	460451	303	96.1427	tandem
YER168C	YER169W	522664	523364	81.47	523255	700	98.4656	divergent
YER135C	YER136W	438340	439612	77.2	438619	1272	95.2232	divergent
YFL007W	YFL005W	129905	130329	74.38	129958	424	92.0473	tandem
YER188C-A	YER189W	569902	571150	83.66	571072	1248	101.304	divergent
YER188W	YER188C-A	568754	569603	72.32	568978	849	97.012	convergent
YER190C-A	YER190C-B	575374	575675	91.98	575507	301	102.35	tandem
YER190C-B	end	576157	576869	77.31	576594	712	100.343
YFL001W	YFR001W	148454	149105	66.82	148507	651	83.3407	tandem
YFL002C	YFL001W	146929	147126	90.16	147103	197	97.6916	divergent
YFL003C	YFL002C	137152	145109	71.49	137937	7957	91.8609	tandem
YER166W	YER167W	517454	518211	73.82	517898	757	94.1922	tandem
YFL005W	YFL004W	130976	131805	67.05	131135	829	92.6333	tandem
YER185W	YER186C	560360	561700	78.65	560378	1340	93.4132	convergent
YFL008W	YFL007W	123101	123474	76.73	123147	373	92.6057	tandem
YFL009W	YFL008W	118478	119424	67.97	119096	946	89.9293	tandem
YFL010C	YFL009W	115737	116139	83.65	115786	402	95.4297	divergent
YFL011W	YFL010W-A	113979	114984	76	114212	1005	90.5985	tandem
YFL012W	YFL011W	111087	112339	72.62	112284	1252	92.1547	tandem
YFL012W-A	YFL012W	110178	110641	77.83	110556	463	90.588	tandem
YFL014W	YFL013W-A	107579	107793	75.79	107758	214	83.7166	tandem
YFL004W	YFL003C	134291	134516	80.3	134336	225	87.4722	convergent
YER178W	YER179W	548074	548416	87.01	548339	342	94.8255	tandem
YER170W	YER171W	526646	527077	69.9	526966	431	88.8754	tandem
YGL135W	YGL134W	255299	255668	78.29	255344	369	94.5797	tandem
YER172C	YER172C-A	536016	536270	69.38	536107	254	85.2156	tandem
YER173W	YER174C	538274	538429	62.45	538388	155	76.3028	convergent
YER174C	YER175C	539163	539459	81.34	539325	296	95.5625	tandem
YER175C	YER175W-A	540358	540645	74.51	540401	287	86.9407	divergent
YER175W-A	YER176W	540809	541685	80.36	540857	876	94.9557	tandem
YER187W	YER188W	566650	568035	69.92	566782	1385	91.4823	tandem
YER177W	YER178W	546409	546812	73.62	546483	403	93.8535	tandem
YER186C	YER187W	562620	566225	74.89	564992	3605	94.8397	divergent
YER179W	YER180C	549512	549719	73.76	549602	207	80.8382	convergent
YER180C	YER180C-A	550522	550860	90.42	550571	338	97.3393	tandem
YER180C-A	YER181C	551117	551468	83.5	551178	351	101.625	tandem
YER181C	YER182W	551791	552520	78.87	552138	729	92.4749	divergent
YER182W	YER183C	553254	553329	74.13	553289	75	79.9926	convergent
YER183C	YER184C	553964	556291	80.68	554022	2327	93.3647	tandem
YER184C	YER185W	558675	559449	87.06	558730	774	99.0385	divergent
YER126C	YER127W	414175	414477	82.44	414459	302	95.7316	divergent
YER176W	YER177W	545050	545606	87.1	545120	556	108.69	tandem
YER080W	YER081W	321842	322682	73.7	322607	840	93.97	tandem
YER073W	YER074W	305589	306319	75.95	305791	730	94.6	tandem
YER074W	YER074W-A	307192	307649	75.53	307246	457	90.7588	tandem
YER074W-A	YER075C	308119	308409	79.66	308128	290	86.2125	convergent
YER075C	YER076C	311195	312586	74.08	312344	1391	102.402	tandem
YER076W-A	YER077C	313733	314530	76.05	313867	797	87.9192	convergent
YER077C	YER078C	316596	316803	77.03	316727	207	87.8485	tandem
YER078C	YER078W-A	318338	318642	79.69	318497	304	93.9132	divergent
YER087C-B	YER088C	332826	333172	81.34	333097	346	94.5967	tandem
YER079W	YER079C-A	319548	319898	75.08	319758	350	90.3767	convergent
YER070W	YER071C	301614	301945	75.9	301795	331	92.0042	convergent
YER081W	YER082C	324091	324268	75.72	324193	177	82.257	convergent
YER082C	YER083C	325932	326170	82.19	326167	238	90.6497	tandem
YER083C	YER084W	327027	327061	90.76	327060	34	98.2549	divergent
YER084W	YER084W-A	327447	327594	76.88	327494	147	91.6502	tandem
YER085C	YER086W	328136	328473	85.17	328175	337	94.4767	divergent
YER086W	YER087W	330203	330572	80.27	330313	369	89.1316	tandem
YER128W	YER129W	416466	417277	80.2	417254	811	92.6122	tandem
YER078W-A	YER079W	318806	318916	71.71	318845	110	81.9068	tandem
YER062C	YER063W	280680	281708	80.31	280851	1028	102.257	divergent
YER055C	YER056C	265784	266511	69.19	266393	727	95.154	tandem
YER056C	YER056C-A	268112	269421	75.13	269382	1309	94.9395	tandem
YER056C-A	YER057C	270183	270735	80.82	270644	552	97.2852	tandem
YER057C	YER058W	271124	271766	80.76	271475	642	95.5141	divergent
YER058W	YER059W	272089	272622	77.08	272153	533	92.7331	tandem
YER059W	YER060W	273884	274565	79.49	273951	681	94.4171	tandem
YER060W	YER060W-A	276151	276570	80.2	276206	419	90.6894	tandem
YER072W	YER073W	303193	304027	77.29	303279	834	96.2626	tandem
YER061C	YER062C	279624	279928	75.66	279770	304	84.8126	tandem
YER071C	YER072W	302325	302804	81.36	302554	479	90.4276	divergent
YER063W	YER064C	282364	282703	83.57	282624	339	95.6414	convergent
YER064C	YER065C	284220	285239	70.03	284368	1019	99.0309	tandem
YER065C	YER066W	286912	290240	72.83	288005	3328	96.4894	divergent
YER066W	YER066C-A	290797	291701	70.32	290914	904	96.3578	convergent
YER067C-A	YER068W	292561	293048	80.22	293000	487	93.0617	divergent
YER068W	YER068C-A	294811	295299	80.04	294855	488	94.8676	convergent
YER069W	YER070W	297999	298948	73.3	298088	949	92.5059	tandem
YER088C	YER088C-A	335184	335692	84.9	335326	508	110.56	tandem
YER060W-A	YER061C	278162	278296	77.34	278252	134	83.6917	convergent
YER118C	YER119C	399051	399492	85.33	399451	441	97.9076	tandem
YER109C	YER110C	377610	378758	80.59	378695	1148	102.165	tandem
YER110C	YER111C	382099	382591	76.48	382541	492	92.2351	tandem
YER111C	YER112W	385872	387228	67.17	386856	1356	93.3147	divergent
YER112W	YER113C	387791	387928	73.36	387836	137	81.5838	convergent
YER113C	YER114C	390048	390586	85.69	390428	538	94.4624	tandem
YER114C	YER115C	393708	394288	82.23	394283	580	93.1154	tandem
YER115C	YER116C	394863	395344	84.83	394961	481	93.3425	tandem
YER087C-A	YER087C-B	332364	332578	77.55	332375	214	93.8454	tandem
YER117W	YER118C	397649	397948	75.91	397853	299	86.0499	convergent
YER105C	YER106W	372009	372322	76.57	372175	313	86.5263	divergent
YER119C	YER119C-A	400838	400863	93.98	400863	25	98.5385	tandem
YER120W	YER121W	401865	402371	73.33	402074	506	91.4049	tandem
YER121W	YER122C	402715	402867	74.56	402832	152	83.032	convergent
YER122C	YER123W	404348	404809	83.89	404588	461	94.0518	divergent
YER123W	YER124C	406383	407338	77.63	407098	955	90.8181	convergent
YER124C	YER125W	409059	410185	84.25	409089	1126	94.9391	divergent
YER125W	YER126C	412614	413390	76.91	412944	776	93.0654	convergent
YER116C	YER117W	396168	396765	80.51	396717	597	100.493	divergent
YER096W	YER097W	353232	355136	69.87	354387	1904	91.6023	tandem
YER089C	YER090W	337336	337945	75.58	337478	2003	91.1219	tandem
YER090C-A	YER091C	338407	339860	76.76	339707	1453	98.117	tandem
YER091C	YER091C-A	342163	342386	75.7	342285	223	86.1674	tandem
YER091C-A	YER092W	342607	342851	92.78	342843	244	106.218	divergent
YER092W	YER093C	343228	343316	89.29	343248	88	99.903	convergent
YER093C	YER093C-A	347608	347908	83.05	347793	300	95.7132	tandem
YER093C-A	YER094C	348396	348725	80.9	348603	329	98.9455	tandem
YER107W-A	YER109C	374710	375211	77.73	374993	501	89.7803	convergent
YER095W	YER096W	351178	351694	86.86	351381	516	95.3422	tandem
YER106W	YER107C	373230	373444	75.72	373357	214	89.0531	convergent
YER098W	YER099C	357726	358101	79.74	358079	375	87.9065	convergent
YER099C	YER100W	359057	359558	85.71	359066	501	100.097	divergent
YER100W	YER101C	360310	360498	74.06	360376	188	84.0418	convergent
YER101C	YER102W	361790	363096	82.39	363048	1306	98.7023	divergent
YER102W	YER103W	363698	364585	69.79	363739	887	90.7382	tandem
YER103W	YER104W	366513	366798	75.76	366617	285	93.9003	tandem
YER104W	YER105C	367424	367834	82.83	367779	410	97.1062	convergent
YFL015C	YFL014W	106957	107250	78.69	107196	293	94.3568	divergent
YER094C	YER095W	349342	349976	83.48	349920	634	102.837	divergent
YHR018C	YHR019C	141394	141886	78.83	141808	492	96.0182	tandem
YHR008C	YHR009C	123584	124103	71.95	124007	519	98.1015	tandem
YHR009C	YHR010W	125674	126514	78.62	126426	840	98.5358	divergent
YHR010W	YHR011W	127485	127773	64.81	127555	288	87.3233	tandem
YHR011W	YHR012W	129113	129474	85.54	129153	361	92.1287	tandem
YHR012W	YHR013C	130441	130723	83.17	130723	282	92.2608	convergent
YHR013C	YHR014W	131439	132039	76.17	131785	600	93.6691	divergent
YHR014W	YHR015W	132914	134546	74.5	132933	1632	90.5474	tandem
YHR015W	YHR016C	136525	136873	81.27	136809	348	89.287	convergent
YHR066W	YHR067W	230697	230971	85.28	230803	274	96.8024	tandem
YHR017W	YHR018C	139843	140003	70.66	139888	160	85.51	convergent
YHR006W	YHR007C	119433	120085	71.2	119863	652	90.8004	convergent
YHR019C	YHR020W	143550	143988	82.32	143941	438	103.399	divergent
YHR020W	YHR021C	146054	147863	67.83	147817	1809	90.9598	convergent
YHR021C	YHR021W-A	148661	149217	73.2	149209	556	99.01	divergent
YHR022C	YHR022C-A	150337	151209	79.22	150474	872	95.7429	tandem
YHR022C-A	YHR023W	151298	151658	85.05	151543	360	95.4779	divergent
YHR023W	YHR024C	157444	157736	77.9	157497	292	87.2331	convergent
YHR024C	YHR025W	159184	159430	84.34	159377	246	99.9565	divergent
YHR025W	YHR026W	160503	160836	82.79	160549	333	92.9969	tandem
YHR016C	YHR017W	138447	138686	80.28	138517	239	92.6105	divergent
YHL049C	YHL048C-A	4540	5662	77.07	5610	1122	96.5192	tandem
YHL040C	YHL039W	20968	21780	85.39	21043	812	97.6767	divergent
YHL041W	YHL040C	17839	19085	79	18889	1246	96.3419	convergent
YHL042W	YHL041W	16117	17390	81.34	16399	1273	94.3503	tandem
YHL043W	YHL042W	15411	15665	82.23	15526	254	92.9222	tandem
YHL044W	YHL043W	14270	14899	77.29	14516	629	93.9329	tandem
YHL045W	YHL044W	12847	13563	78.74	13329	716	93.4663	tandem
YHL046C	YHL045W	12283	12500	86.15	12314	217	92.2125	divergent
YHL046W-A	YHL046C	10305	11921	72.47	11797	1616	93.9304	convergent
YHR007C-A	YHR008C	122759	122883	75.81	122792	124	84.4088	tandem
YHL048W	YHL047C	7545	8298	69.43	8070	753	82.1894	convergent
YHR007C	YHR007C-A	121677	122544	77.99	121802	867	103.594	tandem
YHL050W-A	YHL049C	1293	3725	90.03	2377	2432	108.137	convergent
YHR001W	YHR001W-A	107362	107820	77.6	107589	458	91.1822	tandem
YHR001W-A	YHR002W	108116	108806	76.06	108290	690	92.4486	tandem
YHR002W	YHR003C	109879	110022	74.76	109986	143	87.6417	convergent
YHR003C	YHR004C	111311	111748	66.26	111542	437	87.849	tandem
YHR004C	YHR005C	113088	113493	83.65	113094	405	93.4413	tandem
YHR005C	YHR005C-A	114911	115614	73.56	115503	703	90.741	tandem
YHR005C-A	YHR006W	115895	117808	74.66	116518	1913	94.1419	divergent
YHR028W-A	YHR029C	167664	167669	81.13	167664	5	81.0117	convergent
YHL048C-A	YHL048W	5796	6400	83.87	5992	604	101.549	divergent
YHR056W-A	YHR057C	217841	218227	75.45	218189	386	96.4317	convergent
YHR026W	YHR027C	161477	161722	65.3	161622	245	82.0173	convergent
YHR049C-A	YHR050W	207523	207647	87.27	207599	124	91.8212	divergent
YHR049W	YHR049C-A	207185	207212	94.74	207185	27	97.1164	convergent
YHR050W	YHR050W-A	209296	209468	76.04	209330	172	101.961	tandem
YHR050W-A	YHR051W	209638	209698	80.75	209643	60	86.2644	tandem
YHR051W	YHR052W	210144	210841	75.05	210571	697	86.2661	tandem
YHR052W	YHR052W-A	211971	212511	72.52	212407	540	83.9513	tandem
YHR053C	YHR054C	212721	213186	76.34	213096	465	90.9775	tandem
YHR047C	YHR048W	201302	204599	84.22	204562	3297	97.2689	divergent
YHR055C	YHR056C	214719	215184	76.34	215094	465	90.9775	tandem
YHR046C	YHR047C	198277	198732	77.13	198618	455	92.5699	tandem
YHR057C	YHR058C	218844	218998	92.63	218959	154	99.9721	tandem
YHR058C	YHR059W	219885	220109	87.44	219956	224	96.1922	divergent
YHR059W	YHR060W	220501	220726	72.7	220572	225	89.4356	tandem
YHR060W	YHR061C	221271	221535	69.66	221318	264	87.5537	convergent
YHR061C	YHR062C	222479	222878	75.47	222531	399	92.6705	tandem
YHR062C	YHR063C	223759	224031	83.42	223971	272	91.8539	tandem
YHR063C	YHR063W-A	225170	225443	76.39	225225	273	91.2061	divergent
YHR064C	YHR065C	227142	227533	75.07	227451	391	88.9839	tandem
YGL141W	YGL140C	241090	241358	75.83	241146	268	85.5776	convergent
YHR054C	YHR054W-A	214250	214509	72.52	214405	259	84.4956	divergent
YHR037W	YHR038W	183696	184058	76.37	183799	362	94.5415	tandem
YHL037C	YHL036W	26177	26239	91.19	26191	62	96.8084	divergent
YHR029C	YHR030C	168553	168882	72.6	168807	329	85.162	tandem
YHR030C	YHR031C	170336	170791	81.53	170785	455	90.1273	tandem
YHR031C	YHR032W	172962	173336	80.4	173166	374	94.8115	divergent
YHR032C-A	YHR033W	175386	175540	84.22	175440	154	92.4703	divergent
YHR032W	YHR032W-A	175081	175187	105.83	175088	106	116.138	tandem
YHR033W	YHR034C	176811	176957	79.76	176925	146	90.5886	convergent
YHR034C	YHR035W	177991	178211	80.04	178125	220	92.2164	divergent
YHR048W	YHR049W	206143	206454	81.16	206440	311	99.3845	tandem
YHR036W	YHR037W	181752	181969	75.78	181892	217	94.9243	tandem
YHR027C	YHR028C	164703	164970	72.39	164924	267	91.0828	tandem
YHR038W	YHR039C	184750	184867	74.43	184816	117	80.4783	convergent
YHR039C	YHR039C-A	186801	187165	73.78	187132	364	84.381	tandem
YHR039C-A	YHR040W	187671	187916	94.13	187846	245	98.9375	divergent
YHR040W	YHR041C	189016	189123	80.31	189073	107	89.5075	convergent
YHR041C	YHR042W	189856	190535	95.01	190471	679	109.38	divergent
YHR042W	YHR043C	192610	192797	77.9	192720	187	92.8343	convergent
YHR043C	YHR044C	193537	194060	77.55	193595	523	90.798	tandem
YHR044C	YHR045W	194800	195543	77.85	194935	743	93.558	divergent
YHR045W	YHR046C	197225	197390	65.72	197254	165	79.292	convergent
YHR035W	YHR036W	180103	180337	83.87	180284	234	93.8171	tandem
YGR279C	YGR280C	1049964	1050916	72.25	1050120	952	101.904	tandem
YGR290W	YGR291C	1075931	1076289	83.98	1075964	358	96.7303	convergent
YGR271C-A	YGR272C	1037997	1038048	88.76	1038002	51	92.7379	tandem
YGR271W	YGR271C-A	1037700	1037806	75.09	1037735	106	80.0315	convergent
YGR272C	YGR273C	1038506	1038720	75.6	1038562	214	87.5921	tandem
YGR273C	YGR274C	1039244	1039901	69.38	1039415	657	86.2889	tandem
YGR274C	YGR275W	1043101	1043282	90.55	1043171	181	97.1171	divergent
YGR275W	YGR276C	1043755	1043825	59.45	1043791	70	64.1824	convergent
YGR276C	YGR277C	1045486	1045650	82.21	1045606	164	94.3607	tandem
YGR269W	YGR270W	1026968	1027376	93.31	1027322	408	101.254	tandem
YGR278W	YGR279C	1048470	1048804	78.04	1048606	334	88.9407	convergent
YGR267C	YGR268C	1025741	1026063	85.45	1025914	322	99.3692	tandem
YGR280C	YGR281W	1051731	1052830	79	1052601	1099	100.457	divergent
YGR281W	YGR282C	1057263	1057789	75.69	1057527	526	87.9649	convergent
YGR282C	YGR283C	1058730	1059021	75.25	1058970	291	88.2329	tandem
YGR283C	YGR284C	1060046	1060664	83.47	1060422	618	93.3918	tandem
YGR284C	YGR285C	1061596	1061858	78.93	1061821	262	89.6908	tandem
YGR285C	YGR286C	1063159	1063819	66.55	1063422	660	87.4805	tandem
YGR286C	YGR287C	1064946	1067228	78.72	1065477	2282	96.3933	tandem
YGR287C	YGR288W	1068997	1070299	73.1	1070224	1302	97.9953	divergent
YHL039W	YHL038C	23537	23614	78.55	23538	77	82.3064	convergent
YGR277C	YGR278W	1046567	1046737	81.09	1046630	170	87.4056	divergent
YGR255C	YGR256W	1003967	1004630	78.3	1004507	663	96.7155	divergent
YGR245C	YGR246C	982073	982487	76.56	982369	414	91.6747	tandem
YGR246C	YGR247W	984277	984971	78.77	984874	694	94.1603	divergent
YGR247W	YGR248W	985690	985977	75.96	985749	287	96.1371	tandem
YGR248W	YGR249W	986744	988054	84.15	986792	1310	109.252	tandem
YGR249W	YGR250C	989424	991181	79.65	991117	1757	95.66	convergent
YGR250C	YGR251W	993526	995644	77.26	993756	2118	98.2074	divergent
YGR251W	YGR252W	996234	996874	75.09	996719	640	93.0225	tandem
YGR252W	YGR253C	998193	998363	80.82	998327	170	90.4701	convergent
YGR270C-A	YGR271W	1027606	1031797	74.42	1031577	4191	98.983	divergent
YGR254W	YGR255C	1002245	1002528	78.66	1002313	283	91.742	convergent
YGR291C	YGR292W	1076510	1076605	81.91	1076567	95	87.9084	divergent
YGR256W	YGR257C	1006108	1006211	81.54	1006202	103	88.1863	convergent
YGR257C	YGR258C	1007311	1007677	76.06	1007657	366	99.4267	tandem
YGR258C	YGR259C	1010772	1012487	67.44	1011630	1715	101.081	tandem
YGR260W	YGR261C	1014095	1014327	74.68	1014271	232	87.3706	convergent
YGR261C	YGR262C	1016756	1016980	78.5	1016952	224	87.8829	tandem
YGR262C	YGR263C	1017765	1017973	86.92	1017936	208	97.8861	tandem
YGR263C	YGR264C	1019247	1019604	79.23	1019425	357	90.3345	tandem
YGR265W	YGR266W	1022064	1022662	81.04	1022437	598	96.5899	tandem
YGR266W	YGR267C	1024767	1025010	76.48	1024989	243	89.0575	convergent
YGR253C	YGR254W	999145	1000932	75.86	999160	1787	97.4742	divergent
YHL028W	YHL027W	50578	51109	80.04	50944	531	95.0964	tandem
YGR288W	YGR289C	1071720	1073969	73.2	1073851	2249	91.1884	convergent
YHL019C	YHL018W	69544	69704	91.69	69678	160	99.9098	divergent
YHL020C	YHL019W-A	67452	67707	87.77	67699	255	100.039	divergent
YHL021C	YHL020C	65855	66238	71.46	66163	383	96.883	tandem
YHL022C	YHL021C	64154	64458	74.6	64268	304	82.7945	tandem
YHL023C	YHL022C	62560	62958	78.17	62886	398	89.8355	tandem
YHL024W	YHL023C	58787	59120	72.58	59074	333	86.273	convergent
YHL025W	YHL024W	55846	56646	77.56	56584	800	100.992	tandem
YHL017W	YHL016C	71870	72033	72.6	71976	163	81.484	convergent
YHL027W	YHL026C	52986	53217	73.87	53134	231	92.3564	convergent
YHL016C	YHL015W-A	74240	74695	84.79	74315	455	100.859	divergent
YHL029C	YHL028W	47966	48761	89.56	48158	795	104.76	divergent
YHL030W	YHL029C	45688	45927	70.87	45745	239	81.0153	convergent
YHL030W-A	YHL030W	39533	40082	84.43	39847	549	95.7817	tandem
YHL032C	YHL031C	38506	38813	85.3	38806	307	96.3988	tandem
YHL033C	YHL032C	36023	36377	77.18	36322	354	89.8966	tandem
YHL034C	YHL033C	34075	35253	75.66	35206	1178	96.6971	tandem
YHL035C	YHL034W-A	32754	33174	74.78	32837	420	91.7928	divergent
YHL036W	YHL035C	27879	27976	75.94	27923	97	81.643	convergent
YHR067W	YHR068W	231813	232134	82.69	232040	321	92.6516	tandem
YHL026C	YHL025W	54023	54848	86.56	54251	825	106.28	divergent
YHL006W-A	YHL006C	98080	98338	91.13	98087	258	105.465	convergent
YGR292W	YGR293C	1078359	1079891	77.21	1079199	1532	93.9165	convergent
YGR294W	YGR295C	1080674	1081590	72.19	1080753	916	96.2783	convergent
YGR295C	YGR296W	1082735	1084870	72.72	1083529	2135	97.4009	divergent
YGR296C-A	YGR296C-B	1089451	1089752	91.98	1089584	301	102.35	tandem
YGR296C-B	endVII	1090234	1090946	77.31	1090671	712	100.343
YHL001W	YHR001W	105085	106049	64.08	105670	964	89.4749	tandem
YHL002W	YHL001W	103964	104271	83.17	104201	307	93.2	tandem
YHL003C	YHL002C-A	101878	102581	80.34	102494	703	97.4936	tandem
YHL018W	YHL017W	70066	70272	89.8	70233	206	96.3619	tandem
YHL006C	YHL005C	98790	98823	97.54	98823	33	105.466	tandem
YHL038C	YHL037C	25506	25698	93.78	25609	192	101.011	tandem
YHL008C	YHL007C	94505	95113	80.81	95049	608	91.8303	tandem
YHL009C	YHL008C	85055	92622	70.16	92080	7567	90.046	tandem
YHL010C	YHL009C	83716	84063	83.59	83919	347	94.4784	tandem
YHL011C	YHL010C	81611	81959	77.23	81735	348	92.721	tandem
YHL012W	YHL011C	80412	80649	81	80626	237	90.2325	convergent
YHL013C	YHL012W	78349	78931	71.6	78738	582	89.7907	divergent
YHL014C	YHL013C	77310	77426	76.94	77364	116	85.0651	tandem
YHL015W	YHL014C	75773	76093	65.84	75983	320	86.035	convergent
YHL015W-A	YHL015W	74778	75408	79.55	75089	630	94.1427	tandem
YHL004W	YHL003C	100398	100643	83.35	100538	245	90.396	convergent
YHR180C-B	YHR181W	467061	467227	79.6	467139	166	87.9757	divergent
YHR171W	YHR172W	447604	448334	75.26	447701	730	90.7481	tandem
YHR172W	YHR173C	450805	450814	110.36	450806	9	112.821	convergent
YHR173C	YHR174W	451152	451326	76.46	451296	174	83.7521	divergent
YHR174W	YHR175W	452639	452871	73.1	452724	232	89.7584	tandem
YHR175W	YHR175W-A	453440	453557	84.86	453549	117	91.017	tandem
YHR175W-A	YHR176W	453706	454228	85.05	453977	522	97.6874	tandem
YHR176W	YHR177W	455526	456590	79.09	456077	1064	97.949	tandem
YHR177W	YHR178W	457951	459298	75.38	459021	1347	97.992	tandem
YHR065C	YHR066W	229038	229336	80.26	229087	298	86.968	divergent
YHR179W	YHR180W	463703	465177	75.67	463765	1474	93.1603	tandem
YHR168W	YHR169W	441877	442181	75.36	442103	304	89.301	tandem
YHR180W	YHR180W-A	465668	466931	66.36	465846	1263	89.4705	tandem
YHR181W	YHR182W	467913	468218	81.32	467996	305	87.2371	tandem
YHR182W	YHR182C-A	470575	470938	81.01	470913	363	106.622	convergent
YHR183W	YHR184W	472428	472743	65.9	472523	315	85.4459	tandem
YHR184W	YHR185C	474458	474626	65.36	474561	168	77.3144	convergent
YHR185C	YHR186C	475339	475998	70.11	475960	659	92.4363	tandem
YHR186C	YHR187W	480671	480989	72.28	480792	318	90.2264	divergent
YHR187W	YHR188C	481918	482004	78.27	481971	86	83.0333	convergent
YHR178W	YHR179W	461529	462501	75.57	462453	972	97.1484	tandem
YHR159W	YHR160C	419065	419223	80.89	419163	158	87.759	convergent
YHR149C	YHR150W	396661	397253	85.68	396718	592	95.6749	divergent
YHR150W	YHR151C	398992	399270	73.8	399141	278	85.8012	convergent
YHR151C	YHR152W	400850	401436	79.42	401398	586	97.3451	divergent
YHR152W	YHR153C	401957	402088	77.6	402048	131	85.4642	convergent
YHR153C	YHR154W	402684	402968	83.58	402913	284	94.3125	divergent
YHR154W	YHR155W	406180	407105	73.61	406204	925	90.4025	tandem
YHR155W	YHR156C	410791	411386	80.57	411374	595	92.1933	convergent
YHR156C	YHR157W	412408	412909	83.73	412740	501	93.2461	divergent
YHR170W	YHR171W	445384	445712	73.47	445432	328	90.0431	tandem
YHR158C	YHR159W	417181	417551	83.5	417286	370	96.3306	divergent
YHR169W	YHR170W	443476	443828	82.49	443537	352	92.6397	tandem
YHR160C	YHR161C	420074	420375	76.56	420339	301	90.4997	tandem
YHR161C	YHR162W	422288	423074	79.63	423032	786	101.857	divergent
YHR162W	YHR163W	423463	423632	80	423519	169	92.3219	tandem
YHR163W	YHR164C	424474	424611	80.46	424555	137	88.2204	convergent
YHR164C	YHR165C	429179	429708	75.71	429680	529	94.5567	tandem
YHR165W-A	YHR166C	436959	437171	83.86	437135	212	94.825	convergent
YHR166C	YHR167W	439051	439343	82.84	439270	292	92.8229	divergent
YHR167W	YHR168W	440128	440378	77.07	440209	250	88.1363	tandem
YHR190W	YHR191C	486178	486229	83.25	486195	51	88.4517	convergent
YHR157W	YHR158C	413457	413687	58.55	413601	230	74.5896	convergent
YHR215W	YHR216W	553501	554395	73.08	554310	894	93.3714	tandem
YHR188C	YHR189W	483836	484027	89.19	484000	191	102.365	divergent
YHR212C	YHR212W-A	538093	538741	89.69	538192	648	99.9059	divergent
YHR212W-A	YHR213W	538944	539150	88.05	539119	206	96.9179	tandem
YHR213W	YHR213W-A	539746	540548	94.56	540194	802	104.035	tandem
YHR213W-A	YHR213W-B	540781	540799	93.73	540784	18	97.1547	tandem
YHR213W-B	YHR214W	541098	541650	84.28	541517	552	103.578	tandem
YHR214C-D	YHR214C-E	550940	551199	92.84	551045	259	103.631	tandem
YHR214C-E	YHR215W	551498	552098	78.38	551526	600	95.3702	divergent
YHR210C	YHR211W	521736	525391	79.26	524098	3655	97.6118	divergent
YHR214W-A	YHR214C-D	543492	550647	72.35	549408	7155	95.2204	convergent
YHR209W	YHR210C	520311	520711	76.42	520568	400	87.2728	convergent
YHR216W	YHR217C	555966	556580	73.66	556151	614	91.6563	convergent
YHR217C	YHR218W	557041	558013	84.47	557723	972	99.8631	divergent
YHR218W	YHR218W-A	559923	559931	105.11	559931	8	108.561	tandem
YHR219C-A	endVIII	561680	562642	77.31	562120	962	103.247
YIL001W	YIR001C	355478	356140	63.17	355653	662	85.6306	convergent
YIL002C	YIL001W	353428	353937	78.84	353859	509	90.3663	divergent
YIL002W-A	YIL002C	350507	350588	81.62	350577	81	89.749	convergent
YIL003W	YIL002W-A	350000	350298	79.46	350029	298	92.3449	tandem
YIL004C	YIL003W	348502	349119	83.3	348504	617	97.4909	divergent
YHR214W	YHR214W-A	542261	543007	93.81	542337	746	105.797	tandem
YHR199C-A	YHR200W	498858	499078	87.36	499037	220	104.393	divergent
YHR146W	YHR147C	391699	392641	50.99	391935	942	83.1609	convergent
YHR191C	YHR192W	486630	486825	81.23	486743	195	86.518	divergent
YHR192W	YHR193C	487661	487711	81.8	487697	50	87.9588	convergent
YHR193C	YHR193C-A	488235	488652	79.6	488457	417	93.4632	tandem
YHR194W	YHR195W	490395	490746	86.1	490448	351	98.9547	tandem
YHR195W	YHR196W	491711	491930	81.7	491824	219	93.8726	tandem
YHR196W	YHR197W	493657	493895	74.02	493834	238	86.7754	tandem
YHR197W	YHR198C	496186	496314	78.73	496270	128	84.5841	convergent
YHR211W	YHR212C	528618	537758	77.51	530167	9140	93.2484	convergent
YHR199C	YHR199C-A	498421	498570	96.18	498429	149	103.097	tandem
YHR189W	YHR190W	484599	484844	96.55	484813	245	107.885	tandem
YHR200W	YHR201C	499884	499949	82.44	499921	65	85.9088	convergent
YHR201C	YHR202W	501142	502387	77.21	502198	1245	90.9144	divergent
YHR202W	YHR203C	504195	504475	63.42	504383	280	85.7972	convergent
YHR203C	YHR204W	505529	506318	72.85	505588	789	100.998	divergent
YHR204W	YHR205W	508708	509362	77.48	509301	654	95.6127	tandem
YHR205W	YHR206W	511836	512731	73.39	511951	895	92.655	tandem
YHR206W	YHR207C	514599	514904	63.99	514862	305	83.3201	convergent
YHR207C	YHR208W	516484	517531	82.81	516577	1047	98.4296	divergent
YHR208W	YHR209W	518712	519436	71.43	518833	724	95.4115	tandem
YHR198C	YHR199C	497279	497489	86.76	497427	210	98.8128	tandem
YHR096C	YHR097C	296449	297387	73.19	297301	938	96.9457	tandem
YHR106W	YHR107C	326628	326815	75.45	326692	187	89.2916	convergent
YHR087W	YHR088W	281156	281496	75.92	281289	340	93.0169	tandem
YHR088W	YHR089C	282383	282682	72.97	282518	299	88.2279	convergent
YHR089C	YHR090C	283299	283778	77.26	283575	479	91.6535	tandem
YHR090C	YHR091C	284626	284840	72.75	284801	214	86.0838	tandem
YHR091C	YHR092C	286771	287131	70.08	286992	360	87.3948	tandem
YHR092C	YHR093W	288813	289144	77.72	288940	331	88.3001	divergent
YHR093W	YHR094C	289692	290915	74.43	290871	1223	96.2242	convergent
YHR086W	YHR086W-A	279725	280232	74.09	280141	507	90.9605	tandem
YHR095W	YHR096C	293379	294671	81.84	294452	1292	97.738	convergent
YHR085W	YHR086W	277769	278154	88.31	277774	385	96.4441	tandem
YHR097C	YHR098C	298611	299147	82.52	298674	536	100.932	tandem
YHR098C	YHR099W	301936	302763	82.88	302670	827	99.7016	divergent
YHR099W	YHR100C	313997	314118	78.5	314075	121	87.7536	convergent
YHR100C	YHR101C	314675	314876	85.98	314724	201	97.1543	tandem
YHR101C	YHR102W	315970	316574	82.68	316475	604	99.4929	divergent
YHR102W	YHR103W	319816	320416	76.84	319876	600	96.7228	tandem
YHR103W	YHR104W	322974	323411	77.45	323106	437	90.9117	tandem
YHR104W	YHR105W	324394	324768	87	324485	374	98.3577	tandem
YHR148W	YHR149C	394087	394457	77.86	394378	370	92.4208	convergent
YHR094C	YHR095W	292627	292945	83.89	292631	318	97.4213	divergent
YHR076W	YHR077C	252226	252375	81.74	252312	149	89.2236	convergent
YHR068W	YHR069C	233297	233580	72.28	233386	283	84.2205	convergent
YHR069C	YHR069C-A	234659	234875	86.39	234721	216	91.8293	tandem
YHR070C-A	YHR071W	236513	237005	77.43	236946	492	90.1787	divergent
YHR071W	YHR071C-A	237694	238911	72.74	238171	1217	92.467	convergent
YHR072W	YHR072W-A	241294	241665	73.21	241339	371	87.0116	tandem
YHR072W-A	YHR073W	241841	242583	75.94	241955	742	95.5447	tandem
YHR073C-B	YHR074W	245503	246194	72.3	245719	691	89.117	divergent
YHR073W-A	YHR073C-B	243045	245423	86.88	245229	2378	99.1978	convergent
YHR086W-A	YHR087W	280393	280821	84.75	280798	428	99.0449	tandem
YHR075C	YHR076W	249642	251102	81.03	249788	1460	96.793	divergent
YHR107C	YHR108W	328038	328305	86.51	328083	267	97.5669	divergent
YHR077C	YHR078W	255757	256361	77.89	255986	604	92.4083	divergent
YHR078W	YHR079C	258019	258245	79.66	258101	226	88.2396	convergent
YHR079C	YHR079C-A	261592	262402	73.85	262070	810	92.0593	tandem
YHR079C-A	YHR080C	262554	262802	78.31	262763	248	91.4503	tandem
YHR080C	YHR081W	266839	267539	81.92	267519	700	102.426	divergent
YHR081W	YHR082C	268093	268460	77.87	268215	367	88.8477	convergent
YHR082C	YHR083W	271549	272628	79.53	271645	1079	95.741	divergent
YHR083W	YHR084W	273617	274175	81.05	273659	558	93.5282	tandem
YHR084W	YHR085W	276241	276765	69.83	276446	524	85.9971	tandem
YHR074W	YHR075C	248338	248440	78.31	248402	102	84.4264	convergent
YHR139C	YHR139C-A	379201	380110	85.86	379289	909	102.502	tandem
YHR105W	YHR106W	325412	325600	92.24	325412	188	103.625	tandem
YHR131W-A	YHR132C	367994	368504	70.97	368443	510	91.3435	convergent
YHR132C	YHR132W-A	369796	370056	83.08	370029	260	93.4722	divergent
YHR132W-A	YHR133C	370451	370724	72.56	370570	273	86.8674	convergent
YHR133C	YHR134W	371599	371751	87.45	371720	152	93.2307	divergent
YHR134W	YHR135C	372560	372696	81.23	372666	136	87.4703	convergent
YHR135C	YHR136C	374312	374656	82.93	374610	344	103.136	tandem
YHR136C	YHR137W	375102	375711	79.39	375651	609	103.384	divergent
YHR129C	YHR130C	364155	364967	74.17	364901	812	91.3021	tandem
YHR138C	YHR139C	377701	378221	75.35	377937	520	91.1257	tandem
YHR128W	YHR129C	362767	363001	79.67	362960	234	92.9723	convergent
YHR139C-A	YHR140W	380421	380574	77.12	380490	153	85.8489	divergent
YHR140W	YHR141C	381293	381992	72.78	381949	699	93.1725	convergent
YHR141C	YHR142W	382753	383540	82.81	383518	787	98.4496	divergent
YHR142W	YHR143W	384490	385512	76	384517	1022	91.6437	tandem
YHR143W	YHR143W-A	386489	387235	70.97	386684	746	87.5625	tandem
YHR143W-A	YHR144C	387447	387790	63.26	387705	343	82.7731	convergent
YHR144C	YHR145C	388728	388983	88.05	388770	255	105.854	tandem
YHR145C	YHR146W	389339	390302	67.6	389497	963	88.3412	divergent
YGR242W	YGR243W	976728	977341	80.11	977298	613	103.64	tandem
YHR137C-A	YHR138C	376390	377357	76	377270	967	98.4186	tandem
YHR118C	YHR119W	345630	346045	86.33	346015	415	97.1509	divergent
YHR108W	YHR109W	330062	330312	73.89	330137	250	87.5423	tandem
YHR109W	YHR110W	332069	332284	84.09	332251	215	92.1622	tandem
YHR110W	YHR111W	332922	333074	82.3	332965	152	89.8212	tandem
YHR111W	YHR112C	334396	334529	77.09	334396	133	89.6044	convergent
YHR112C	YHR113W	335665	336339	85.26	336315	674	96.3448	divergent
YHR113W	YHR114W	337811	338085	77.65	337858	274	88.2065	tandem
YHR114W	YHR115C	339986	340111	68.75	340111	125	82.2002	convergent
YHR115C	YHR116W	341361	341667	93.37	341501	306	101.102	divergent
YHR130C	YHR131C	365302	365342	82.26	365308	40	86.9241	tandem
YHR117W	YHR118C	344270	344323	81.32	344315	53	84.317	convergent
YHR147C	YHR148W	393285	393536	86.03	393529	251	94.5392	divergent
YHR119W	YHR120W	349287	349576	82.32	349395	289	95.1797	tandem
YHR120W	YHR121W	352455	352758	80.49	352493	303	95.7386	tandem
YHR121W	YHR122W	353321	353627	72.09	353393	306	87.0969	tandem
YHR122W	YHR123W	354322	354817	79.24	354409	495	92.5465	tandem
YHR123W	YHR124W	356083	356563	73.67	356216	480	98.0863	tandem
YHR124W	YHR125W	358446	358860	77.1	358716	414	87.7322	tandem
YHR125W	YHR126C	359165	359704	76.06	359669	539	86.7699	convergent
YHR126C	YHR127W	360183	360915	76.65	360235	732	92.0107	divergent
YHR127W	YHR128W	361646	362117	80.94	361745	471	94.3401	tandem
YHR116W	YHR117W	342122	342351	81.89	342300	229	98.1059	tandem
YGR003W	YGR004W	502370	502942	75.89	502650	572	92.4391	tandem
YGL257C	YGL256W	14157	14910	89.51	14477	753	99.4586	divergent
YGL258W	YGL257C	11730	12481	77.41	12382	751	92.3408	convergent
YGL258W-A	YGL258W	9395	11110	76.47	10977	1715	93.1205	tandem
YGL259W	YGL258W-A	8967	9162	84.54	9002	195	95.4557	tandem
YGL260W	YGL259W	7090	8470	84.11	7947	1380	96.6061	tandem
YGL261C	YGL260W	6652	6860	83.06	6704	208	91.0004	divergent
YGL262W	YGL261C	5839	6290	71.65	6217	451	83.7791	convergent
YGL263W	YGL262W	3932	5312	77.67	4311	1380	95.7667	tandem
YGR244C	YGR245C	979324	979770	82	979706	446	95.4912	tandem
YGR002C	YGR003W	499910	500136	75.1	500116	226	89.3757	divergent
YGL254W	YGL253W	23203	23935	75.42	23817	732	100.969	tandem
YGR004W	YGR005C	504330	504661	74.59	504559	331	95.5491	convergent
YGR005C	YGR006W	505863	506074	86.44	506074	211	98.9675	divergent
YGR006W	YGR007W	506829	506973	96.37	506962	144	103.718	tandem
YGR007W	YGR008C	507944	508114	82.17	507990	170	91.3489	convergent
YGR008C	YGR009C	508368	509051	76.78	508978	683	96.6136	tandem
YGR009C	YGR010W	511006	511549	80.78	511473	543	94.316	divergent
YGR011W	YGR012W	512827	513163	81.56	513090	336	88.5662	tandem
YGR012W	YGR013W	514344	514558	72.65	514365	214	90.9652	tandem
YGR001C	YGR002C	498038	498480	74.02	498233	442	88.3367	tandem
YGL245W	YGL244W	41149	41498	78.74	41180	349	88.6347	tandem
YGL233W	YGL232W	61854	62075	73.51	62027	221	83.33	tandem
YGL234W	YGL233W	58890	59122	73.64	58934	232	86.7136	tandem
YGL235W	YGL234W	55815	56482	82.02	56131	667	101.732	tandem
YGL237C	YGL236C	53528	53787	84.26	53741	259	95.5998	tandem
YGL238W	YGL237C	52434	52731	75.5	52456	297	89.6051	convergent
YGL240W	YGL239C	49365	49431	91.57	49427	66	95.1001	convergent
YGL241W	YGL240W	48459	48613	87.48	48459	154	92.5168	tandem
YGL242C	YGL241W	45197	45445	85.72	45419	248	90.1722	divergent
YGL256W	YGL255W	16307	20978	72.42	17907	4671	93.7218	tandem
YGL244W	YGL243W	43174	43307	69.54	43204	133	80.3244	tandem
YGL255W	YGL254W	22108	22304	73.82	22179	196	90.2095	tandem
YGL246C	YGL245W	38780	39023	81.46	38848	243	90.0912	divergent
YGL247W	YGL246C	37526	37617	82.58	37526	91	90.035	convergent
YGL248W	YGL247W	36762	36933	81.91	36878	171	91.063	tandem
YGL249W	YGL248W	35212	35653	81.05	35387	441	93.4633	tandem
YGL250W	YGL249W	32635	33098	80.56	33098	463	95.0544	tandem
YGL251C	YGL250W	31636	31910	76.55	31836	274	94.2045	divergent
YGL252C	YGL251C	27484	27921	79.03	27721	437	95.6705	tandem
YGL253W	YGL252C	25395	25718	76.05	25684	323	84.1478	convergent
YGR015C	YGR016W	522080	522265	79.02	522251	185	97.5992	divergent
YGL243W	YGL242C	44509	44652	71.82	44551	143	81.7076	convergent
YGR048W	YGR049W	590915	591318	71.37	590957	403	91.2544	tandem
YGR013W	YGR014W	516420	516947	77.02	516621	527	99.755	tandem
YGR039W	YGR040W	575203	575402	84.33	575379	199	94.2254	tandem
YGR040W	YGR041W	576508	577491	78.74	577066	983	96.7469	tandem
YGR041W	YGR042W	579134	579480	83.54	579219	346	95.9784	tandem
YGR042W	YGR043C	580295	580439	70.54	580369	144	79.6905	convergent
YGR043C	YGR044C	581440	582994	76.47	581481	1554	94.5088	tandem
YGR044C	YGR045C	583896	583938	87.56	583931	42	92.8774	tandem
YGR045C	YGR046W	584300	584899	84.47	584856	599	96.5841	divergent
YGR037C	YGR038W	559998	560686	83.41	560655	688	99.7925	divergent
YGR047C	YGR048W	589473	589830	78.74	589789	357	96.3971	divergent
YGR036C	YGR037C	558872	559735	74.33	559380	863	95.3664	tandem
YGR049W	YGR050C	591881	592090	80.96	592023	209	89.7647	convergent
YGR050C	YGR051C	592446	592910	96.31	592463	464	117.159	tandem
YGR051C	YGR052W	593233	593600	63.94	593396	367	85.2974	divergent
YGR052W	YGR053C	594709	594990	73.32	594852	281	87.7861	convergent
YGR053C	YGR054W	595841	596697	76.55	596297	856	92.0784	divergent
YGR054W	YGR055W	598625	599421	80.32	598801	796	102.93	tandem
YGR055W	YGR056W	601145	601665	78.35	601224	520	91.5901	tandem
YGR056W	YGR057C	604451	604777	76.93	604471	326	95.315	convergent
YGR057C	YGR058W	605505	606140	83.45	605931	635	95.5767	divergent
YGR046W	YGR047C	586056	586396	66.94	586371	340	88.3187	convergent
YGR027C	YGR028W	534462	542207	72.32	535444	7745	94.06	divergent
YGL230C	YGL229C	64215	64503	76.82	64299	288	88.2007	tandem
YGR016W	YGR017W	522837	523791	79.55	522864	954	95.4121	tandem
YGR018C	YGR019W	524698	525233	79.45	525207	535	98.4259	divergent
YGR019W	YGR020C	526648	526977	82.08	526851	329	93.2665	convergent
YGR020C	YGR021W	527333	527636	78.87	527381	303	96.0646	divergent
YGR021W	YGR022C	528508	529261	74.84	528572	753	101.171	convergent
YGR023W	YGR024C	530923	531887	66.84	531844	964	94.5521	convergent
YGR024C	YGR025W	532600	532643	100.01	532628	43	103.794	divergent
YGR038W	YGR039W	561354	574892	69.53	574689	13538	93.2461	tandem
YGR026W	YGR027C	533825	534136	80.73	534118	311	90.8637	convergent
YGR014W	YGR015C	520867	521094	74.7	520957	227	92.7025	convergent
YGR028W	YGR029W	543295	543557	71.74	543398	262	86.5478	tandem
YGR029W	YGR030C	544209	545685	69.29	544396	1476	92.0159	convergent
YGR030C	YGR031W	546161	546445	86.89	546161	284	100.731	divergent
YGR031C-A	YGR032W	547304	548268	71.28	547977	964	103.045	divergent
YGR032W	YGR033C	553955	554252	74.66	554005	297	90.3123	convergent
YGR033C	YGR034W	554971	555933	77.13	555414	962	95.8084	divergent
YGR034W	YGR035C	556676	557076	72.87	556744	400	88.8959	convergent
YGR035C	YGR035W-A	557426	557569	71.65	557495	143	77.9183	divergent
YGR035W-A	YGR036C	557790	558153	91.18	557970	363	105.126	convergent
YGR025W	YGR026W	532945	532989	88.35	532953	44	90.4807	tandem
YGL173C	YGL172W	180119	180706	84.97	180227	587	94.2324	divergent
YGL185C	YGL184C	154312	154621	73.48	154550	309	95.8735	tandem
YGL162W	YGL161C	199043	199216	70.71	199141	173	80.1633	convergent
YGL163C	YGL162W	196409	198144	84.33	196462	1735	103.776	divergent
YGL164C	YGL163C	193306	193713	79.14	193571	407	90.734	tandem
YGL165C	YGL164C	191982	191984	89.18	191983	2	89.2267	tandem
YGL167C	YGL166W	190474	191135	79.71	190779	1338	101.503	tandem
YGL169W	YGL168W	187345	187470	78.06	187470	125	86.5837	tandem
YGL170C	YGL169W	185400	186065	82.38	185864	665	94.5602	divergent
YGL160W	YGL159W	202279	202727	79.07	202362	448	93.8426	tandem
YGL172W	YGL171W	182124	182396	77.51	182188	272	91.1126	tandem
YGL159W	YGL158W	203839	207038	75.29	205289	3199	93.5115	tandem
YGL174W	YGL173C	175351	175533	77.11	175509	182	85.7964	convergent
YGL175C	YGL174W	174328	174551	92.72	174454	223	97.4408	divergent
YGL176C	YGL175C	173085	173291	89.12	173287	206	100.168	tandem
YGL177W	YGL176C	167912	171421	65.57	171188	3509	95.0435	convergent
YGL179C	YGL178W	165097	167358	82.5	165721	2261	101.178	divergent
YGL180W	YGL179C	162764	163415	70.28	163129	651	83.998	convergent
YGL181W	YGL180W	159102	160071	69.68	159930	969	95.2294	tandem
YGL182C	YGL181W	157602	157912	84.41	157873	310	97.7373	divergent
YGL232W	YGL231C	63002	63048	75.32	63033	46	80.1519	convergent
YGL171W	YGL170C	184090	184159	82.12	184137	69	84.0183	convergent
YGL147C	YGL146C	228334	228756	82.22	228389	422	99.4016	tandem
YGL137W	YGL136C	252743	252902	77.07	252798	159	89.3303	convergent
YGL138C	YGL137W	249536	249874	75	249617	338	92.7113	divergent
YGL139W	YGL138C	248129	248499	74.4	248434	370	82.5032	convergent
YGL140C	YGL139W	245017	245721	84.91	245150	704	96.5325	divergent
YGL142C	YGL141W	238124	238358	84.94	238138	234	96.2781	divergent
YDR435C	YDR436W	1333959	1334811	83.07	1334584	852	105.937	divergent
YGL143C	YGL142C	235963	236274	75.45	236184	311	88.5796	tandem
YGL144C	YGL143C	234512	234722	82.4	234697	210	93.7361	tandem
YGL161C	YGL160W	200148	200567	82.14	200382	419	97.3264	divergent
YGL146C	YGL145W	229691	230248	67.95	230170	557	90.2948	divergent
YGL186C	YGL185C	152782	153173	77.57	152846	391	95.1101	tandem
YGL148W	YGL147C	227534	227759	71.49	227717	225	82.3904	convergent
YGL149W	YGL148W	225882	226404	83.14	225984	522	101.413	tandem
YGL151W	YGL150C	220927	221109	70.2	220990	182	81.2329	convergent
YGL152C	YGL151W	217374	217529	84.45	217465	155	91.4255	divergent
YGL154C	YGL153W	216101	216278	83.23	216226	177	93.7486	divergent
YGL155W	YGL154C	215216	215283	85.7	215229	67	90.0828	convergent
YGL156W	YGL155W	213672	214086	74.88	213773	414	90.8819	tandem
YGL157W	YGL156W	210054	210421	80.26	210398	367	92.248	tandem
YGL158W	YGL157W	208576	209011	76.68	208984	435	93.1907	tandem
YGL145W	YGL144C	232353	232455	82.15	232363	102	84.5172	convergent
YGL222C	YGL221C	81185	81425	83.75	81241	240	89.8862	tandem
YGL184C	YGL183C	156018	156549	62.15	156154	531	99.7834	tandem
YGL210W	YGL209W	94465	95862	80.31	94591	1397	100.851	tandem
YGL211W	YGL210W	93595	93797	86.56	93605	202	104.222	tandem
YGL212W	YGL211W	92386	92516	80.9	92411	130	89.9456	tandem
YGL213C	YGL212W	91251	91436	80.77	91335	185	87.238	divergent
YGL215W	YGL214W	89338	90011	73.56	89852	673	83.2056	tandem
YGL216W	YGL215W	87301	87980	82.45	87492	679	92.5816	tandem
YGL218W	YGL217C	84299	84838	84.83	84824	539	90.8702	convergent
YGL208W	YGL207W	98589	98973	80.7	98694	384	92.847	tandem
YGL221C	YGL220W	82291	82373	85.89	82359	82	93.7607	divergent
YGL207W	YGL206C	102080	102547	76.44	102303	467	88.3037	convergent
YGL223C	YGL222C	80364	80658	78.56	80604	294	89.7176	tandem
YGL224C	YGL223C	78856	79111	55.21	78999	255	83.6686	tandem
YGL225W	YGL224C	77906	78014	75.38	77973	108	87.3062	convergent
YGL226C-A	YGL226W	73157	73339	84.53	73183	182	95.3804	divergent
YGL226W	YGL225W	73710	76893	79.56	74073	3183	97.234	tandem
YGL227W	YGL226C-A	72547	72748	71.92	72664	201	87.026	convergent
YGL228W	YGL227W	69331	69671	65.24	69427	340	91.0335	tandem
YGL229C	YGL228W	66959	67598	84.52	67019	639	96.4497	divergent
YGR060W	YGR061C	611497	611893	64.86	611732	396	80.2138	convergent
YGL220W	YGL219C	82735	82877	80.1	82837	142	91.0702	convergent
YGL196W	YGL195W	131174	131531	79.92	131242	357	88.8318	tandem
YGL187C	YGL186C	150177	151043	79.49	150511	866	92.5481	tandem
YGL188C	YGL187C	149522	149710	84.72	149665	188	94.0353	tandem
YGL188C-A	YGL188C	148970	149349	74.44	149013	379	101.492	tandem
YGL189C	YGL188C-A	148594	148830	83.1	148643	236	91.1101	tandem
YGL190C	YGL189C	147395	148235	68.86	148190	840	91.6967	tandem
YGL191W	YGL190C	145203	145815	73.24	145249	612	84.5711	convergent
YGL192W	YGL191W	144054	144814	74.7	144792	760	94.9665	tandem
YGL193C	YGL192W	142233	142252	86.88	142247	19	90.0935	divergent
YGL209W	YGL208W	97010	97342	83.23	97112	332	98.1946	tandem
YGL195W	YGL194C	139549	140374	72.8	139922	825	91.691	convergent
YGL231C	YGL230C	63620	63772	77.75	63700	152	85.5756	tandem
YGL197W	YGL196W	129166	129888	81.58	129438	722	94.5547	tandem
YGL198W	YGL197W	124303	124703	89.32	124601	400	103.228	tandem
YGL200C	YGL199C	123310	123577	91.1	123362	267	100.276	tandem
YGL201C	YGL200C	120911	122699	79.97	122695	1788	96.3675	tandem
YGL202W	YGL201C	117565	117858	79.23	117733	293	89.4683	convergent
YGL203C	YGL202W	114668	116063	76.88	115948	1395	92.1474	divergent
YGL204C	YGL203C	112009	112479	79.47	112335	470	88.9312	tandem
YGL205W	YGL204C	110408	111704	67.64	111208	1296	86.5604	convergent
YGL206C	YGL205W	107508	108162	79	107643	654	91.9792	divergent
YGL194C	YGL193C	141732	141922	86.41	141838	190	91.8251	tandem
YGR186W	YGR187C	869986	870237	72.86	870152	251	80.244	convergent
YGR197C	YGR198W	894145	894698	81.31	894249	553	100.397	divergent
YGR175C	YGR176W	848428	848725	74.82	848543	297	86.4932	divergent
YGR177C	YGR178C	850441	851052	75.08	850986	611	91.2629	tandem
YGR178C	YGR179C	853220	853680	82.17	853655	460	95.9457	tandem
YGR179C	YGR180C	854900	855269	62.27	855185	369	87.5166	tandem
YGR180C	YGR181W	856306	858292	85.26	857577	1986	104.697	divergent
YGR182C	YGR183C	858909	859068	88.89	859026	159	97.5654	tandem
YGR183C	YGR184C	859481	859906	75.63	859842	425	94.5562	tandem
YGR174C	YGR174W-A	846410	846660	76.4	846536	250	90.1316	divergent
YGR185C	YGR186W	867525	867779	83.01	867610	254	95.259	divergent
YGR173W	YGR174C	844965	845898	71.02	845801	933	93.3179	convergent
YGR187C	YGR188C	871421	872049	77.22	871900	628	91.8802	tandem
YGR188C	YGR189C	875114	876674	69.88	875966	1560	89.133	tandem
YGR189C	YGR190C	878197	880301	73.15	879185	2104	94.2355	tandem
YGR191W	YGR192C	882236	882817	75.48	882770	581	93.4054	convergent
YGR192C	YGR193C	883815	884514	69.77	883916	699	94.9789	tandem
YGR193C	YGR194C	885746	886078	77.88	886038	332	93.2815	tandem
YGR194C	YGR195W	887880	888887	78.54	888467	1007	94.6771	divergent
YGR195W	YGR196C	889627	889738	86.99	889704	111	91.2497	convergent
YGR150C	YGR151C	793058	794660	68.64	794639	1602	93.5627	tandem
YGR184C	YGR185C	865758	866341	78.14	866312	583	92.9464	tandem
YGR164W	YGR165W	828965	829121	86.74	829062	156	91.124	tandem
YGR058W	YGR059W	607147	607567	71.15	607405	420	89.6437	tandem
YGR153W	YGR154C	796750	796803	82.37	796768	53	85.7857	convergent
YGR154C	YGR155W	797873	798548	85.75	797873	675	99.6479	divergent
YGR155W	YGR156W	800071	800551	82.91	800479	480	95.7174	tandem
YGR156W	YGR157W	801828	802445	80.61	802256	617	94.8066	tandem
YGR157W	YGR158C	805054	805274	72.98	805109	220	85.883	convergent
YGR158C	YGR159C	806026	806417	76.29	806335	391	90.4044	tandem
YGR160W	YGR161C	807689	808634	62.01	808401	945	94.8138	convergent
YGR174W-A	YGR175C	846746	846938	72.03	846800	192	86.2706	convergent
YGR163W	YGR164W	828582	828630	85.35	828597	48	88.8869	tandem
YGR198W	YGR199W	897151	897507	73.28	897249	356	85.6323	tandem
YGR165W	YGR166W	830158	830520	77.89	830211	362	91.1455	tandem
YGR166W	YGR167W	832202	832461	72.19	832260	259	90.3817	tandem
YGR167W	YGR168C	833162	833357	70.17	833282	195	83.4534	convergent
YGR168C	YGR169C	834487	834694	80.5	834651	207	91.28	tandem
YGR169C	YGR169C-A	835908	836392	74.41	836107	484	87.2848	tandem
YGR169C-A	YGR170W	836670	837147	79.75	836780	477	92.9473	divergent
YGR170W	YGR171C	840563	840829	75.33	840774	266	89.2151	convergent
YGR171C	YGR172C	842556	842850	79.08	842775	294	91.3835	tandem
YGR172C	YGR173W	843596	843859	85.89	843811	263	92.4809	divergent
YGR162W	YGR163W	826922	827557	76.45	827281	635	89.1695	tandem
YGR233C	YGR234W	958212	959907	74.08	959832	1695	97.4788	divergent
YGR196C	YGR197C	892191	892502	73.86	892445	311	89.7483	tandem
YGR222W	YGR223C	940807	940872	72.92	940828	65	79.8327	convergent
YGR223C	YGR224W	942218	942809	81.66	942657	591	97.0508	divergent
YGR224W	YGR225W	944650	945148	79.55	944793	498	91.9779	tandem
YGR226C	YGR227W	947003	947422	75.82	947106	419	94.1355	divergent
YGR227W	YGR228W	948999	949367	65.85	949303	368	86.5089	tandem
YGR229C	YGR230W	950901	951896	82.39	951022	995	95.9238	divergent
YGR230W	YGR231C	952309	952550	75.16	952406	241	87.19	convergent
YGR220C	YGR221C	936886	937127	84.45	937118	241	96.037	tandem
YGR232W	YGR233C	954648	954676	76.92	954657	28	78.8279	convergent
YGR218W	YGR219W	935798	936038	73.39	935981	240	83.6954	tandem
YGR234W	YGR235C	961106	961363	78.37	961292	257	88.5466	convergent
YGR235C	YGR236C	962064	962432	78.54	962344	368	91.5157	tandem
YGR236C	YGR237C	962821	963303	82.46	962847	482	95.3149	tandem
YGR237C	YGR238C	965660	966044	72.72	965966	384	94.1148	tandem
YGR238C	YGR239C	968692	969192	77.22	969160	500	97.9966	tandem
YGR239C	YGR240C	970058	970776	73.51	970642	718	94.8496	tandem
YGR240C	YGR240C-A	973739	974582	80.36	973852	843	92.312	tandem
YGR240C-A	YGR241C	974782	974880	79.32	974783	98	87.8426	tandem
YGL136C	YGL135W	253864	254646	81.15	254193	782	96.0466	divergent
YGR231C	YGR232W	953482	953962	86.43	953788	480	96.43	divergent
YGR208W	YGR209C	912817	912918	73.11	912847	101	82.9136	convergent
YGR199W	YGR200C	899786	899909	79.66	899884	123	87.7483	convergent
YGR200C	YGR201C	902275	902525	84.23	902368	250	94.1867	tandem
YGR201C	YGR202C	903202	903479	88.2	903362	277	101.478	tandem
YGR202C	YGR203W	904753	905242	79.16	904976	489	95.7976	divergent
YGR203W	YGR204W	905688	905939	87.09	905873	251	97.6133	tandem
YGR204C-A	YGR205W	909179	909218	84.48	909181	39	88.143	divergent
YGR204W	YGR204C-A	908779	909066	73.24	908824	287	93.6645	convergent
YGR205W	YGR206W	910090	910437	79.81	910171	347	88.545	tandem
YGR221C	YGR222W	938995	939926	79.91	939414	931	95.5039	divergent
YGR207C	YGR208W	911633	911888	75.7	911790	255	87.3956	divergent
YGR149W	YGR150C	790334	790464	79.18	790355	130	86.8974	convergent
YGR209C	YGR210C	913232	913508	84.56	913264	276	95.446	tandem
YGR210C	YGR211W	914743	915246	80.65	915239	503	94.5242	divergent
YGR211W	YGR212W	916706	917045	73.79	916834	339	90.6777	tandem
YGR212W	YGR213C	918451	918517	80.69	918471	66	89.5831	convergent
YGR213C	YGR214W	919470	920580	78.19	919544	1110	101.4	divergent
YGR214W	YGR215W	921793	922180	69.68	921840	387	86.5514	tandem
YGR215W	YGR216C	922512	922638	81.14	922578	126	88.5349	convergent
YGR216C	YGR217W	924467	924699	82.49	924647	232	92.6758	divergent
YGR217W	YGR218W	930818	932544	70.52	931212	1726	88.2277	tandem
YGR206W	YGR207C	910742	910848	77.14	910782	106	82.3889	convergent
YGR095C	YGR096W	676346	676625	85.47	676551	279	91.8203	divergent
YGR105W	YGR106C	698836	698993	76.58	698868	157	81.2575	convergent
YGR086C	YGR087C	650621	651294	76.61	651222	673	106.253	tandem
YGR087C	YGR088W	652985	654605	81.35	653871	1620	99.9331	divergent
YGR088W	YGR089W	656326	656964	70.9	656383	638	86.0534	tandem
YGR089W	YGR090W	659774	662362	74.55	659812	2588	93.9724	tandem
YGR090W	YGR091W	666075	666345	77.33	666121	270	91.6679	tandem
YGR091W	YGR092W	667829	668193	79.83	668145	364	94.2137	tandem
YGR092W	YGR093W	669911	670392	80.52	669996	481	93.6937	tandem
YGR084C	YGR085C	648146	648387	79.13	648345	241	91.3831	tandem
YGR094W	YGR095C	675504	675675	66.76	675559	171	77.9685	convergent
YGR083C	YGR084C	646819	647127	70.18	647064	308	90.1263	tandem
YGR096W	YGR097W	677569	678699	83.23	677609	1130	102.53	tandem
YGR097W	YGR098C	682139	682570	77.17	682448	431	90.8414	convergent
YGR098C	YGR099W	687462	687903	87.92	687500	441	96.2459	divergent
YGR099W	YGR100W	689969	690249	78.42	689970	280	96.5404	tandem
YGR100W	YGR101W	693101	693367	86.33	693165	266	98.0267	tandem
YGR101W	YGR102C	694407	694588	78.6	694451	181	86.2089	convergent
YGR102C	YGR103W	695139	695421	81.39	695380	282	88.7893	divergent
YGR103W	YGR104C	697238	697449	71.82	697365	211	80.5067	convergent
YGR152C	YGR153W	795497	796097	74.46	796028	600	91.3835	divergent
YGR093W	YGR094W	671915	672190	71.1	671938	275	90.9851	tandem
YGR071C	YGR072W	634067	634308	83.16	634109	241	89.9004	divergent
YGR243W	YGR244C	977781	978041	68.15	977983	260	79.4128	convergent
YGR061C	YGR062C	615969	616332	84.51	616004	363	93.7501	tandem
YGR062C	YGR063C	617282	617520	76.11	617457	238	90.2979	tandem
YGR064W	YGR065C	617993	618081	72.29	618027	88	79.94	convergent
YGR065C	YGR066C	619862	620925	81.79	620860	1063	96.1748	tandem
YGR066C	YGR067C	621803	622406	76.8	622335	603	92.4315	tandem
YGR067C	YGR068C	624790	625328	81.9	624972	538	106.408	tandem
YGR068W-A	YGR069W	626393	627087	85.79	626447	694	99.4175	tandem
YGR085C	YGR086C	648911	649602	80.57	649358	691	90.3217	tandem
YGR070W	YGR071C	631277	631485	69.12	631338	208	81.9745	convergent
YGR106C	YGR107W	699790	702671	73.42	701318	2881	94.1366	divergent
YGR072W	YGR073C	635471	635619	63.24	635535	148	72.2255	convergent
YGR075C	YGR076C	636879	637108	71.92	637055	229	86.2103	tandem
YGR076C	YGR077C	637581	637748	79.94	637728	167	87.7424	tandem
YGR077C	YGR078C	639517	639776	84.99	639734	259	96.4022	tandem
YGR078C	YGR079W	640375	640724	78.76	640424	349	101.927	divergent
YGR079W	YGR080W	641836	642014	72.27	641891	178	82.9741	tandem
YGR080W	YGR081C	643012	643152	81.75	643048	140	87.5558	convergent
YGR081C	YGR082W	643784	644048	88.74	643832	264	99.3463	divergent
YGR082W	YGR083C	644599	644864	57.71	644778	265	78.6348	convergent
YGR069W	YGR070W	627422	627810	77.35	627809	388	93.8431	tandem
YGR140W	YGR141W	770304	770574	80.03	770329	270	94.0163	tandem
YGR104C	YGR105W	698372	698603	81.26	698481	231	89.7766	divergent
YGR130C	YGR131W	753849	754731	85.32	754705	882	105.076	divergent
YGR131W	YGR132C	755255	755594	78.08	755395	339	88.934	convergent
YGR132C	YGR133W	756457	756901	84.88	756704	444	97.1257	divergent
YGR133W	YGR134W	757452	757775	77.32	757593	323	96.2458	tandem
YGR134W	YGR135W	761143	761397	81.12	761365	254	91.224	tandem
YGR135W	YGR136W	762173	762433	80.3	762211	260	100.855	tandem
YGR137W	YGR138C	763267	763767	73.45	763700	500	90.0734	convergent
YGR128C	YGR129W	750096	750405	83.73	750269	309	93.7923	divergent
YGR139W	YGR140W	766069	767434	81.89	767179	1365	106.359	tandem
YGR127W	YGR128C	747741	747955	74.57	747881	214	86.4978	convergent
YGR141W	YGR142W	771977	772459	75.95	772411	482	97.284	tandem
YGR142W	YGR143W	773691	775198	76.65	773748	1507	94.8708	tandem
YGR143W	YGR144W	777513	780404	71.76	779440	2891	90.6203	tandem
YGR144W	YGR145W	781384	781772	77.33	781455	388	87.3356	tandem
YGR145W	YGR146C	783895	784228	77.56	784102	333	86.1772	convergent
YGR146C	YGR146C-A	784863	785281	80.74	785055	418	91.3321	tandem
YGR146C-A	YGR147C	785442	786059	82.85	786018	617	108.048	tandem
YGR147C	YGR148C	786925	787317	71.16	787243	392	91.9944	tandem
YGR148C	YGR149W	787784	789036	79.31	788951	1252	99.4128	divergent
YGR138C	YGR139W	765611	765731	78.98	765660	120	83.129	divergent
YGR119C	YGR120C	729676	730038	84.76	729915	362	95.3078	tandem
YGR107W	YGR108W	703120	703640	77.59	703361	520	95.7099	tandem
YGR108W	YGR109C	705055	705363	78.98	705116	308	85.2567	convergent
YGR109C	YGR110W	706505	713713	70.26	713371	7208	97.6707	divergent
YGR110W	YGR111W	715050	715832	72.02	715341	782	90.357	tandem
YGR111W	YGR112W	717034	717362	76.68	717126	328	91.1667	tandem
YGR112W	YGR113W	718531	718897	85.1	718655	366	101.756	tandem
YGR113W	YGR114C	719928	720269	85.94	720227	341	97.7913	convergent
YGR116W	YGR117C	724768	725053	78.15	724827	285	91.3485	convergent
YGR129W	YGR130C	751052	751399	83.05	751256	347	92.79	convergent
YGR118W	YGR119C	727735	728051	72.83	728021	316	84.5589	convergent
YGR059W	YGR060W	609105	610568	78.19	610524	1463	100.319	tandem
YGR120C	YGR121C	730826	731454	80.07	731350	628	94.6462	tandem
YGR121C	YGR121W-A	732932	733417	78.55	733005	485	99.4121	divergent
YGR121W-A	YGR122W	733632	733940	86.69	733938	308	98.7335	tandem
YGR122C-A	YGR123C	735763	736667	74.48	736519	904	91.0646	tandem
YGR122W	YGR122C-A	735148	735635	72.48	735228	487	83.8851	convergent
YGR123C	YGR124W	738208	739949	78.61	738625	1741	97.3945	divergent
YGR124W	YGR125W	741667	742330	76.99	741770	663	91.8849	tandem
YGR125W	YGR126W	745440	745840	85.24	745747	400	94.7348	tandem
YGR126W	YGR127W	746532	746803	89.84	746753	271	97.3779	tandem
YGR117C	YGR118W	726483	726978	81.64	726908	495	101.475	divergent
YBR201W	YBR202W	624207	625767	82.04	624315	1560	96.1116	tandem
YBR195C	YBR196C	611877	612231	68.39	612170	354	85.6741	tandem
YBR196C	YBR196C-A	613895	614019	81	613984	124	86.619	tandem
YBR196C-A	YBR196C-B	614168	614521	91.79	614413	353	105.411	tandem
YBR196C-B	YBR197C	614625	615198	89.19	614785	573	100.585	tandem
YBR197C	YBR198C	615851	616122	84.08	616076	271	100.408	tandem
YBR198C	YBR199W	618518	618904	90.1	618794	386	97.1825	divergent
YBR199W	YBR200W	620298	620867	79.1	620593	569	92.7836	tandem
YBR173C	YBR174C	582167	582333	87.25	582209	166	96.7815	tandem
YBR200W-A	YBR201W	623142	623572	79.64	623475	430	92.5514	tandem
YBR192W	YBR193C	608780	609077	76.84	609052	297	85.9156	convergent
YBR202W	YBR203W	628304	629163	65.12	628920	859	97.8112	tandem
YBR203W	YBR204C	631937	632249	76.95	632090	312	86.9727	convergent
YBR204C	YBR205W	633376	633617	92.59	633419	241	103.32	divergent
YBR206W	YBR207W	634919	635141	81.77	635087	222	96.087	tandem
YBR207W	YBR208C	636538	636698	75.14	636607	160	85.4883	convergent
YBR208C	YBR209W	642205	642578	72.9	642284	373	90.0681	divergent
YBR209W	YBR210W	642895	645545	69.35	643522	2650	93.9597	tandem
YBR200W	YBR200W-A	622522	622978	73.87	622730	456	86.4961	tandem
YBR184W	YBR185C	598929	599118	73.37	598991	189	84.4749	convergent
YBR093C	YBR094W	430945	432030	88.05	430966	1085	99.7536	divergent
YBR176W	YBR177C	584653	584802	76.9	584691	149	85.2041	convergent
YBR178W	YBR179C	586440	586542	76.33	586529	102	84.1029	convergent
YBR179C	YBR180W	589109	589736	83.92	589660	627	98.6698	divergent
YBR180W	YBR181C	591454	591707	72.56	591455	253	82.2454	convergent
YBR181C	YBR182C	592769	593501	74.07	593169	732	98.6794	tandem
YBR182C	YBR182C-A	594859	595356	85.03	594866	497	97.4813	tandem
YBR194W	YBR195C	610404	610609	80.46	610516	205	92.5763	convergent
YBR183W	YBR184W	597060	597358	71.12	597091	298	90.0956	tandem
YBR193C	YBR194W	609748	610033	84.68	609974	285	91.7817	divergent
YBR185C	YBR186W	599954	600548	73.92	600383	594	94.8089	divergent
YBR186W	YBR187W	602355	602629	81.04	602561	274	96.2851	tandem
YBR187W	YBR188C	603471	603680	80.15	603537	209	95.2945	convergent
YBR188C	YBR189W	604102	604503	83.92	604479	401	98.446	divergent
YBR189W	YBR190W	605503	605961	80.07	605877	458	93.9073	tandem
YBR191W	YBR191W-A	607135	607144	100.31	607141	9	101.457	tandem
YBR191W-A	YBR192W	607218	607647	68.83	607253	429	87.5996	tandem
YBR212W	YBR213W	649899	650363	71.74	650081	464	90.2378	tandem
YBR182C-A	YBR183W	595550	596110	70.82	596028	560	95.6389	divergent
YBR242W	YBR243C	705381	705442	81.53	705405	61	87.7284	convergent
YBR210W	YBR211C	645973	646153	56.61	646084	180	73.0011	convergent
YBR234C	YBR235W	686587	686896	86.64	686610	309	96.7908	divergent
YBR235W	YBR236C	690258	690378	81.95	690302	120	87.7373	convergent
YBR236C	YBR237W	691688	691964	81.21	691774	276	90.4105	divergent
YBR237W	YBR238C	694513	695102	72.22	694642	589	82.6443	convergent
YBR238C	YBR239C	697297	698349	80.14	698300	1052	99.4797	tandem
YBR239C	YBR240C	699938	700485	71.3	700381	547	88.7515	tandem
YBR233W	YBR233W-A	684664	684972	74.86	684738	308	88.7557	tandem
YBR241C	YBR242W	704050	704665	74.48	704461	615	94.1489	divergent
YBR231C	YBR232C	683085	683368	88.84	683243	283	93.5533	tandem
YBR243C	YBR244W	706788	707523	80.7	706837	735	93.0063	divergent
YBR244W	YBR245C	708011	708145	73.72	708093	134	81.8361	convergent
YBR245C	YBR246W	711534	711586	85.11	711569	52	88.7017	divergent
YBR246W	YBR247C	712749	712999	75.45	712821	250	85.2051	convergent
YBR247C	YBR248C	714450	714802	79.66	714780	352	90.2012	tandem
YBR248C	YBR249C	716460	716877	82.92	716830	417	90.8675	tandem
YBR249C	YBR250W	717989	719028	71.67	718041	1039	96.1548	divergent
YBR250W	YBR251W	720599	721385	70.72	720674	786	89.9266	tandem
YBR240C	YBR241C	701837	702584	67.98	702003	747	100.657	tandem
YBR221W-A	YBR222C	666637	666715	85.74	666655	78	90.5867	convergent
YBR172C	YBR173C	581367	581721	79.2	581653	354	94.8101	tandem
YBR213W	YBR214W	651187	651410	87.3	651340	223	97.4863	tandem
YBR214W	YBR215W	652993	653441	72.11	653119	448	93.7364	tandem
YBR215W	YBR216C	655312	655571	83.4	655479	259	88.0913	convergent
YBR216C	YBR217W	657595	657827	84.61	657788	232	90.3536	divergent
YBR217W	YBR218C	658387	658702	73.38	658657	315	89.5216	convergent
YBR218C	YBR219C	662244	662494	85.02	662284	250	92.3174	tandem
YBR233W-A	YBR234C	685256	685433	73.25	685398	177	83.9904	convergent
YBR221C	YBR221W-A	666248	666533	82.6	666404	285	95.6771	divergent
YBR211C	YBR212W	647127	647881	81.68	647297	754	93.9419	divergent
YBR222C	YBR223C	668346	668658	80.64	668445	312	100.685	tandem
YBR223W-A	YBR224W	668835	670120	86.92	669980	1285	102.604	tandem
YBR226C	YBR227C	673560	673567	79.48	673561	7	80.4988	tandem
YBR227C	YBR228W	675129	675308	79.02	675249	179	89.3667	divergent
YBR228W	YBR229C	676222	676352	75.89	676291	130	86.2277	convergent
YBR229C	YBR230C	679216	679544	72.54	679498	328	90.0468	tandem
YBR230C	YBR230W-A	680045	680357	88.78	680050	312	111.227	divergent
YBR230W-A	YBR231C	680557	682174	82.68	681912	1617	102.604	convergent
YBR220C	YBR221C	664672	665148	75.35	664955	476	91.3758	tandem
YBR125C	YBR126C	488374	488899	85.78	488796	525	99.9495	tandem
YBR114W	YBR115C	469614	469742	78.23	469658	128	87.7097	convergent
YBR115C	YBR116C	473920	474193	78.58	473963	273	98.8026	tandem
YBR117C	YBR118W	476431	477665	77.69	477055	1234	96.4854	divergent
YBR118W	YBR119W	479041	479332	66.68	479081	291	90.6981	tandem
YBR119W	YBR120C	480317	480429	78.97	480396	112	85.1881	convergent
YBR120C	YBR121C	480917	481358	77.27	481317	441	93.0557	tandem
YBR121C-A	YBR122C	482478	483964	83.37	483508	1486	98.7509	tandem
YBR175W	YBR176W	583350	583715	76.92	583448	365	90.5956	tandem
YBR124W	YBR125C	486860	487193	77.78	486996	333	86.8061	convergent
YBR111C	YBR111W-A	461867	462133	87.87	461888	266	103.028	divergent
YBR126C	YBR126W-A	490386	490844	84.35	490545	458	110.036	divergent
YBR126W-B	YBR127C	491064	491263	83.65	491148	199	93.2372	convergent
YBR127C	YBR128C	492816	493075	84.98	492874	259	94.7925	tandem
YBR128C	YBR129C	494109	494347	72.57	494282	238	85.6554	tandem
YBR129C	YBR130C	495333	495586	80.47	495527	253	93.475	tandem
YBR130C	YBR131W	496863	497157	81.8	497151	294	96.4094	divergent
YBR131C-A	YBR132C	497733	499646	76.2	499343	1913	96.0185	tandem
YBR122C	YBR123C	484497	484736	84.9	484701	239	95.976	tandem
YBR104W	YBR105C	450650	450875	74.83	450701	225	83.9385	convergent
YCR047W-A	YCR049C	211502	211866	87.78	211642	364	105.535	convergent
YBR095C	YBR096W	435692	436015	83.17	435961	323	96.2189	divergent
YBR096W	YBR097W	436707	436945	78.51	436748	238	85.6158	tandem
YBR097W	YBR098W	441309	441509	82.18	441461	200	91.5579	tandem
YBR099C	YBR101C	443301	443815	77.93	443743	514	92.0999	tandem
YBR101C	YBR102C	444687	445056	79.45	445040	369	93.8395	tandem
YBR102C	YBR103W	447317	447703	87.19	447451	386	94.0419	divergent
YBR113W	YBR114W	466042	467242	89.82	467160	1200	107.634	tandem
YBR103W	YBR103C-A	449310	449314	81.95	449311	4	82.252	convergent
YBR111W-A	YBR112C	462573	462864	70.31	462681	291	83.4635	convergent
YBR105C	YBR106W	451963	452652	80.71	452577	689	105.575	divergent
YBR106W	YBR107C	453218	453787	80.33	453284	569	94.5702	convergent
YBR107C	YBR108W	454524	454816	77.49	454744	292	96.8858	divergent
YBR108W	YBR109C	457659	457913	80.71	457762	254	89.9489	convergent
YBR109C	YBR109W-A	458356	458602	84.65	458408	246	90.5253	divergent
YBR109W-A	YBR110W	458826	458866	94.79	458864	40	100.445	tandem
YBR110W	YBR111C	460215	461172	76.34	460288	957	93.4878	convergent
YBR135W	YBR136W	505300	505662	79.37	505347	362	92.4726	tandem
YBR103C-A	YBR104W	449457	449661	80.64	449547	204	94.9398	divergent
YBR163W	YBR164C	567475	567870	77.55	567787	395	88.1367	convergent
YBR132C	YBR133C	501436	501798	82.93	501548	362	100.314	tandem
YBR156C	YBR157C	553194	553537	77.25	553466	343	91.8157	tandem
YBR157C	YBR158W	554304	556543	73.45	556359	2239	99.5527	divergent
YBR158W	YBR159W	558192	558679	70.85	558305	487	91.8553	tandem
YBR159W	YBR160W	559722	560072	62.89	559789	350	88.707	tandem
YBR160W	YBR161W	560968	561629	73.73	561021	661	97.8995	tandem
YBR161W	YBR162C	562759	563198	69.65	562992	439	84.4041	convergent
YBR154C	YBR155W	549003	549765	84.18	549544	762	94.7449	divergent
YBR162W-A	YBR163W	565423	565718	86.52	565452	295	97.4441	tandem
YBR153W	YBR154C	548188	548356	79.32	548300	168	88.8547	convergent
YBR164C	YBR165W	568421	568847	81.74	568453	426	90.8666	divergent
YBR165W	YBR166C	569680	569837	75.47	569803	157	86.8218	convergent
YBR166C	YBR167C	571195	571463	73.39	571427	268	85.5288	tandem
YBR167C	YBR168W	571885	572366	85.99	571945	481	93.4513	divergent
YBR168W	YBR169C	573607	573910	71.7	573784	303	84.2701	convergent
YBR169C	YBR170C	575991	576339	80.29	576107	348	89.8606	tandem
YBR170C	YBR171W	578081	578359	79.73	578100	278	92.857	divergent
YBR171W	YBR172C	578979	579145	72.76	579062	166	82.529	convergent
YBR162C	YBR162W-A	564565	565226	77.97	564773	661	98.5944	divergent
YBR144C	YBR145W	533543	533756	79.72	533647	213	90.5772	divergent
YBR253W	YBR254C	723630	723731	82.01	723688	101	88.823	convergent
YBR136W	YBR137W	512768	513038	79.91	512959	270	93.1911	tandem
YBR137W	YBR138C	513577	513756	76.89	513629	179	87.3769	convergent
YBR138C	YBR139W	515330	515658	82.73	515429	328	95.5936	divergent
YBR139W	YBR140C	517184	517344	74.57	517275	160	82.2613	convergent
YBR140C	YBR141C	526622	527019	80.41	526927	397	94.5514	tandem
YBR141W-A	YBR142W	527256	528311	86.81	527683	1055	99.9786	tandem
YBR155W	YBR156C	550922	551098	83.52	550961	176	90.6495	convergent
YBR143C	YBR144C	532176	533229	81.94	532518	1053	93.6331	tandem
YBR134W	YBR135W	504638	504848	93.08	504668	210	99.9353	tandem
YBR145W	YBR146W	534811	535254	74.29	534884	443	88.9775	tandem
YBR146W	YBR147W	536090	536569	79.04	536415	479	96.0999	tandem
YBR147W	YBR148W	537459	537870	80.83	537773	411	96.2839	tandem
YBR148W	YBR149W	539699	539981	73.25	539739	282	93.7114	tandem
YBR149W	YBR150C	541015	541203	83.3	541165	188	87.7513	convergent
YBR150C	YBR151W	544487	545022	80.92	544885	535	95.1167	divergent
YBR151W	YBR152W	545972	546370	84.18	546071	398	94.4974	tandem
YBR152W	YBR153W	547245	547454	83.43	547435	209	96.8636	tandem
YBR142W	YBR143C	530632	530863	79.07	530755	231	86.4412	convergent
YCR001W	YCR002C	115996	117377	76.75	116826	1381	93.0072	convergent
YCL061C	YCL059C	22106	22429	75.13	22359	323	92.1504	tandem
YCL063W	YCL061C	18561	18816	71.45	18670	255	88.4008	convergent
YCL064C	YCL063W	16880	17290	85.81	16967	410	100.494	divergent
YCL065W	YCL064C	14119	15798	71.76	15287	1679	88.6767	convergent
YCL067C	YCL066W	13018	13282	73.04	13219	264	86.8231	divergent
YCL068C	YCL067C	12285	12386	73.16	12325	101	82.4459	tandem
YCL069W	YCL068C	11082	11503	75.41	11224	421	88.1895	convergent
YBR251W	YBR252W	722308	722606	79	722339	298	86.5376	tandem
YCL076W	YCL073C	2135	6479	69.69	4237	4344	96.7866	convergent
YCL057W	YCL056C	26906	26925	82.02	26925	19	86.489	convergent
YCR002C	YCR003W	118345	118617	83.14	118464	272	93.4249	divergent
YCR003W	YCR004C	119168	119572	69.47	119439	404	84.0962	convergent
YCR004C	YCR005C	120315	120943	69.93	120839	628	89.3721	tandem
YCR005C	YCR006C	122325	122527	79.49	122341	202	89.27	tandem
YCR006C	YCR007C	123000	126008	75.59	124447	3008	95.205	tandem
YCR007C	YCR008W	126727	128467	75.89	128419	1740	95.445	divergent
YCR008W	YCR009C	130278	130742	74.21	130509	464	90.1982	convergent
YCL073C	YCL069W	8326	9706	63.59	9231	1380	93.4228	divergent
YCL049C	YCL048W	40724	42165	68.91	41911	1441	96.7229	divergent
YCL036W	YCL035C	60726	60841	76.09	60767	115	84.9463	convergent
YCL037C	YCL036W	58678	59026	87.14	58812	348	101.169	divergent
YCL038C	YCL037C	56527	57374	76.33	57089	847	89.8962	tandem
YCL039W	YCL038C	54882	54941	79.41	54897	59	83.1477	convergent
YCL040W	YCL039W	52340	52645	64.65	52448	305	88.6491	tandem
YCL044C	YCL043C	48364	48653	76.91	48582	289	92.1989	tandem
YCL046W	YCL044C	46963	47111	71.83	46984	148	90.3338	convergent
YCL059C	YCL058C	23379	23523	82.09	23469	144	90.3847	tandem
YCL048W	YCL047C	43556	43661	71.4	43586	105	76.7993	convergent
YCL058W-A	YCL057C-A	23925	24032	79.15	23967	107	89.1157	convergent
YCL050C	YCL049C	38801	39786	76.83	39524	985	91.4387	tandem
YCL051W	YCL050C	37616	37836	65.4	37749	220	75.4648	convergent
YCL052C	YCL051W	35393	35865	84.06	35552	472	95.3173	divergent
YCL054W	YCL052C	33974	34143	73.71	34052	169	83.3214	convergent
YCL055W	YCL054W	28936	31449	74.05	29480	2513	89.4462	tandem
YCL056C	YCL055W	27359	27929	81.97	27881	570	94.5224	divergent
YCL057C-A	YCL057W	24325	24768	83.6	24563	443	97.8321	divergent
YCR011C	YCR012W	136870	137743	79.42	137702	873	97.5916	divergent
YCL047C	YCL045C	44437	44623	82.96	44591	186	92.0145	tandem
YCR036W	YCR037C	194293	194409	76.07	194348	116	81.7852	convergent
YCR009C	YCR010C	131539	132270	72.19	132186	731	91.117	tandem
YCR028C	YCR028C-A	172419	172945	72.59	172821	526	91.6453	tandem
YCR028C-A	YCR030C	173435	173821	78.46	173646	386	92.3065	tandem
YCR030C	YCR031C	176433	177495	77.77	177472	1062	92.0414	tandem
YCR031C	YCR032W	178215	179515	80.37	178552	1300	95.4407	divergent
YCR032W	YCR033W	186018	186484	82.52	186089	466	96.9728	tandem
YCR033W	YCR034W	190164	190587	66.19	190286	423	91.0717	tandem
YCR026C	YCR027C	166334	167365	75.86	166655	1031	89.3236	tandem
YCR035C	YCR036W	193013	193292	76.91	193085	279	91.4057	divergent
YCR025C	YCR026C	163851	164106	81.67	163963	255	94.7064	tandem
YCR037C	YCR038C	197180	197616	72.9	197512	436	91.4258	tandem
YCR038W-A	YCR039C	199413	199541	73.74	199474	128	86.1544	convergent
YCR039C	YCR040W	200173	200437	73.04	200374	264	86.8459	divergent
YCR042C	YCR043C	205392	206256	68.59	206122	864	86.6588	tandem
YCR043C	YCR044C	206639	206872	70.6	206842	233	91.0558	tandem
YCR044C	YCR045C	207945	208130	86.17	208089	185	94.4813	tandem
YCR045W-A	YCR046C	209096	209909	80.05	209833	813	104.429	convergent
YDR437W	YDR438W	1337764	1338264	80.23	1338193	500	97.0328	tandem
YCR034W	YCR035C	191630	191829	73.49	191678	199	84.1418	convergent
YCR020C	YCR020C-A	154656	154827	79.57	154722	171	88.8673	tandem
YCL033C	YCL032W	63282	63441	93.31	63382	159	97.9453	divergent
YCR013C	YCR014C	139046	139182	62.31	139105	136	76.25	tandem
YCR014C	YCR015C	140930	141214	82.91	141112	284	90.4424	tandem
YCR015C	YCR016W	142167	143631	72.09	142302	1464	92.3814	divergent
YCR016W	YCR017C	144503	144770	80.07	144631	267	85.115	convergent
YCR017C	YCR018C	147631	148235	73.31	148079	604	89.5165	tandem
YCR018C	YCR018C-A	148900	151605	69.94	150283	2705	89.6731	tandem
YCR027C	YCR028C	167994	170881	65.65	168904	2887	90.7617	tandem
YCR019W	YCR020C	153925	154009	74.47	153954	84	77.914	convergent
YCR010C	YCR011C	133121	133721	81.39	133170	600	106.919	tandem
YCR020C-A	YCR020W-B	155093	155317	83.81	155300	224	93.2102	divergent
YCR020W-B	YCR021C	155553	156104	68.9	155982	551	86.7754	convergent
YCR021C	YCR022C	157102	157416	73.91	157165	314	83.5054	tandem
YCR022C	YCR023C	157760	158533	87.9	158335	773	99.8711	tandem
YCR023C	YCR024C	160368	160739	82.45	160463	371	92.2548	tandem
YCR024C	YCR024C-B	162217	162594	68.62	162456	377	83.8854	tandem
YCR024C-A	YCR025C	163062	163441	84.21	163316	379	91.0643	tandem
YCR024C-B	YCR024C-A	162860	162940	89.26	162863	80	97.9249	tandem
YCR018C-A	YCR019W	151859	152834	80.38	152515	975	89.9984	divergent
YBR283C	YBR284W	770411	771235	85.04	770591	824	98.751	divergent
YBR292C	YBR293W	785069	787001	80.35	786385	1932	95.385	divergent
YBR274W	YBR275C	751172	751351	73.31	751270	179	81.9671	convergent
YBR275C	YBR276C	757101	757616	74.02	757587	515	90.1146	tandem
YBR276C	YBR277C	760039	760211	83.18	760165	172	94.3399	tandem
YBR278W	YBR279W	760895	761253	76.24	761194	358	85.5759	tandem
YBR279W	YBR280C	762590	762780	75.97	762678	190	88.2873	convergent
YBR280C	YBR281C	764693	764966	78.49	764921	273	94.5945	tandem
YBR272C	YBR273C	747798	748056	73.86	747978	258	82.4853	tandem
YBR282W	YBR283C	768676	768939	75.31	768723	263	85.8189	convergent
YBR271W	YBR272C	746106	746356	78.92	746185	250	95.5665	convergent
YBR284W	YBR285W	773628	773918	68.42	773779	290	88.8549	tandem
YBR285W	YBR286W	774352	774618	63.22	774488	266	82.4536	tandem
YBR286W	YBR287W	776309	776567	82.49	776329	258	91.0625	tandem
YBR287W	YBR288C	777850	778008	76.75	777920	158	83.1333	convergent
YBR288C	YBR289W	779459	779663	87.98	779625	204	96.5123	divergent
YBR289W	YBR290W	782380	782587	77.77	782399	207	87.8442	tandem
YBR290W	YBR291C	783552	783669	74.41	783615	117	81.7164	convergent
YCL035C	YCL034W	61173	61658	76.29	61273	485	94.7774	divergent
YBR281C	YBR282W	767602	768236	77.64	768116	634	94.0987	divergent
YBR261C	YBR262C	735525	735715	74.94	735626	190	88.5609	tandem
YBR092C	YBR093C	429095	429542	80.2	429530	447	92.584	tandem
YBR254C	YBR255W	724258	724451	79.64	724318	193	89.6859	divergent
YBR255C-A	YBR256C	727069	727381	81.73	727267	312	93.3788	tandem
YBR255W	YBR255C-A	726535	726613	80.62	726593	78	85.4173	convergent
YBR256C	YBR257W	728097	728880	82.61	728537	783	96.5474	divergent
YBR257W	YBR258C	729719	729729	83.09	729719	10	84.1282	convergent
YBR258C	YBR259W	730157	730382	78.24	730258	225	86.6419	divergent
YBR273C	YBR274W	749366	749589	83.9	749522	223	96.6674	divergent
YBR260C	YBR261C	734634	734827	79.84	734690	193	92.0748	tandem
YBR293W	YBR294W	788425	789230	74.67	788623	805	93.109	tandem
YBR262C	YBR263W	736035	736259	89.17	736125	224	98.1902	divergent
YBR263W	YBR264C	737731	737765	83.08	737765	34	89.488	convergent
YBR264C	YBR265W	738364	738577	88.35	738548	213	93.0074	divergent
YBR265W	YBR267W	739539	739836	73.77	739661	297	89.8812	tandem
YBR266C	YBR268W	740383	741294	82.74	741124	911	103.289	divergent
YBR268W	YBR269C	741611	742155	73.13	742086	544	92.3545	convergent
YBR269C	YBR270C	742571	742756	79.17	742753	185	96.0781	tandem
YBR270C	YBR271W	744393	744847	83.5	744810	454	94.5359	divergent
YBR259W	YBR260C	732448	732634	77.01	732524	186	85.6549	convergent
YCL026C-A	YCL025C	75285	76131	77.1	75958	846	94.9497	tandem
YBR291C	YBR292C	784568	784698	85.87	784687	130	90.3893	tandem
YCL012C	YCL011C	101787	102074	80.88	101994	287	91.9611	tandem
YCL014W	YCL012C	101190	101316	79.8	101219	126	86.8525	convergent
YCL016C	YCL014W	95762	96280	85.94	95873	518	95.3351	divergent
YCL017C	YCL016C	94269	94620	71.71	94539	351	89.6097	tandem
YCL018W	YCL017C	92417	92776	78.98	92463	359	87.9709	convergent
YCL021W-A	YCL018W	83996	91323	66.32	84084	7327	92.6462	tandem
YCL010C	YCL009C	104349	104618	82.77	104530	269	99.1857	tandem
YCL025C	YCL023C	77918	78948	80.87	78003	1030	104.883	tandem
YCL009C	YCL008C	105547	105695	82.93	105616	148	95.5317	tandem
YCL026C-B	YCL026C-A	73986	74704	76.79	74048	718	93.0894	tandem
YCL027W	YCL026C-B	73341	73405	81.46	73369	64	84.6946	convergent
YCL028W	YCL027W	71367	71803	86.95	71411	436	96.958	tandem
YCL029C	YCL028W	69921	70150	87.45	70124	229	102.671	divergent
YCL030C	YCL029C	68333	68599	76.38	68475	266	86.8307	tandem
YCL031C	YCL030C	65568	65934	70.14	65851	366	88.8465	tandem
YCL032W	YCL031C	64481	64675	60.66	64598	194	77.7315	convergent
YBR252W	YBR253W	723049	723265	83.62	723092	216	93.7228	tandem
YCL022C	YCL021W-A	82084	83619	70.11	82726	1535	91.8218	divergent
YBR302C	endII	811473	813178	72.24	812314	1705	97.6449
YBR294W	YBR295W	791809	792843	75.23	792457	1034	90.3519	tandem
YBR295W	YBR296C	796493	796792	74.98	796558	299	84.0484	convergent
YBR296C	YBR296C-A	798516	800117	76.42	799271	1601	95.1103	tandem
YBR296C-A	YBR297W	800236	800517	84.19	800497	281	102.449	divergent
YBR297W	YBR298C	801923	802625	76.16	802101	702	87.3971	convergent
YBR298C	YBR298C-A	804469	805029	75.62	804518	560	94.3595	tandem
YBR298C-A	YBR299W	805250	805345	80.46	805307	95	86.6175	divergent
YCL011C	YCL010C	103357	103570	89.47	103512	213	97.548	tandem
YBR301W	YBR302C	809413	810334	73.65	809492	921	95.4013	convergent
YCL034W	YCL033C	62722	62776	75.27	62756	54	78.4516	convergent
YCL001W	YCL001W-A	112479	113077	72.91	112569	598	89.9636	tandem
YCL001W-A	YCL001W-B	113538	113767	83.77	113710	229	94.8954	tandem
YCL001W-B	YCR001W	114021	115682	68.97	114428	1661	88.2006	tandem
YCL002C	YCL001W	111673	111913	90.59	111855	240	100.764	divergent
YCL004W	YCL002C	110669	110842	76.69	110711	173	90.5949	convergent
YCL005W	YCL004W	108790	109104	72.82	108880	314	89.4257	tandem
YCL005W-A	YCL005W	107416	108020	78.23	107522	604	98.5779	tandem
YCL008C	YCL007C	106852	106973	83.84	106967	121	99.8951	tandem
YBR299W	YBR300C	807099	808594	79.09	807445	1495	94.6292	convergent
YAR066W	YAR068W	221651	222397	93.81	221727	746	105.762	tandem
YAR033W	YAR035W	188805	190187	68.69	189260	1382	100.023	tandem
YAR035C-A	YAR042W	192411	192613	87.95	192541	202	100.525	divergent
YAR035W	YAR035C-A	192250	192331	70.84	192296	81	82.0574	convergent
YAR042W	YAR047C	196179	201460	71.81	199976	5281	95.3048	convergent
YAR047C	YAR050W	201780	203394	80.79	201826	1614	96.5137	divergent
YAR050W	YAR053W	208007	208358	79.79	208146	351	85.7389	tandem
YAR053W	YAR060C	208654	217148	72.47	209560	8494	93.7253	convergent
YAL064W-B	YAL064C-A	12427	13364	87.19	13068	937	96.2983	convergent
YAR064W	YAR066W	220488	221040	84.28	220907	552	103.828	tandem
YAR027W	YAR028W	184471	184886	85.03	184606	415	98.5402	tandem
YAR068W	YAR069C	222882	224002	78.23	223732	1120	96.8075	convergent
YAR069C	YAR070C	224295	224554	92.84	224400	259	103.629	tandem
YAR070C	YAR071W	224853	225451	78.38	224881	598	95.2492	divergent
YAR071W	YAR073W	226854	227733	75.32	226876	879	94.7596	tandem
YAR075W	endI	229308	230208	66.64	229404	900	94.701
YBL001C	YBR001C	237469	238943	65.92	238252	1474	89.4986	tandem
YBL002W	YBL001C	236890	237155	73.67	237077	265	84.1176	convergent
YAR060C	YAR064W	217483	220189	85.69	218891	2706	101.971	divergent
YAR007C	YAR008W	158621	158967	84.57	158703	346	96.7721	divergent
YBR094W	YBR095C	434291	434400	80.11	434364	109	85.5184	convergent
YAL066W	YAL065C	10400	11566	77.2	11336	1166	91.1347	convergent
YAL067C	YAL066W	9017	10092	71.44	9037	1075	91.0412	divergent
YAL067W-A	YAL067C	2707	7236	78.04	4174	4529	92.508	convergent
YAL068C	YAL067W-A	2169	2480	84.37	2221	311	95.8965	divergent
YAL068W-A	YAL068C	792	1807	70.22	1726	1015	92.7603	convergent
YAR002C-A	YAR003W	154726	155007	81.58	154755	281	90.0828	divergent
YAR031W	YAR033W	187726	188101	88.14	187789	375	99.2627	tandem
YAR003W	YAR007C	156287	156756	77.95	156736	469	92.8041	convergent
YAR028W	YAR029W	185590	186315	85.88	185749	725	96.5368	tandem
YAR008W	YAR014C	159794	166743	71.79	160561	6949	94.2815	convergent
YAR014C	YAR015W	168866	169370	70.3	169226	504	92.8973	divergent
YAR015W	YAR018C	170290	170391	82.74	170345	101	87.9648	convergent
YAR018C	YAR019C	171698	172209	76.8	172180	511	88.461	tandem
YAR019W-A	YAR020C	175340	176854	63.77	176526	1514	92.613	convergent
YAR020C	YAR023C	177021	179279	82.77	178906	2258	100.442	tandem
YAR023C	YAR027W	179818	183764	75.16	182860	3946	95.8889	divergent
YBL005W	YBL004W	220403	227639	70.52	221054	7236	95.0807	tandem
YAR002W	YAR002C-A	153878	154067	81.24	154004	189	87.1766	convergent
YBL033C	YBL032W	159696	160187	88.79	159917	491	100.237	divergent
YBL003C	YBL002W	235795	236495	73.63	235844	700	94.1507	divergent
YBL026W	YBL025W	171041	171484	77.33	171124	443	92.9674	tandem
YBL027W	YBL026W	169379	170626	74.09	169425	1247	93.3871	tandem
YBL028C	YBL027W	167841	168426	77.59	167889	585	98.2376	divergent
YBL029C-A	YBL029W	164775	166137	82.17	166073	1362	101.145	divergent
YBL029W	YBL028C	167267	167521	77.32	167301	254	85.9265	convergent
YBL030C	YBL029C-A	164000	164491	70.91	164448	491	97.5669	tandem
YBL024W	YBL023C	174591	174923	74.58	174800	332	83.451	convergent
YBL032W	YBL031W	161332	161702	73.2	161455	370	90.5067	tandem
YBL023C	YBL022C	177529	177877	75.21	177832	348	87.115	tandem
YBL034C	YBL033C	158392	158659	81.85	158506	267	93.5678	tandem
YBL035C	YBL034C	153613	153851	72.63	153743	238	89.5857	tandem
YBL036C	YBL035C	151223	151496	81.95	151472	273	88.3818	tandem
YBL037W	YBL036C	150289	150450	72.53	150379	161	80.4659	convergent
YBL038W	YBL037W	146888	147212	76.44	146957	324	94.164	tandem
YBL039C-A	YBL038W	145034	146190	83.69	145460	1156	97.5404	divergent
YBL039W-B	YBL039C	143575	143992	74.1	143945	417	84.9381	convergent
YBL040C	YBL039W-B	142871	143396	84.66	143325	525	95.5307	divergent
YBL031W	YBL030C	162718	163044	76.13	162816	326	84.7153	convergent
YBL014C	YBL013W	201751	202059	89.38	201819	308	97.7383	divergent
YAL064W	YAL063C-A	21852	22397	80.01	22245	545	90.7242	convergent
YBL006W-A	YBL005W	216863	217473	76.51	217339	610	106.693	tandem
YBL007C	YBL006C	216369	216590	81.53	216414	221	93.9436	tandem
YBL008W	YBL007C	212178	212635	71.38	212487	457	86.5898	convergent
YBL008W-A	YBL008W	209651	209656	103.27	209651	5	104.63	tandem
YBL009W	YBL008W-A	209227	209412	80.33	209318	185	88.2085	tandem
YBL010C	YBL009W	206952	207197	80.15	207109	245	92.3535	divergent
YBL025W	YBL024W	171921	172537	74.74	172503	616	94.7982	tandem
YBL013W	YBL012C	203264	203409	97.04	203293	145	107.635	convergent
YBL004W	YBL003C	235120	235397	72.11	235266	277	83.7203	convergent
YBL015W	YBL014C	195705	199067	70.23	195932	3362	93.3178	convergent
YBL016W	YBL015W	193515	194125	75.03	193552	610	109.887	tandem
YBL017C	YBL016W	191586	192454	76.32	192368	868	94.6419	divergent
YBL018C	YBL017C	186477	186847	80.47	186803	370	93.8618	tandem
YBL019W	YBL018C	185918	186001	79.37	185996	83	87.2562	convergent
YBL020W	YBL019W	184128	184356	73.67	184221	228	86.712	tandem
YBL021C	YBL020W	182097	182404	95.8	182159	307	103.155	divergent
YBL022C	YBL021C	181278	181663	79.79	181525	385	99.7744	tandem
YBL011W	YBL010C	205820	206110	81.54	206026	290	94.4439	convergent
YAL016W	YAL015C	126787	126904	70.85	126812	117	79.8009	convergent
YAL008W	YAL007C	137512	137700	80.06	137562	188	85.319	convergent
YAL009W	YAL008W	136635	136916	78.32	136719	281	90.724	tandem
YAL010C	YAL009W	135667	135856	82.82	135725	189	91.2229	divergent
YAL011W	YAL010C	134079	134186	76.78	134161	107	84.8154	convergent
YAL012W	YAL011W	131986	132202	76.55	132083	216	93.1311	tandem
YAL013W	YAL012W	130533	130802	83.95	130777	269	96.2461	tandem
YAL014C	YAL013W	129020	129271	90.53	129154	251	100.55	divergent
YAL065C	YAL064W-B	11952	12047	97.04	11980	95	107.056	divergent
YAL016C-B	YAL016C-A	124493	124756	74.43	124559	263	87.5369	tandem
YAL003W	YAL002W	143162	143709	76.16	143392	547	89.2496	tandem
YAL017W	YAL016C-B	124296	124308	90.74	124305	12	93.2608	convergent
YAL018C	YAL017W	119542	120226	70.76	119668	684	92.8586	divergent
YAL019W	YAL018C	118315	118565	67.12	118486	250	82.3104	convergent
YAL019W-A	YAL019W	114820	114920	89.58	114865	100	94.9103	tandem
YAL021C	YAL020C	113360	113615	84.74	113574	255	105.521	tandem
YAL022C	YAL021C	110431	110847	78.44	110626	416	93.2978	tandem
YAL023C	YAL022C	108552	108878	84.3	108856	326	96.3087	tandem
YAL015C	YAL014C	128103	128253	75.51	128172	150	82.306	tandem
startXI	YKL225W	1	452	84.83	339	451	101.794
startII	YBL113C	1	280	78.15	277	279	89.7031
startIII	YCL076W	1	1392	74.03	1343	1391	100.744
startIV	YDL248W	1	1802	72.24	964	1801	98.9897
startIX	YIL177C	1	483	77.04	416	482	95.2136
startV	YEL077C	1	264	77.31	191	263	86.8735
startVI	YFL068W	1	53	109.32	51	52	109.713
startVII	YGL263W	1	2790	61.77	2536	2789	89.5447
YAL007C	YAL005C	138347	139505	70.7	139381	1158	93.5108	tandem
startX	YJL225C	1	466	77.04	399	465	94.379
YAL004W	YAL003W	141409	142176	75.87	141482	767	97.6294	tandem
startXII	YLL067C	1	585	77.31	410	584	94.7925
startXIII	YML133C	1	461	77.31	388	460	94.0921
startXIV	YNL339C	1	371	77.31	298	370	91.2305
startXV	YOL166W-A	1	585	86.33	371	584	104.612
startXVI	YPL283C	1	280	77.31	207	279	87.3323
YAL001C	YAR002W	151168	152259	65.95	151522	1091	89.0858	divergent
YAL002W	YAL001C	147533	147596	69.12	147571	63	76.4542	convergent
YAL026C	YAL025C	99698	100226	75.39	100070	528	93.5722	tandem
startVIII	YHL050C	1	445	75.88	372	444	92.9219
YAL056C-A	YAL056W	39047	39260	75.71	39073	213	92.3606	divergent
YAL024C	YAL023C	105873	106273	75.24	106222	400	94.8065	tandem
YAL046C	YAL045C	57386	57489	89.72	57403	103	94.904	tandem
YAL047C	YAL046C	56858	57030	80.06	56922	172	89.4988	tandem
YAL047W-A	YAL047C	54914	54990	75.89	54940	76	80.0471	convergent
YAL049C	YAL048C	52596	52802	86.41	52802	206	99.158	tandem
YAL051W	YAL049C	51708	51856	72.58	51779	148	82.439	convergent
YAL053W	YAL051W	48251	48565	78.25	48281	314	96.1618	tandem
YAL044C	YAL043C	58463	58696	88.9	58655	233	98.5131	tandem
YAL055W	YAL054C	42720	42882	70.46	42757	162	82.173	convergent
YAL043C	YAL042C-A	61053	61232	87.21	61140	179	97.0878	tandem
YAL056W	YAL055W	41902	42178	76.41	41963	276	86.6858	tandem
YAL059W	YAL058W	37148	37465	71.37	37277	317	86.8135	tandem
YAL060W	YAL059C-A	36304	36497	74.96	36392	193	90.5079	convergent
YAL061W	YAL060W	34702	35156	85.4	35125	454	100.597	tandem
YAL062W	YAL061W	32941	33449	80.45	33401	508	96.4754	tandem
YAL063C	YAL062W	27969	31568	73.75	31159	3599	94.6673	divergent
YAL063C-A	YAL063C	22687	24001	76.98	23406	1314	91.5821	tandem
YAL064C-A	YAL064W	13744	21526	74.65	16765	7782	95.4534	divergent
YAL054C	YAL053W	45023	45900	77.7	45096	877	99.2166	divergent
YAL035W	YAL034C-B	79436	79490	86.6	79489	54	97.9529	convergent
YBL043W	YBL042C	137464	138344	75.1	137648	880	91.6194	convergent
YAL028W	YAL027W	94487	94688	78.46	94530	201	92.0354	tandem
YAL029C	YAL028W	92271	92901	83.04	92327	630	90.4273	divergent
YAL030W	YAL029C	87753	87856	68.58	87841	103	78.0556	convergent
YAL031C	YAL030W	87032	87287	87.9	87074	255	97.8539	divergent
YAL032C	YAL031W-A	84475	84670	73.57	84650	195	91.0577	divergent
YAL033W	YAL032C	83228	83336	74.76	83273	108	88.0354	convergent
YAL044W-A	YAL044C	57851	57951	76.75	57895	100	82.9459	convergent
YAL034W-A	YAL034C	80588	80711	79.93	80616	123	85.2251	convergent
YAL025C	YAL024C	101146	101566	77.95	101381	420	88.7013	tandem
YAL036C	YAL035W	76153	76428	94	76165	275	103.157	divergent
YAL037C-A	YAL037W	73519	74021	83.65	73919	502	95.337	divergent
YAL037C-B	YAL037C-A	73301	73427	69.72	73395	126	74.9831	tandem
YAL037W	YAL036C	74824	75044	79.88	74885	220	89.3199	convergent
YAL039C	YAL038W	69526	71787	79.24	71709	2261	99.3651	divergent
YAL040C	YAL039C	67521	68717	79.01	67916	1196	103.715	tandem
YAL041W	YAL040C	65405	65779	76.8	65661	374	84.5169	convergent
YAL042W	YAL041W	62564	62841	69.89	62629	277	93.4997	tandem
YAL034C	YAL033W	81952	82707	79.76	82683	755	102.732	divergent
YBR045C	YBR046C	330090	330505	79.58	330246	415	91.4275	tandem
YBR036C	YBR037C	310313	310564	75.92	310539	251	97.5181	tandem
YBR037C	YBR038W	311451	311897	78.02	311698	446	91.3851	divergent
YBR038W	YBR039W	314788	315575	70.53	314931	787	91.6648	tandem
YBR039W	YBR040W	316510	316968	69.25	316640	458	86.2522	tandem
YBR040W	YBR041W	317864	318266	75.32	317965	402	87.9999	tandem
YBR041W	YBR042C	320275	320416	70.22	320414	141	80.2245	convergent
YBR042C	YBR043C	321609	321876	78.78	321800	267	90.5444	tandem
YBL041W	YBL040C	141975	142115	74.32	142033	140	82.8841	convergent
YBR044C	YBR045C	326058	328369	75.87	327435	2311	91.9352	tandem
YBR033W	YBR034C	304703	304930	78.13	304741	227	87.0995	convergent
YBR046C	YBR047W	331509	331831	79.59	331783	322	93.0787	divergent
YBR047W	YBR048W	332358	332829	71.56	332415	471	94.8615	tandem
YBR048W	YBR049C	333810	334384	73.93	333983	574	91.2335	convergent
YBR049C	YBR050C	336816	337181	83.31	336878	365	101.392	tandem
YBR051W	YBR052C	338336	338718	81.77	338685	382	103.211	convergent
YBR052C	YBR053C	339350	339673	85.87	339413	323	98.4642	tandem
YBR053C	YBR054W	340749	343099	73.13	343038	2350	95.9727	divergent
YBR043C	YBR044C	323945	324337	81.58	324078	392	96.4154	tandem
YBR025C	YBR026C	291865	292877	77.61	292585	1012	93.3906	tandem
YBR016W	YBR017C	270633	270947	73.72	270790	314	87.541	convergent
YBR017C	YBR018C	273703	274427	71.55	274281	724	87.6057	tandem
YBR018C	YBR019C	275527	276253	80.94	276195	726	96.7771	tandem
YBR019C	YBR020W	278352	279021	73.38	278950	669	96.8553	divergent
YBR020W	YBR021W	280607	281443	76.35	280736	836	93.4716	tandem
YBR021W	YBR022W	283344	283738	75.37	283402	394	89.3484	tandem
YBR022W	YBR023C	284271	284428	72.54	284353	157	80.5571	convergent
YBR035C	YBR036C	306955	309081	75.19	308967	2126	95.0457	tandem
YBR024W	YBR025C	290350	290681	82.16	290439	331	92.6586	convergent
YBR034C	YBR035C	305976	306269	76.07	306197	293	93.2561	tandem
YBR026C	YBR027C	294019	294024	95.42	294024	5	96.2817	tandem
YBR027C	YBR028C	294356	294425	84.78	294375	69	87.6991	tandem
YBR028C	YBR029C	296002	296369	72.46	296305	367	83.4273	tandem
YBR029C	YBR030W	297742	298292	87.83	298263	550	96.6868	divergent
YBR030W	YBR031W	299950	300166	79.81	299963	216	90.4098	tandem
YBR031W	YBR032W	301254	301519	78.29	301273	265	89.8179	tandem
YBR032W	YBR033W	301821	301944	86.94	301889	123	92.0739	tandem
YBR056W	YBR056W-A	349382	351253	72.37	350494	1871	94.365	tandem
YBR023C	YBR024W	287925	289445	84.33	288106	1520	100.188	divergent
YBR084C-A	YBR085W	415255	415977	85.88	415262	722	102.478	divergent
YBR054W	YBR055C	344133	344600	72.39	344509	467	90.8723	convergent
YBR076C-A	YBR077C	391611	391799	102.92	391799	188	110.758	tandem
YBR077C	YBR078W	392287	393118	81.48	393064	831	103.019	divergent
YBR078W	YBR079C	394854	395377	71.86	395037	523	85.0187	convergent
YBR079C	YBR080C	398271	398608	78.73	398537	337	95.3489	tandem
YBR080C	YBR081C	400884	401247	76.95	401185	363	90.0585	tandem
YBR081C	YBR082C	405245	406622	61.89	406511	1377	93.4848	tandem
YBR073W	YBR074W	385983	386281	75.84	386048	298	91.5328	tandem
YBR083W	YBR084W	410623	411048	84.36	410676	425	98.1051	tandem
YBR072W	YBR072C-A	382671	382855	78.03	382817	184	92.2889	convergent
YBR084W	YBR084C-A	413975	414180	73.84	414130	205	88.0426	convergent
YBR085C-A	YBR086C	419158	420195	70.65	420129	1037	99.4163	tandem
YBR085W	YBR085C-A	416900	418901	75.15	418576	2001	95.1126	convergent
YBR086C	YBR087W	423035	423759	82.8	423593	724	94.3596	divergent
YBR087W	YBR088C	424823	424984	69.14	424932	161	77.2142	convergent
YBR089W	YBR089C-A	425776	426184	73.27	426089	408	92.9954	convergent
YBR090C	YBR091C	427052	427149	77.22	427096	97	87.4323	tandem
YBR091C	YBR092C	427478	427692	75.89	427663	214	86.2193	tandem
YBR082C	YBR083W	407163	409163	79.6	407586	2000	98.6417	divergent
YBR064W	YBR065C	368189	368582	74.95	368285	393	93.5327	convergent
YBR013C	YBR014C	265879	266725	75.91	266241	846	89.7203	tandem
YBR056W-A	YBR057C	351453	352191	71	351882	738	90.5409	convergent
YBR057C	YBR058C	353291	353670	57.55	353582	379	85.1508	tandem
YBR058C	YBR058C-A	356015	356322	77.54	356213	307	91.9442	tandem
YBR058C-A	YBR059C	356564	356859	80.79	356791	295	92.7977	tandem
YBR059C	YBR060C	360185	360650	81.43	360611	465	95.9885	tandem
YBR060C	YBR061C	362512	364785	73.45	364654	2273	95.5274	tandem
YBR074W	YBR076W	389211	390369	75.3	389619	1158	92.6452	tandem
YBR062C	YBR063C	366598	366968	71.81	366608	370	93.5652	tandem
YBR055C	YBR056W	347299	347877	82.44	347446	578	94.6456	divergent
YBR065C	YBR066C	369676	370035	81.2	369962	359	95.9367	tandem
YBR066C	YBR067C	370697	372100	76.97	372030	1403	101.621	tandem
YBR067C	YBR068C	372732	373858	88.09	373205	1126	102.739	tandem
YBR068C	YBR069C	375687	376571	78.61	376454	884	100.84	tandem
YBR069C	YBR070C	378430	379218	83.17	379042	788	99.5246	tandem
YBR070C	YBR071W	379931	380408	90.24	380177	477	99.0669	divergent
YBR071W	YBR072W	381043	382027	78.43	381938	984	98.273	tandem
YBR072C-A	YBR073W	383016	383209	84.73	383053	193	95.4854	divergent
YBR061C	YBR062C	365717	365974	75.84	365927	257	86.6571	tandem
YBL075C	YBL074C	86446	86720	84.04	86493	274	98.6845	tandem
YBL086C	YBL085W	62599	63873	84.08	63448	1274	98.9307	divergent
YBL065W	YBL064C	100309	100373	71.78	100330	64	77.1298	convergent
YBL067C	YBL066C	95884	96671	77.54	96395	787	92.4825	tandem
YBL068W	YBL067C	93395	93641	77.23	93570	246	86.1225	convergent
YBL068W-A	YBL068W	92028	92412	79.2	92048	384	95.3485	tandem
YBL071C	YBL070C	90529	90603	86.58	90601	74	97.6071	tandem
YBL071C-B	YBL071W-A	89554	89976	87.84	89791	422	103.673	divergent
YBL063W	YBL062W	105223	105310	77.34	105289	87	82.7664	tandem
YBL073W	YBL072C	87955	88521	72.66	88461	566	91.5322	convergent
YBL061C	YBL060W	107408	107934	86.36	107666	526	94.7385	divergent
YBL076C	YBL075C	84259	84497	85.39	84491	238	96.435	tandem
YBL078C	YBL077W	80728	80895	75.11	80739	167	95.5037	divergent
YBL079W	YBL078C	79764	80375	71.04	79921	611	84.9203	convergent
YBL080C	YBL079W	74692	75256	76.71	74779	564	91.0138	divergent
YBL081W	YBL080C	72969	73067	77.02	72985	98	81.5002	convergent
YBL082C	YBL081W	71124	71863	79.96	71779	739	96.6042	divergent
YBL084C	YBL083C	69442	69710	73.24	69703	268	95.7725	tandem
YBR015C	YBR016W	269503	270247	82.4	269654	744	104.693	divergent
YBL072C	YBL071C-B	89123	89456	82.61	89369	333	92.3025	tandem
YBL052C	YBL051C	121877	122756	75.92	122615	879	89.5772	tandem
YCR050C	YCR051W	213767	214066	63.34	213908	299	93.3587	divergent
YBL044W	YBL043W	136369	136691	79.51	136622	322	93.9062	tandem
YBL045C	YBL044W	135519	136001	83.57	135543	482	99.2508	divergent
[truncated: 3,962 more rows]
