# Supplementary material for: Stability of mRNA/DNA and DNA/DNA Duplexes Affects mRNA Transcription
Source: PLoS One. 2007 Mar 14;2(3):e290. doi: 10.1371/journal.pone.0000290 (PMC1808433; doi:10.1371/journal.pone.0000290)
Supplement: Table S4 — Comparison between values of delta G average and delta G minimum of the genes and intergenic regions adjacent to their 3′ ends (3.19 MB ZIP) [file pone.0000290.s005.zip]

Archive with 1 entries (1 files):
- TableS4.xls
