# Supplementary material for: Stability of mRNA/DNA and DNA/DNA Duplexes Affects mRNA Transcription
Source: PLoS One. 2007 Mar 14;2(3):e290. doi: 10.1371/journal.pone.0000290 (PMC1808433; doi:10.1371/journal.pone.0000290)
Supplement: Table S4 — Comparison between values of delta G average and delta G minimum of the genes and intergenic regions adjacent to their 3′ ends (3.19 MB ZIP) [file pone.0000290.s005.zip › TableS4.xls]

## Sheet: Sheet1
	Note: All the calculations were carried out with window size 100bp and step size 1bp, in 10mM NaCl, except for the ones where window size and salt concentration is explicitly indicated in red
	The last two rows below each table A,B, C and D contain the average value of the correcponding column and its standard deviation
	Table A: Comparison between the values of ΔG minimums of the genes and intergenic regions adjacent to their 3’ ends of both DNA/DNA and RNA/DNA duplexes in S.cerevisiae
A1	ORF: ORFs' names in S.cerevisiae
A2	cer_DD_minG_genes: ΔG minimums of DNA/DNA duplexes of the genes in S.cerevisiae
A3	cer_DD_pos_minG_genes: the exact positions of ΔG minimums of the genes in S.cerevisiae
A4	cer_DD_minG_int: ΔG minimums of DNADNA duplexes of the intergenic regions adjacent to genes' 3' ends in S.cerevisiae
A5	cer_DD_pos_minG_ints: the exact positions of ΔG minimums of the intergenic regions in S.cerevisiae
A6	cer_DD_Ggene>Gint: "True" is when the value of gene's ΔG minimum is greater than intergenic's ΔG minimum."False" is when the value of gene's ΔG minimum is smaller than intergenic's ΔG minimum in S.cerevisiae
A7	cer_sense_minG_genes: ΔG minimums of the genes in sense mRNA/DNA duplexes in S.cerevisiae
A8	cer_sense_pos_minG_genes: the exact positions of ΔG minimums of the genes in S.cerevisiae
A9	cer_sense_minG_int: ΔG minimums of potential sense RNA/DNA duplexes of the intergenic regions adjacent to ORFs' 3'ends in S.cerevisiae
A10	cer_sense_pos_deltaG_ints: the exact positions of ΔG minimums of the intergenic regionsa djacent to ORFs' 3'ends in S.cerevisiae
A11	cer_sense_Ggene>Gint: "True" is when the value of gene's ΔG minimum is greater than intergenic's ΔG minimum."False" is when the value of gene's ΔG minimum is smaller than intergenic's ΔG minimum in S.cerevisiae
A12	cer_DD_avgG_int: ΔG average of DNA/DNA duplexes of the intergenic regions in S.cerevisiae
A13	cer_DD_avgG_gene: ΔG average of DNA/DNA duplexes of the genes in S.cerevisiae
A14	cer_sense_avgG_int: ΔG average of potential sense RNA/DNA duplexes of the intergenic regions in S.cerevisiae
A15	cer_anti_avgG_int: ΔG average of potential antisense RNA/DNA duplexes of the intergenic regions in S.cerevisiae
A16	cer_sense_avgG_gene: ΔG average of potential sense RNA/DNA duplexes of the genes in S.cerevisiae
A17	cer_anti_avgG_gene: ΔG average of potential antisense RNA/DNA duplexes of the genes in S.cerevisiae
A18	cer_sense_avg_int_win2:ΔG average of potential sense RNA/DNA duplexes of the intergenic regions in S.cerevisiae , window size 2bp step size 1bp
A19	cer_DD_avg_int_win9: ΔG average of DNA/DNA duplexes of the intergenic regions in S.cerevisiae , window size 9bp step size 1bp
A20	cer_sense_avg_int_win9: ΔG average of potential sense RNA/DNA duplexes of the intergenic regions in S.cerevisiae , window size 9bp step size 1bp
A21	cer_sense_minG_genes_win9: ΔG minimums of potential sense RNA/DNA duplexes of the genes in S.cerevisiae , window size 9bp step size 1bp
A22	cer_sense_pos_minG_genes_win9: the exact positions of ΔG minimums of potential sense RNA/DNA duplexes of the genes in S.cerevisiae , window size 9bp step size 1bp
A23	cer_sense_minG_int_win9: ΔG minimums of potential sense RNA/DNA duplexes of the intergenic regions in S.cerevisiae , window size 9bp step size 1bp
A24	cer_sense_pos_minG_int_win9: the exact positions of ΔG minimums of potential sense RNA/DNA duplexes of the intergenic regions in S.cerevisiae , window size 9bp step size 1bp
A25	cer_sense_Ggene>Gint_win9: "True" is when the value of gene's ΔG minimum is greater than intergenic's ΔG minimum."False" is when the value of gene's ΔG minimum is smaller than intergenic's ΔG minimum in S.cerevisiae, window size 9bp step size 1bp
A26	ExpressionLevel: number of mRNA transcripts per cell in S.cerevisiae,Holstege&All (1998) Cell, 95, 717-728,
A27	Dubious: ORFs without any experimental evidence for their existence
A28	cer_DD_avgG_gene_100mM: ΔG average of DNA/DNA duplexes of the genes in S.cerevisiae, 100mM NaCl
A29	cer_sense_avg_gene_100mM: ΔG average of potential sense RNA/DNA duplexes of the genes in S.cerevisiae , 100mM NaCl
A30	cer_anti_avgG_gene_100mM: ΔG average of potential antisense RNA/DNA duplexes of the genes in S.cerevisiae, 100mM NaCl
A31	cer_DD_avgG_gene_1M: ΔG average of DNA/DNA duplexes of the genes in S.cerevisiae, 1M NaCl
A32	cer_sense_avg_gene_1M: ΔG average of potential sense RNA/DNA duplexes of the genes in S.cerevisiae , 1M NaCl
A33	cer_anti_avgG_gene_1M: ΔG average of potential antisense RNA/DNA duplexes of the genes in S.cerevisiae, 1M NaCl
A34	cer_DD_minG_genes_100mM: ΔG minimums of DNA/DNA duplexes of the genes in S.cerevisiae, 100mM NaCl
A35	cer_sense_minG_genes_100mM: ΔG minimums of sense RNA/DNA duplexes of the genes in S.cerevisiae , 100mM NaCl
A36	cer_anti_minG_genes_100mM: ΔG minimums of potential antisense RNA/DNA duplexes of the genes in S.cerevisiae , 100mM NaCl
A37	cer_DD_minG_genes_1M: ΔG minimums of DNA/DNA duplexes of the genes in S.cerevisiae, 1M NaCl
A38	cer_sense_minG_genes_1M: ΔG minimums of sense RNA/DNA duplexes of the genes in S.cerevisiae , 1M NaCl
A39	cer_anti_minG_genes_1M: ΔG minimums of potential antisense RNA/DNA duplexes of the genes in S.cerevisiae , 1M NaCl
A40	cer_DD_avgG_int_100mM: ΔG average of DNA/DNA duplexes of the intergenic regions in S.cerevisiae, 100mM NaCl
A41	cer_sense_avg_int_100mM: ΔG average of sense RNA/DNA duplexes of the intergenic regions in S.cerevisiae , 100mM NaCl
A42	cer_DD_avgG_int_1M: ΔG average of DNA/DNA duplexes of the intergenic regions in S.cerevisiae, 1M NaCl
A43	cer_sense_avg_int_1M: ΔG average of sense RNA/DNA duplexes of the intergenic regions in S.cerevisiae , 1M NaCl
A44	cer_DD_minG_int_100mM: ΔG minimums of DNA/DNA duplexes of the intergenic regions in S.cerevisiae, 100mM NaCl
A45	cer_sense_minG_int_100mM: ΔG minimums of sense RNA/DNA duplexes of the intergenic regions in S.cerevisiae , 100mM NaCl
A46	cer_DD_minG_int_1M: ΔG minimums of DNA/DNA duplexes of the intergenic regions in S.cerevisiae, 1M NaCl
A47	cer_sense_minG_int_1M: ΔG minimums of sense RNA/DNA duplexes of the intergenic regions in S.cerevisiae , 1M NaCl
	Table B: Comparison between the values of ΔG minimums of the genes and intergenic regions adjacent to their 3’ ends of both DNA/DNA and RNA/DNA duplexes in S.bayanus
B1	bay_ORF: ORF in S. bayanus 5' of the IGR
B2	cer_ortholog: the ORF name of the S.cerevisiae match
B3	bay_ORF_strand: 1 refers to Watson strand;-1 refers to Crick strand
B4	bay_DD_minG_gene: ΔG minimums of DNADNA duplexes of the genes in S.bayanus
B5	bay_DD_pos_minG_gene: the exact positions of ΔG minimums of the genes in S.bayanus
B6	bay_DD_minG_int: ΔG minimums of DNADNA duplexes of the intergenic regions adjacent to genes' 3' ends in S.bayanus
B7	bay_DD_pos_minG_ints: the exact positions of ΔG minimums of the intergenic regions in S.bayanus
B8	bay_DD_Ggene>Gint: "True" is when the value of gene's ΔG minimum is greater than intergenic's ΔG minimum."False" is when the value of gene's ΔG minimum is smaller than intergenic's ΔG minimum in S.bayanus
B9	bay_sense_minG_genes: ΔG minimums of the genes in sense mRNA/DNA duplexes in S.bayanus
B10	bay_sense_pos_minG_genes: the exact positions of ΔG minimums of the genes in S.bayanus
B11	bay_sense_minG_int: ΔG minimums of potential sense RNA/DNA duplexes of the intergenic regions adjacent to ORFs' 3'ends in S.bayanus
B12	bay_sense_pos_deltaG_ints: the exact positions of ΔG minimums of the intergenic regionsa djacent to ORFs' 3'ends in S.bayanus
B13	bay_sense_Ggene>Gint: "True" is when the value of gene's ΔG minimum is greater than intergenic's ΔG minimum."False" is when the value of gene's ΔG minimum is smaller than intergenic's ΔG minimum in S.bayanus
B14	bay_DD_avgG_int: ΔG average of DNA/DNA duplexes of the intergenic regions in S.bayanus
B15	bay_sense_avgG_int: ΔG average of potential sense RNA/DNA duplexes of the intergenic regions in S.bayanus
B16	bay_DD_avgG_gene: ΔG average of DNA/DNA duplexes of the genes in S.bayanus
B17	bay_sense_avgG_gene: ΔG average of potential sense RNA/DNA duplexes of the genes in S.bayanus
	Table C: Comparison between the values of ΔG minimums of the genes and intergenic regions adjacent to their 3’ ends of both DNA/DNA and RNA/DNA duplexes in S.mikatae
C1	mik_ORF: ORF in S. mikatae 5' of the IGR
C2	cer_ortholog: the ORF name of the S.cerevisiae match
C3	mik_ORF_strand: 1 refers to Watson strand;-1 refers to Crick strand
C4	mik_DD_minG_gene: ΔG minimums of DNADNA duplexes of the genes in S.mikatae
C5	mik_DD_pos_minG_gene: the exact positions of ΔG minimums of the genes in S.mikatae
C6	mik_DD_minG_int: ΔG minimums of DNADNA duplexes of the intergenic regions adjacent to genes' 3' ends in S.mikatae
C7	mik_DD_pos_minG_ints: the exact positions of ΔG minimums of the intergenic regions in S.mikatae
C8	mik_DD_Ggene>Gint: "True" is when the value of gene's ΔG minimum is greater than intergenic's ΔG minimum."False" is when the value of gene's ΔG minimum is smaller than intergenic's ΔG minimum in S.mikatae
C9	mik_sense_minG_genes: ΔG minimums of the genes in sense mRNA/DNA duplexes in S.mikatae
C10	mik_sense_pos_minG_genes: the exact positions of ΔG minimums of the genes in S.mikatae
C11	mik_sense_minG_int: ΔG minimums of potential sense RNA/DNA duplexes of the intergenic regions adjacent to ORFs' 3'ends in S.mikatae
C12	mik_sense_pos_deltaG_ints: the exact positions of ΔG minimums of the intergenic regionsa djacent to ORFs' 3'ends in S.mikatae
C13	mik_sense_Ggene>Gint: "True" is when the value of gene's ΔG minimum is greater than intergenic's ΔG minimum."False" is when the value of gene's ΔG minimum is smaller than intergenic's ΔG minimum in S.mikatae
C14	mik_DD_avgG_int: ΔG average of DNA/DNA duplexes of the intergenic regions in S.mikatae
C15	mik_sense_avgG_int: ΔG average of potential sense RNA/DNA duplexes of the intergenic regions in S.mikatae
C16	mik_DD_avgG_gene: ΔG average of DNA/DNA duplexes of the genes in S.mikatae
C17	mik_sense_avgG_gene: ΔG average of potential sense RNA/DNA duplexes of the genes in S.mikatae
	Table D: Comparison between the values of ΔG minimums of the genes and intergenic regions adjacent to their 3’ ends of both DNA/DNA and RNA/DNA duplexes in S.paradoxus
D1	par_ORF: ORF in S. paradoxus 5' of the IGR
D2	cer_ortholog: the ORF name of the S.cerevisiae match
D3	par_ORF_strand: 1 refers to Watson strand;-1 refers to Crick strand
D4	par_DD_minG_gene: ΔG minimums of DNADNA duplexes of the genes in S.paradoxus
D5	par_DD_pos_minG_gene: the exact positions of ΔG minimums of the genes in S.paradoxus
D6	par_DD_minG_int: ΔG minimums of DNADNA duplexes of the intergenic regions adjacent to genes' 3' ends in S.paradoxus
D7	par_DD_pos_minG_ints: the exact positions of ΔG minimums of the intergenic regions in S.paradoxus
D8	par_DD_Ggene>Gint: "True" is when the value of gene's ΔG minimum is greater than intergenic's ΔG minimum."False" is when the value of gene's ΔG minimum is smaller than intergenic's ΔG minimum in S.paradoxus
D9	par_sense_minG_genes: ΔG minimums of the genes in sense mRNA/DNA duplexes in S.paradoxus
D10	par_sense_pos_minG_genes: the exact positions of ΔG minimums of the genes in S.paradoxus
D11	par_sense_minG_int: ΔG minimums of potential sense RNA/DNA duplexes of the intergenic regions adjacent to ORFs' 3'ends in S.paradoxus
D12	par_sense_pos_deltaG_ints: the exact positions of ΔG minimums of the intergenic regionsa djacent to ORFs' 3'ends in S.paradoxus
D13	par_sense_Ggene>Gint: "True" is when the value of gene's ΔG minimum is greater than intergenic's ΔG minimum."False" is when the value of gene's ΔG minimum is smaller than intergenic's ΔG minimum in S.paradoxus
D14	par_DD_avgG_int: ΔG average of DNA/DNA duplexes of the intergenic regions in S.paradoxus
D15	par_sense_avgG_int: ΔG average of potential sense RNA/DNA duplexes of the intergenic regions in S.paradoxus
D16	par_DD_avgG_gene: ΔG average of DNA/DNA duplexes of the genes in S.paradoxus
D17	par_sense_avgG_gene: ΔG average of potential sense RNA/DNA duplexes of the genes in S.paradoxus
Table A																																																Table B
A1	A2	A3	A4	A5	A6	A7	A8	A9	A10	A11	A12	A13	A14	A15	A16	A17	A18	A19	A20	A21	A22	A23	A24	A25	A26	A27	A28	A29	A30	A31	A32	A33	A34	A35	A36	A37	A38	A39	A40	A41	A42	A43	A44	A45	A46	A47		B1	B2
ORF	cer_DD_minG_genes	cer_DD_pos_minG_genes	cer_DD_minG_int	cer_DD_pos_minG_ints	cer_DD_Ggene>Gint	cer_sense_minG_genes	cer_sense_pos_minG_genes	cer_sense_minG_int	cer_sense_pos_deltaG_ints	cer_sense_Ggene>Gint	cer_DD_avgG_int	cer_DD_avgG_gene	cer_sense_avgG_int	cer_anti_avgG_int	cer_sense_avgG_gene	cer_anti_avgG_gene	cer_sense_avg_int_win2	cer_DD_avg_int_win9	cer_sense_avg_int_win9	cer_sense_minG_genes_win9	cer_sense_pos_minG_genes_win9	cer_sense_minG_int_win9	cer_sense_pos_minG_int_win9	cer_sense_Ggene>Gint_win9	ExpressionLevel	Dubious	cer_Avg_DeltaG_DNA/DNA_100mM	cer_sense_avgG_100mM	cer_anti_avgG_100mM	cer_Avg_DeltaG_DNA/DNA_1M	cer_sense_avg_G_1M	cer_anti_avg_G_1M	cer_min_DeltaG_DNA/DNA_100mM	cer_sense_Gmin_100mM	cer_anti_Gmin_100mM	cer_min_DeltaG_DNA/DNA_1M	cer_sense_Gmin_1M	cer_anti_Gmin_1M	DD_avg_100mM	cer_sense_avg_100mM	cer_DD_avg_1M	cer_sense_avg_1M	cer_DD_min_100mM	cer_sense_min_100mM	cer_DD_min_1M	cer_sense_min_1M		bay_ORF	cer_ortholog
YAL001C	77.6	147617	69.12	147571	TRUE	19.69	147617	6.67	147571	TRUE	76.4542	96.9803	13.8623	17.3786	46.3959	33.9018	0.0959375	5.99797	0.8025	-7.62	149215	-4.35	147572	FALSE	0.3		129.849	89.0811	78.7136	159.685	127.538	119.022	111.02	64.92	47.32	140.87	105.45	92.05	110.545	60.0836	141.411	101.565	103.32	52.74	134.26	94.05		30	YAL062W
YAL002W	77.33	146254	69.12	147571	TRUE	17.11	147533	10.77	147570	TRUE	76.4542	96.268	17.3786	13.8623	42.0491	40.2253	0.0976562	5.99797	0.641875	-7.62	145762	-3.14	147594	FALSE	0.2		128.971	85.2683	83.9281	158.656	124.185	123.27	111.45	62.27	47.1	142.29	102.82	91.13	110.545	61.9869	141.411	101.565	103.32	55.73	134.26	94.05		35	YAL061W
YAL003W	80.64	142537	76.16	143392	TRUE	-8.92	142314	7.27	143371	FALSE	89.2496	100.913	34.2988	16.9842	42.5945	43.7281	0.3225	7.12602	2.63551	-9.88	142305	-6.64	143172	FALSE	19.1		133.565	86.2847	87.2578	163.219	125.622	126.46	114.36	43.59	58.1	144.9	90.5	99.94	123.079	77.8822	153.753	106.872	109.93	55.34	140.51	79.82		42	YAL060W
YAL004W	90.42	141402	75.87	141482	TRUE	33.87	141409	-0.85	142070	TRUE	97.6294	106.632	32.701	38.3266	52.5278	53.1196	0.315586	7.85396	2.6016	-1.67	141088	-9.88	141896	TRUE		Dubious	138.62	95.5805	96.0399	167.695	134.393	134.735	122.05	77.36	80.66	150.64	116.49	120.02	130.975	77.3837	161.242	123.103	109.6	48.51	140.14	100.16		47	YAL059W
YAL005C	84.24	141433	70.7	139381	TRUE	34.19	141427	12.13	139392	TRUE	93.5108	105.233	36.9973	35.5553	54.8664	50.4321	0.367921	7.55659	2.98995	-3.09	140854	-6.13	139286	TRUE	13.4		137.027	96.9578	93.5139	165.923	134.917	132.342	116.68	77.17	66.32	146.09	115.85	106.98	126.506	80.6803	156.445	119.991	105.42	57.79	136.59	97.98		55	YAL056W
YAL007C	85.39	138108	80.06	137562	TRUE	16.13	137750	10.61	137665	TRUE	85.319	96.1179	22.3631	20.2351	41.656	40.3892	0.23672	6.88026	1.84762	-6.64	138070	-9.88	137627	TRUE	2.2		128.571	84.9406	83.8978	158.031	123.914	123.066	117.59	63.07	64.67	146.79	105.21	107.36	119.642	67.6467	150.746	108.327	114.31	58.6	145.33	101.65		59	YAL055W
YAL008W	85.34	137423	80.06	137562	TRUE	21.19	137281	9.07	137593	TRUE	85.319	100.793	20.2351	22.3631	43.778	44.4898	0.217143	6.88026	1.71111	-5.39	137293	-7.62	137568	TRUE	1.2		133.904	88.6584	87.3306	163.97	129.071	125.919	118.17	69.27	64.95	147.95	110.11	105.42	119.642	66.6483	150.746	108.327	114.31	57.47	145.33	101.65		62	YAL054C
YAL009W	81.72	136282	78.32	136719	TRUE	11.41	136222	8.55	136747	TRUE	90.724	100.571	35.5061	31.0016	49.2439	47.8887	0.356099	7.24621	2.90262	-5.44	136269	-5.36	136721	FALSE	0.6		133.116	92.3971	90.5116	162.673	131.283	128.918	114.69	58.88	64.56	144.16	101.47	106.02	124.001	79.5479	154.185	115.232	111.06	56.18	140.73	104.91		73	YAL053W
YAL010C	84.84	134522	76.78	134161	TRUE	15.82	134755	24.8	134112	FALSE	84.8154	96.6455	32.0719	17.5081	41.798	36.6447	0.3175	6.53	2.60889	-5.15	134352	-3.88	134156	FALSE	0.3		129.493	84.9511	81.4728	159.31	123.808	121.808	117.43	64.89	52.24	146.98	106.83	96.77	118.645	75.5404	149.307	114.639	110.01	69.25	140.11	108.36		81	YAL051W
YAL011W	83.36	133646	76.78	134161	TRUE	32.24	133666	-1.2	134132	TRUE	84.8154	103.772	17.5081	32.0719	59.8546	36.0269	0.037037	6.53	0.326667	-3.09	133803	-7.62	134140	TRUE	0.4		136.385	100.523	81.9403	166.013	137.226	123.244	116.46	75.37	50.12	146.46	114.16	96.92	118.645	64.0012	149.307	114.639	110.01	47.94	140.11	108.36		84	YAL049C
YAL012W	94.68	130815	76.55	132083	TRUE	43.37	130922	8.35	132082	TRUE	93.1311	111.739	36.2277	39.2602	61.6706	60.9663	0.350553	7.58498	2.87475	-3.95	130892	-4.95	132109	TRUE	8.9		143.544	103.509	104.024	172.47	141.27	142.873	126.73	85.97	72.09	155.83	124.33	114.97	126.484	80.3173	156.743	122.629	110.77	55.11	140.95	105.34		89	YAL048C
YAL013W	95.91	130531	83.95	130777	TRUE	36.63	130531	24.21	130557	TRUE	96.2461	115.623	40.357	35.1081	74.2162	56.098	0.400148	7.73596	3.26811	-5.39	130522	-8.43	130620	TRUE	0.6		147.644	114.449	100.712	176.775	150.816	140.938	127.73	80.48	77.98	156.08	119.93	118.43	129.283	83.2976	159.268	120.822	116.19	69.69	145.42	105.95		94	YAL047C
YAL014C	88	128254	75.51	128172	TRUE	16.6	128253	-9.48	128173	TRUE	82.306	106.375	5.90715	30.3081	58.1773	52.1253	0.0135762	6.62298	0.176093	-4.38	128541	-9.88	128199	TRUE	1.1		138.368	100.244	95.2559	167.446	138.194	134.136	121.2	64.58	76.08	151.19	107.64	116.84	116.587	54.0055	147.645	97.1264	109.76	40.82	140.77	85.83		98	YAL046C
YAL015C	84.47	128103	70.85	126812	TRUE	34.85	128103	3.16	126812	TRUE	79.8009	105.624	24.6297	17.3403	59.0444	44.6429	0.275085	6.33	2.19042	-3.76	127470	-6.17	126838	TRUE	0.7		138.129	100.768	89.1931	167.666	138.415	129.313	118.56	76.85	42.7	149.46	114.65	88.37	113.297	68.694	143.642	108.29	103.53	50.5	133.12	92.92		101	YAL044W-A
YAL016C-A	89.12	124811	74.43	124559	TRUE	24.75	124769	-4.62	124515	TRUE	87.5369	100.674	21.2864	41.9466	39.7428	59.5793	0.207917	7.09833	1.7061	-5.39	125055	-6.64	124523	TRUE		Dubious	132.808	84.4533	100.278	161.996	124.698	137.009	121.78	70.89	88.83	151.41	112.18	125.58	121.259	67.97	151.831	109.898	109.17	44.97	140.61	89.29		103	YAL044C
YAL016C-B	73.39	124438	90.74	124305	FALSE	0.7	124476	10.13	124304	FALSE	93.2608	82.9327	14.7469	39.9308	20.3257	22.0609	0.11	7.01615	1.22231	-7.62	124348	-0.4	124304	FALSE			116.27	65.0198	66.8518	146.482	105.162	107.088	107.09	49	51.3	137.59	92.18	93.47	126.353	62.8446	156.375	106.009	124.02	58.49	154.2	101.76		106	YAL043C
YAL016W	78.99	126779	70.85	126812	TRUE	8.59	125639	1.75	126893	TRUE	79.8009	98.4981	17.3403	24.6297	42.8257	41.9381	0.12178	6.33	0.935424	-6.13	125683	-9.88	126886	TRUE	3.3		130.994	86.305	85.3955	160.5	125.458	124.526	111.87	56.56	58.49	141.54	99.59	100.48	113.297	62.2331	143.642	108.29	103.53	50.82	133.12	92.92		114	YAL043C-A
YAL017W	80.31	123606	90.74	124305	FALSE	13.98	122507	35.5	124307	FALSE	93.2608	99.954	39.9308	14.7469	46.2247	40.5547	0.421538	7.01615	2.57077	-7.62	122691	0.44	124304	FALSE	0.4		132.773	89.243	84.8905	162.574	127.998	124.802	113.53	62.99	57.72	143.21	106.97	101.28	126.353	82.78	156.375	106.009	124.02	78.94	154.2	101.76		116	YAL042W
YAL018C	86.24	119069	67.12	118486	TRUE	1.51	118853	-21.76	118334	TRUE	82.3104	99.1375	12.534	32.9122	36.4278	47.4087	0.0809163	6.47191	0.742032	-6.64	118664	-7.62	118322	TRUE			132.002	81.5536	89.8332	161.842	122.154	128.06	118.14	51.16	64.39	146.79	95.66	105.79	116.266	59.3175	147.03	101.292	101.51	33.21	132.61	82.34		120	YAL041W
YAL019W	79.92	118233	67.12	118486	TRUE	23.24	117939	19.61	118487	TRUE	82.3104	102.074	32.9122	12.534	53.2579	38.7664	0.309641	6.47191	2.49307	-6.34	117311	-6.34	118382	FALSE	0.9		134.425	95.015	83.8835	163.813	132.667	124.487	112.95	67.83	40.32	142.77	107.9	87.46	116.266	75.9856	147.03	101.292	101.51	64.11	132.61	82.34		127	YAL040C
YAL019W-A	94.09	114781	89.58	114865	TRUE	34.82	114770	51.45	114865	FALSE	94.9103	116.428	55.5672	36.8689	60.8838	73.3433	0.537921	7.37644	4.27287	-4.85	114735	-0.7	114829	FALSE		Dubious	148.478	103.513	115.333	177.638	141.977	153.272	126.64	79.52	81.63	156.18	119.64	120.92	127.002	96.2343	156.134	121.471	122.14	91.99	151.68	110.23		137	YAL039C
YAL020C	98.64	113793	84.74	113574	TRUE	56.81	113615	35.26	113555	TRUE	105.521	119.982	56.7665	49.5146	78.2352	69.0243	0.553516	8.32762	4.48879	-0.65	114315	-4.12	113509	TRUE	0.7		151.973	119.754	111.287	181.09	157.289	149.455	130.41	98.34	94.47	159.26	135.8	132.25	138.585	98.9911	168.624	137.076	116.55	79.24	145.4	118.82		146	YAL038W
YAL021C	89.27	111042	78.44	110626	TRUE	32.3	111058	-14.24	110689	TRUE	93.2978	108.377	28.1539	34.4048	61.3162	52.4802	0.274844	7.62916	2.25213	-7.39	111557	-8.43	110721	TRUE	1.3		140.513	102.768	96.3527	169.726	140.179	135.899	120.9	76.68	66.31	149.59	116.1	111.66	126.834	72.8228	157.257	112.975	113.1	37.92	144.27	84.58		155	YAL037W
YAL022C	85.36	108915	84.3	108856	TRUE	10.52	109920	28.82	108709	FALSE	96.3087	107.966	42.7172	31.6047	54.9453	56.9161	0.431162	7.79535	3.52719	-5.01	108953	-5.15	108663	TRUE	0.9		140.031	97.9345	99.4819	169.179	136.698	137.875	118.01	58.59	69.95	147.59	101.71	111.5	129.12	85.8487	158.903	124.691	116.44	72.97	145.58	112.65		158	YAL036C
YAL023C	89.67	107746	75.24	106222	TRUE	17.47	107944	5.26	106078	TRUE	94.8065	106.749	30.529	35.2647	52.9812	55.679	0.288329	7.58978	2.392	-5.44	108026	-6.37	105923	TRUE	2.7		139	96.2123	98.2291	168.312	135.185	136.603	121.64	66.53	66.57	150.64	110.57	108.76	128.396	75.1	158.872	115.179	108.91	54.44	139.4	97.72		162	YAL035W
YAL024C	78.53	103764	77.95	101381	TRUE	24.58	105514	-9.75	101331	TRUE	88.7013	96.1205	22.1824	26.4505	46.5396	34.6979	0.217078	7.16841	1.79805	-8.6	102973	-9.88	101287	TRUE	0.2		128.617	88.3773	79.6758	158.116	126.075	120.137	111.46	70.34	54.85	141.16	111.33	97.74	122.161	67.8287	152.503	108.83	111.38	42.52	141.65	89.28		168	YAL035C-A
YAL025C	91.62	101137	75.39	100070	TRUE	34.96	101099	7.98	100068	TRUE	93.5722	102.469	37.5039	31.378	61.6161	37.4095	0.350076	7.49361	2.85234	-4.13	101069	-6.53	99868	TRUE	2.5		134.496	102.17	82.4068	163.594	138.778	122.898	123.86	79.26	66.02	152.98	119.12	109.15	127.218	81.1499	157.741	120.43	109.92	54.01	141.17	95.3		169	YAL034W-A
YAL028W	80.61	94467	78.46	94530	TRUE	16.07	94467	9.98	94529	TRUE	92.0354	105.061	43.2561	21.6951	51.4826	48.0779	0.400099	7.30559	3.25317	-6.13	94432	-5.39	94527	FALSE	0.2		137.506	94.1226	91.8954	166.986	132.56	131.373	114	61.59	64.79	144.13	102.46	105.01	125.176	85.7276	155.241	109.161	112.57	56.45	143.47	97.26		172	YAL034C
YAL029C	73.64	87856	68.58	87841	TRUE	19.22	88417	29.52	87841	FALSE	78.0556	96.9764	41.1063	27.4815	46.6675	35.6381	0.401346	6.20769	3.20827	-6.64	91464	-0.88	87775	FALSE	1		129.615	88.9204	80.2482	159.244	126.991	120.384	107.63	64.77	52.46	138.35	105.67	95.79	111.307	81.7687	141.424	118.39	102.24	70.58	132.64	107.5		177	YAL033W
YAL030W	80.12	87465	68.58	87841	TRUE	15.19	87465	6.67	87836	TRUE	78.0556	96.4688	27.4815	41.1063	49.6543	43.6371	0.322788	6.20769	2.48038	-7.62	87495	-3.08	87847	FALSE	1.6		128.966	91.7594	87.0215	158.467	129.708	126.094	112.93	61.8	62.67	142.17	103.64	104.53	111.307	72.2282	141.424	118.39	102.24	54.09	132.64	107.5		181	YAL032C
YAL032C	97.96	84305	74.76	83273	TRUE	38.87	84355	8.87	83237	TRUE	88.0354	109.292	35.9631	29.3744	63.3134	46.1158	0.393028	6.68028	3.12477	-4.34	84347	-2.14	83240	FALSE	0.1		141.81	104.541	91.1652	171.37	141.76	131.741	130.36	83.42	73.03	159.78	122.86	114.88	121.674	79.1716	152.174	118.051	108.36	56.75	138.78	99.7		186	YAL031C
YAL033W	84.2	82710	74.76	83273	TRUE	28.4	83228	14.49	83272	TRUE	88.0354	102.399	29.3744	35.9631	50.6497	41.2854	0.264587	6.68028	2.01037	-3.92	83169	-7.62	83271	TRUE	1.2		134.473	93.2842	85.8317	163.611	131.713	125.933	117.92	73.37	53.23	147.89	112.56	97.42	121.674	74.3141	152.174	118.051	108.36	60.29	138.78	99.7		204	YAL028W
YAL034C	86.48	80888	79.93	80616	TRUE	27.94	80711	3.28	80631	TRUE	85.2251	102.422	14.7406	33.8144	54.3471	47.0739	0.110887	6.90613	0.988548	-6.01	80869	-6.42	80676	TRUE	0.2		135.021	96.0764	91.1898	164.631	133.708	130.931	119.65	73.65	63.01	149.73	113.38	105.08	118.334	61.7096	148.349	103.864	112.68	51.4	142.23	94.53		210	YAL027W
YAL034C-B	78.07	79520	86.6	79489	FALSE	12.18	79668	22.86	79477	FALSE	97.9529	94.2623	32.1764	40.4204	36.4495	35.9888	0.366727	8.04018	2.77182	-6.37	79623	-4.64	79481	FALSE		Dubious	127.14	80.5225	79.8804	156.977	120.181	119.372	112.14	59.86	51.3	142.75	102.64	94.21	130.687	77.6656	160.407	118.574	119.6	69.64	149.53	110.48		213	YAL026C
YAL034W-A	78.24	80581	79.93	80616	FALSE	31.65	80585	28.74	80607	TRUE	85.2251	97.201	33.8144	14.7406	52.5582	33.3487	0.370323	6.90613	2.93661	-4.12	80027	-1.56	80689	FALSE			129.511	93.8959	78.3713	158.846	131.171	118.866	110.59	74.86	53.77	139.9	113.72	97.74	118.334	76.5694	148.349	103.864	112.68	72.4	142.23	94.53		220	YAL025C
YAL035W	87.25	78961	86.6	79489	TRUE	22.2	78982	27.81	79488	FALSE	97.9529	102.886	40.4204	32.1764	55.881	40.1216	0.473273	8.04018	3.56782	-5.14	78943	-1.96	79480	FALSE	8.8		135.27	97.3119	84.8358	164.689	134.682	125.084	120.07	68.26	54.31	149.72	109.63	99.19	130.687	83.9653	160.407	118.574	119.6	71.98	149.53	110.48		225	YAL024C
YAL036C	88.04	75046	79.88	74885	TRUE	30.41	75046	9.21	74901	TRUE	89.3199	104.97	25.0166	15.7843	55.3399	51.0378	0.234344	7.11027	1.96109	-4.12	75185	-8.6	74944	TRUE	3.9		137.091	97.9035	94.005	166.281	136.288	132.733	121.5	73.02	45.51	151.85	111.33	91.14	123.674	70.4403	154.819	111.258	113.78	56.71	144.48	99.32		234	YAL023C
YAL037C-A	73.38	73428	69.72	73395	TRUE	14.91	73427	-0.68	73336	TRUE	74.9831	89.9599	8.95575	-0.529213	33.3881	22.481	0.0719685	5.88142	0.627323	-5.19	73432	-4.28	73381	FALSE			122.799	76.8332	68.8066	152.587	115.916	110.42	107.82	59.96	54.38	138.61	100.4	96.35	109.769	54.543	141.254	95.4309	104.46	46.69	135.64	89.12		243	YAL022C
YAL037W	85.87	74172	79.88	74885	TRUE	19.69	74515	-17.3	75010	TRUE	89.3199	98.0521	15.7843	25.0166	47.2984	42.9874	0.113167	7.11027	0.940452	-6.01	74091	-9.88	75005	TRUE	0.2		130.24	89.6482	86.6361	159.47	127.808	125.942	118.4	66.61	66.03	147.6	108.69	108.32	123.674	63.0636	154.819	111.258	113.78	35.73	144.48	99.32		251	YAL021C
YAL039C	103.2	69247	79.01	67916	TRUE	55.15	68719	-3.56	67913	TRUE	103.715	118.025	43.0439	54.4055	71.0869	64.4881	0.421855	8.34176	3.44057	-1.7	68766	-9.88	67981	TRUE	1.8		150.51	112.988	107.932	180.066	150.841	147.143	134.47	98.63	73.37	162.89	137.84	115.83	136.69	87.2118	166.644	126.981	112.28	45.99	142.43	90.37		258	YAL020C
YAL040C	84.99	66405	76.8	65661	TRUE	23.81	66424	-3.84	65661	TRUE	84.5169	102.525	17.0589	22.6307	46.3096	49.6017	0.141493	6.74912	1.20437	-4.17	66031	-8.6	65540	TRUE	1.1		134.918	89.0032	93.0458	164.345	127.467	132.195	118.03	68.25	53.47	147.98	108.18	98.93	118.356	62.807	149.023	103.877	111.45	44.76	141.43	88.28		265	YAL019W
YAL041W	78.86	65124	76.8	65661	TRUE	18.74	64346	-7.28	65744	TRUE	84.5169	99.7312	22.6307	17.0589	46.4369	40.7437	0.198507	6.74912	1.65624	-7.62	63926	-9.88	65620	TRUE	0.4		132.23	89.0595	85.0564	161.743	127.46	124.947	111.94	65.31	50.38	141.91	107.13	94.98	118.356	67.8565	149.023	103.877	111.45	45.04	141.43	88.28		273	YAL018C
YAL042C-A	87.56	61281	87.21	61140	TRUE	35.44	61275	31.09	61139	TRUE	97.0878	110.609	42.8732	40.4474	57.9293	65.0921	0.447667	8.03783	3.62739	-2.77	61239	-1.91	61138	FALSE		Dubious	142.098	100.711	107.063	170.736	139.302	144.956	119.27	79.22	91.34	148.03	118.12	128.05	129.584	86.0628	159.086	124.957	119.73	75.09	149.22	114.64		277	YAL017W
YAL042W	95.39	62564	69.89	62629	TRUE	35.99	62044	29.06	62642	TRUE	93.4997	112.963	54.5747	40.7572	64.4	61.1722	0.546906	7.40856	4.41317	-5.17	61856	-3.14	62788	FALSE	3.9		144.815	106.817	103.535	173.787	145.107	141.763	127.38	79.09	81.48	156.42	117.87	121.59	126.094	95.3711	155.673	123.594	102.99	71.72	132.55	105.32		286	YAL016W
YAL043C	93.76	60367	88.9	58655	TRUE	29.68	60368	33.02	58639	FALSE	98.5131	108.815	48.2001	49.0888	59.8091	52.5953	0.461795	7.88278	3.76949	-5.22	59806	-3.19	58626	FALSE	0.3		140.835	101.384	96.4693	169.946	138.9	136.018	125.72	74.92	71.17	154.72	115.59	112.68	130.524	90.7727	159.595	129.137	120.71	77.34	149.56	116.32		290	YAL015C
YAL044C	79.15	57951	76.75	57895	TRUE	36.1	57951	24.79	57894	TRUE	82.9459	108.333	35.182	24.8273	65.2367	57.3267	0.316931	6.39188	2.59782	-5.1	58409	-2.17	57920	FALSE	10.6		140.379	106.366	100.246	169.511	143.505	138.958	111.2	77.89	70.97	140.25	115.5	110.71	116.018	78.3272	145.991	117.149	110.43	69.33	139.81	109.17		293	YAL014C
YAL044W-A	92.77	57846	76.75	57895	TRUE	36.82	57846	12.02	57931	TRUE	82.9459	109.156	24.8273	35.182	61.3469	54.138	0.181089	6.39188	1.51535	-1.84	57804	-6.01	57891	TRUE			141.167	103.068	97.411	170.271	140.723	136.427	125.5	80.35	80.08	155.2	119.52	119.61	116.018	69.6537	145.991	117.149	110.43	59.23	139.81	109.17		298	YAL013W
YAL045C	95.88	57489	89.72	57403	TRUE	20.05	57489	12.91	57482	TRUE	94.904	109.811	34.7748	36.8309	53.7134	62.3646	0.324808	7.43644	2.63538	-3.57	57501	-4.53	57471	TRUE		Dubious	141.761	97.046	104.007	170.813	136.114	141.594	128.49	67.13	93.06	158.09	109.4	129.85	127.81	78.98	157.674	118.747	122.84	61.27	152.89	104.66		305	YAL012W
YAL046C	98.03	57031	80.06	56922	TRUE	47.99	57030	3.01	56960	TRUE	89.4988	109.341	28.0409	29.9097	67.0256	52.4512	0.243064	6.96659	2.01561	-1.41	57113	-5.36	56939	TRUE	0.8		140.949	107.763	95.8398	169.691	144.556	134.952	130.22	90.77	83.95	159.45	129.33	124.27	123.037	72.9609	153.452	113.338	113.9	51.91	144.57	95.73		311	YAL011W
YAL047C	80.69	54990	75.89	54940	TRUE	20.29	55925	19.99	54942	TRUE	80.0471	96.8475	25.7545	29.7978	46.5453	30.206	0.191299	6.03481	1.72039	-3.92	56387	-3.12	54964	FALSE	0.2		129.38	88.3314	76.0331	158.914	125.983	117.234	113.01	64.78	40.43	142.31	104.63	88.03	112.634	69.2084	142.162	108.265	108.52	64.4	138.08	104.3		318	YAL010C
YAL047W-A	82.75	54827	75.89	54940	TRUE	-11.04	54828	23.31	54975	FALSE	80.0471	93.5933	29.7978	25.7545	33.8262	43.9813	0.258701	6.03481	2.06597	-7.62	54845	-3.12	54967	FALSE		Dubious	125.974	78.7715	86.125	155.361	119.196	124.086	116.12	40.99	67.53	145.55	87.55	107.41	112.634	73.406	142.162	108.265	108.52	68.2	138.08	104.3		320	YAL009W
YAL048C	85.51	53254	86.41	52802	FALSE	16.18	52805	16.75	52802	FALSE	99.158	100.499	42.0853	39.8444	48.2139	44.4834	0.402222	7.95348	3.3244	-7.62	53776	-6.42	52728	FALSE	0.1		132.914	90.8597	88.1375	162.354	129.289	127.455	117.4	62.5	63.07	145.55	104.07	105.65	132.576	85.5274	162.914	124.645	120.35	62.87	150.37	104.26		325	YAL008W
YAL049C	84.73	51856	72.58	51779	TRUE	26.91	51856	8.71	51796	TRUE	82.439	105.139	21.607	23.3917	49.1817	47.706	0.23047	6.56617	1.91846	-5.36	52362	-4.64	51709	FALSE	2.4		137.666	92.8861	91.1299	167.22	132.268	130.255	118.39	72.09	72.49	148.9	112.7	114.65	116.53	67.5093	147.416	108.741	106.73	56.26	137.63	98.91		328	YAL007C
YAL051W	82.09	50832	72.58	51779	TRUE	5.97	51708	0.67	51715	TRUE	82.439	97.528	23.3917	21.607	43.2421	38.3511	0.244832	6.56617	1.92101	-7.62	49891	-5.15	51715	FALSE	0.6		130.226	86.4175	82.6028	159.912	125.3	122.429	115.02	54.77	50.69	143.95	98.53	96.26	116.53	67.8091	147.416	108.741	106.73	49.35	137.63	98.91		331	YAL005C
YAL053W	84.16	46939	78.25	48281	TRUE	-0.75	46962	25.68	48291	FALSE	96.1618	102.976	38.6184	38.8263	46.1148	51.764	0.355143	7.54286	2.90794	-6.42	46944	-5.15	48465	FALSE	1.8		135.23	89.8394	94.3091	164.532	129.226	132.662	118.24	50.02	57.76	148.98	95.5	102.4	129.52	82.5937	159.793	122.882	112.01	69.49	142.58	104.88		337	YAL004W
YAL054C	91.97	42892	70.46	42757	TRUE	9	42890	-18.3	42801	TRUE	82.173	107.548	0.0804908	38.0844	56.284	56.0967	-0.0652761	6.46252	-0.430675	-5.14	44570	-9.88	42844	TRUE	0.3		139.659	98.6927	98.8528	168.847	136.943	137.413	123.69	58.1	75.8	151.32	102.12	115.9	116.033	49.4182	146.71	93.6223	104.92	34.78	136.09	82.25		344	YAL003W
YAL055W	82.28	42720	70.46	42757	TRUE	29.47	42717	23.43	42757	TRUE	82.173	101.314	38.0844	0.0804908	59.2215	42.7577	0.37227	6.46252	2.94767	-2.89	42671	-1.96	42737	FALSE	0.8		133.44	100.574	86.4281	162.621	137.889	125.752	114.65	73.2	49.28	143.99	112.53	94.69	116.033	79.3072	146.71	93.6223	104.92	66.06	136.09	82.25		346	YAL002W
YAL056W	78.41	40498	76.41	41963	TRUE	19.61	39931	4.18	41961	TRUE	86.6858	101.041	29.1002	15.2494	47.079	41.6303	0.272527	6.92401	2.23181	-7.62	39974	-6.37	41971	FALSE	0.8		133.787	90.5179	85.7799	163.526	129.653	125.529	110.3	65.81	63.13	139.07	107.29	104.91	120.478	72.7297	151.111	104.329	109.2	51.74	138.77	79.97		349	YAL001C
YAL059C-A	90.42	36523	74.96	36392	TRUE	21.07	36723	27.48	36396	FALSE	90.5079	98.6491	35.8472	13.5576	34.012	53.2363	0.376804	7.41696	3.07649	-7.62	36789	-5.36	36313	FALSE		Dubious	131.693	79.1456	94.6096	161.693	119.744	131.919	124.01	68.03	78.05	153.98	110	118.44	124.668	78.5841	155.643	117.043	109.04	68.86	139.87	106.06		357	YAR002W
YAL059W	90.42	36523	71.37	37277	TRUE	33.15	36523	-11.19	37248	TRUE	86.8135	99.795	20.4493	28.7268	56.0073	37.2885	0.20327	6.92704	1.66767	-4.95	36539	-7.62	37260	TRUE	3.4		132.56	97.0819	81.8131	162.313	134.135	121.88	124.01	78.05	68.03	153.63	118.44	110	120.342	66.7709	150.738	111.821	105.94	39.9	137.05	92.34		359	YAR002C-A
YAL060W	85.47	35159	74.96	36392	TRUE	31.37	35160	-17.97	36405	TRUE	90.5079	107.382	13.5576	35.8472	56.2165	55.0157	0.118557	7.41696	0.994124	-3.44	35495	-9.88	36427	TRUE	1.8		139.489	99.1531	97.3633	168.673	137.876	135.553	119.8	74.33	51.52	150.9	112.97	95.03	124.668	61.9869	155.643	117.043	109.04	34.75	139.87	106.06		361	YAR003W
YAL061W	91.06	33450	85.4	35125	TRUE	35.82	33454	13.83	34770	TRUE	100.597	112.218	40.5396	45.9407	64.6265	57.3348	0.38022	8.06319	3.12266	-4.17	33602	-5.15	35148	TRUE	0.2		144.06	106.7	100.086	173.021	144.682	138.646	123.87	79.01	69.47	153.63	117.87	110.97	133.748	84.9941	163.85	128.453	119.51	61.9	148.76	92.64		365	YAR007C
YAL062W	95.77	31632	80.45	33401	TRUE	29.69	31657	15.34	32984	TRUE	96.4754	113.341	45.7638	42.9992	63.4957	57.8539	0.441807	7.72069	3.55898	-6.04	32936	-6.42	32958	TRUE	0.2		145.819	106.34	100.767	175.354	145.008	139.475	128.75	75.67	69.6	158.68	116.89	111.83	129.372	89.3067	159.231	124.49	113.37	63.54	143.15	95.37		371	YAR008W
YAL063C	86.63	27584	76.98	23406	TRUE	12.43	24001	-34.35	23716	TRUE	91.5821	102.823	24.5993	31.2663	57.1134	54.602	0.236867	7.38166	1.95547	-7.62	27540	-9.88	23718	TRUE			134.019	97.8434	97.5765	162.37	134.59	136.327	117.9	61.66	69.11	145.77	103.38	112.99	125.069	70.3916	155.444	111.535	111.74	21.8	141.5	71.93		372	Q0255
YAL063C-A	74.62	22444	80.01	22245	FALSE	2.5	22604	9.94	22390	FALSE	90.7242	87.1694	34.2442	44.3162	23.7544	26.7976	0.340495	7.36984	2.76647	-5.39	22571	-5.19	21981	FALSE			120.633	68.9969	71.1214	150.973	109.646	110.961	108.88	51.66	54.31	139.89	95.72	96.53	123.263	78.2731	152.784	117.883	112.09	57	141.18	98.97		375	YAR027W
YAL064C-A	89.28	13744	87.19	13068	TRUE	35.39	13739	16.43	13067	TRUE	96.2983	104.201	45.5924	55.0158	52.4273	54.4583	0.451279	7.77791	3.67586	-4.35	13732	-2.98	13033	FALSE			136.1	95.0218	96.8771	165.087	133.423	135.129	122.02	78.81	83.2	151.71	117.71	122.3	127.539	87.1021	155.911	124.502	117.9	62.25	145.77	103.38		382	YAR028W
YAL064W	91.37	21610	80.01	22245	TRUE	16.03	21592	15.91	21950	TRUE	90.7242	99.966	44.3162	34.2442	37.1811	39.8419	0.449304	7.36984	3.618	-9.88	21618	-4.95	21916	FALSE			132.997	81.9015	84.0443	162.989	122.144	123.834	124.08	64.41	73.92	153.62	107.84	113.39	123.263	86.3857	152.784	117.883	112.09	62.76	141.18	98.97		389	YAR014C
YAL064W-B	90.04	12222	87.19	13068	TRUE	32.14	12274	39.11	12508	FALSE	96.2983	104.042	55.0158	45.5924	55.2912	59.1885	0.544616	7.77791	4.40222	-2.68	12314	-4.12	13198	TRUE			135.666	98.2867	100.067	164.405	137.058	136.957	121.78	77.87	86.06	150.58	118.99	123.1	127.539	96.5939	155.911	124.502	117.9	83.28	145.77	103.38		404	YAR015W
YAL065C	91.52	11645	77.2	11336	TRUE	29.66	11570	1.61	11475	TRUE	91.1347	101.683	28.0144	32.7581	56.848	53.1658	0.270094	7.35039	2.22374	-7.62	11599	-7.62	10859	FALSE			133.296	98.0557	95.5752	162.018	135.23	133.813	124.48	76.28	84.02	152.82	118.19	123.47	124.648	73.1345	155.045	113.693	110.59	50.22	140.83	93.78		408	YAR018C
YAL066W	79.13	10295	77.2	11336	TRUE	13.27	10245	3.71	11149	TRUE	91.1347	86.3265	32.7581	28.0144	24.7249	27.1971	0.319229	7.35039	2.6071	-6.17	10269	-6.42	10976	TRUE		Dubious	119.518	69.0784	71.7998	149.611	108.936	111.891	112.94	59.82	53.34	143.57	101.6	97.28	124.648	76.9375	155.045	113.693	110.59	53.18	140.83	93.78		411	YAR019C
YAL067C	74.88	9015	78.04	4174	FALSE	14.8	8595	-7.01	6715	TRUE	92.508	95.9895	33.9106	31.5261	38.7361	39.7333	0.333664	7.47466	2.72652	-6.64	7689	-9.88	4623	TRUE	0.1		128.935	83.0647	83.0962	158.836	122.962	122.131	108.36	61.79	48.37	137.54	103.28	93	125.8	78.0386	156.003	117.734	111.75	44.38	142.27	90.38		417	YJL127C
YAL067W-A	97.13	2581	78.04	4174	TRUE	28.58	2557	-4.23	6124	TRUE	92.508	104.551	31.5261	33.9106	42.8803	50.8912	0.310627	7.47466	2.54053	-3.74	2541	-9.88	5074	TRUE			137.811	87.8885	94.0381	168.023	128.413	132.929	129.8	74.26	85.33	158.82	115.33	124.88	125.8	76.216	156.003	117.734	111.75	46.94	142.27	90.38		424	YHR214W-A
YAL068C	98.03	2061	70.22	1726	TRUE	49.42	2169	9.5	1731	TRUE	92.7603	109.387	37.8535	34.3031	64.1016	62.7453	0.377372	7.52535	3.08468	-2.33	1959	-8.43	1728	TRUE	1.7		141.007	104.705	105.406	169.759	141.368	143.908	128.79	91.88	84.6	156.73	130.15	125.8	125.763	81.8216	155.707	121.392	105.73	54.8	137.79	95.19		425	YHR214W
YAL068W-A	78.01	751	70.22	1726	TRUE	22.78	751	-14.39	1727	TRUE	92.7603	93.7398	34.3031	37.8535	38.7178	41.9526	0.339439	7.52535	2.77098	-3.12	706	-7.62	1502	TRUE		Dubious	126.774	81.586	86.6699	156.749	120.174	126.926	111.5	65.37	54.44	141.84	103.64	98.16	125.763	78.6981	155.707	121.392	105.73	36.72	137.79	95.19		429	YKL071W
YAR002C-A	86.6	154067	81.24	154004	TRUE	21.05	154069	12	154042	TRUE	87.1766	100.161	28.4778	23.7409	45.2709	44.9618	0.268211	6.96516	2.21926	-6.37	154089	-4.97	153996	FALSE			132.71	88.6301	87.9872	162.269	127.687	126.743	120.28	66.37	62.51	150.36	107.08	104.12	121.37	73.3377	152.364	113.667	115.87	58.89	147.25	100.96		436	YJL213W
YAR002W	88.28	153142	81.24	154004	TRUE	29.62	153674	13.39	154011	TRUE	87.1766	100.406	23.7409	28.4778	50.3051	38.9952	0.242316	6.96516	1.971	-6.37	153667	-8.6	153977	TRUE	1.2		133.149	92.0826	83.9812	162.884	129.743	124.469	120.73	75.04	61.08	149.96	115.31	103.99	121.37	68.9654	152.364	113.667	115.87	60.13	147.25	100.96		496	YOL161C
YAR003W	82.77	155563	77.95	156736	TRUE	22.79	155633	11.49	156720	TRUE	92.8041	98.0003	31.6092	36.0645	49.163	44.982	0.297872	7.43183	2.41032	-4.12	155159	-9.88	156700	TRUE	1		130.129	91.6707	87.7682	159.304	129.98	126.309	115.59	66.92	60.6	145.21	106.57	103.55	125.629	76.5086	155.414	118.452	111.53	57.39	141.94	101.81		501	YGL051W
YAR007C	84.84	157185	77.95	156736	TRUE	23.73	157178	16.39	156720	TRUE	92.8041	100.55	36.0645	31.6092	49.0343	40.6734	0.350979	7.43183	2.83994	-5.11	157223	-4.13	156381	FALSE	0.9		133.2	91.4301	85.1128	162.852	129.639	125.118	118.55	68.64	65.7	149.1	108.98	107.53	125.629	79.4295	155.414	118.452	111.53	61.51	141.94	101.81		509	YOL161C
YAR008W	87.38	159396	71.79	160561	TRUE	29.33	159430	0	161517	TRUE	94.2815	100.059	35.8226	45.8646	48.6775	41.3772	0.353882	7.61354	2.88729	-4.12	159072	-7.62	166648	TRUE	1.5		132.416	91.5155	84.9872	161.803	130.12	124.251	119.35	74.41	55.98	148.35	114.4	99.75	126.593	80.6359	155.92	125.161	104.49	49.16	134.03	99.46		557	YBL023C
YAR014C	88.62	168668	71.79	160561	TRUE	28.01	166782	11.81	166552	TRUE	94.2815	103.551	45.8646	35.8226	54.7041	41.2386	0.454978	7.61354	3.69728	-5.36	166934	-8.43	160009	TRUE	0.9		135.832	96.8201	85.9107	165.162	134.802	126.127	121.91	73.2	62.1	151.23	113.71	105.57	126.593	87.5777	155.92	125.161	104.49	58.01	134.03	99.46		567	YBL024W
YAR015W	86.91	170290	82.74	170345	TRUE	39.81	169598	22.06	170390	TRUE	87.9648	102.697	37.5878	41.1413	57.1214	46.6837	0.349412	6.85069	2.80784	-4.92	170154	-3.44	170389	FALSE	4.3		134.923	98.7345	90.4781	164.2	136.274	129.93	118.85	84.13	73.31	147.82	122.08	115.19	119.788	80.4185	148.658	122.19	114.67	69.22	143.16	117.73		573	YBL025W
YAR018C	81.64	171117	82.74	170345	FALSE	30.57	171427	35.07	170325	FALSE	87.9648	98.108	41.1413	37.5878	51.531	39.7816	0.359608	6.85069	2.97216	-6.01	170866	-1.89	170390	FALSE	0.7		130.634	93.394	84.0487	160.167	131.135	123.895	114.22	74.8	63.41	143.74	114.59	105.92	119.788	83.7879	148.658	122.19	114.67	78.92	143.16	117.73		587	YDL007W
YAR019C	80.91	172604	76.8	172180	TRUE	6.79	172650	0.81	172038	TRUE	88.461	100.864	26.3577	27.1455	47.124	44.75	0.256016	7.09441	2.11055	-6.53	173136	-9.88	171866	TRUE	0.2		133.381	89.8567	88.6767	162.914	128.358	128.239	114.17	54.19	54.72	144.06	96.69	98.77	121.684	71.1931	151.812	111.488	108.94	51.09	138.05	95.32		593	YDL006W
YAR019W-A	95.36	175171	63.77	176526	TRUE	43.56	174996	-15.55	176558	TRUE	92.613	103.765	35.5294	34.6961	56.8298	55.7804	0.348145	7.49764	2.83767	-3.88	175003	-9.88	176583	TRUE		Dubious	136.171	98.9046	98.0671	165.614	136.857	136.204	127.29	87.5	77.58	156.29	125.97	119.04	125.885	79.4761	156.07	118.985	99.56	35.79	131.92	87.85		595	YDL005C
YAR020C	87.87	176903	63.77	176526	TRUE	29.65	176904	-2.95	176527	TRUE	92.613	107.877	34.6961	35.5294	50.5768	54.5571	0.34367	7.49764	2.80679	-4.12	176899	-7.62	175808	TRUE	6.1		140.545	93.8198	97.8129	170.234	132.794	136.816	120.2	74.13	82.13	149.53	114.12	119.5	125.885	79.068	156.07	118.985	99.56	44.95	131.92	87.85		600	YDL003W
YAR023C	84.53	179659	82.77	178906	TRUE	20.61	179806	14.49	178238	TRUE	100.442	100.786	42.9001	46.6583	49.2711	45.2766	0.421576	8.08649	3.43656	-6.53	179524	-9.88	179228	TRUE	0.2		133.207	92.0268	88.7975	162.653	130.559	127.998	116.34	69	67.08	145.19	112.46	109.66	133.215	86.8518	162.977	126.429	115.77	62.79	145.6	105.39		603	YDL002C
YAR027W	82.95	183997	85.03	184606	FALSE	-0.19	183993	20.96	184606	FALSE	98.5402	96.1094	42.4003	36.0833	39.5436	41.4037	0.409832	7.89656	3.29649	-6.53	184208	-4.09	184644	FALSE	1.3		128.888	83.582	84.7414	158.641	123.222	123.762	116.03	50.49	75.42	146.01	95.57	115.01	131.714	86.0349	161.829	121.738	118.62	67.26	149.07	101.53		605	YDL001W
YAR028W	88.69	185319	85.88	185749	TRUE	18.69	185040	7.8	185766	TRUE	96.5368	100.704	37.7911	38.5203	50.3546	48.0487	0.375992	7.83242	3.05041	-3.95	185088	-7.28	185740	TRUE	0.3		132.661	92.9093	90.8023	161.69	131.266	129.328	119.35	64.93	71.85	146.94	106.44	112.25	129.38	82.2031	159.193	121.749	118.8	58.03	148.64	96.75		608	YDR001C
YAR031W	81.57	187178	88.14	187789	FALSE	-1.96	187219	33.52	187802	FALSE	99.2627	101.027	48.1934	44.0955	44.1407	41.0509	0.491516	7.96316	3.9642	-7.62	186851	-5.39	187815	FALSE	0.1		134.123	88.0349	85.4622	164.177	127.564	125.444	115.52	49.16	70.29	146.28	94.95	111.58	131.575	90.8389	160.918	126.897	120.28	78.4	149.45	113.92		621	YDR003W
YAR033W	81.45	188336	68.69	189260	TRUE	-3.96	188329	10.41	189258	FALSE	100.023	101.836	47.7202	39.4106	46.0366	47.3745	0.473876	8.06627	3.84362	-6.64	188301	-5.36	189397	FALSE	0.6		134.81	89.9349	90.7249	164.756	129.475	129.783	115.58	46.91	69.98	146.49	92.46	108.23	133.114	90.6572	163.16	125.277	104.24	55.23	136.32	79.13		623	YDR004W
YAR035C-A	84.27	192338	70.84	192296	TRUE	34.61	192357	23.11	192314	TRUE	82.0574	102.195	37.772	35.1463	48.2206	56.8322	0.318537	5.55756	2.50829	-3.19	192336	-2.9	192324	FALSE			136.253	92.8736	98.7678	167.175	133.102	136.597	118.3	79.79	93.76	149.08	120.41	129.55	115.475	80.8129	145.754	119.551	104.45	67.22	134.86	106.58		625	YDR005C
YAR035W	98.22	192250	70.84	192296	TRUE	34.58	192247	25.85	192288	TRUE	82.0574	126.067	35.1463	37.772	75.9675	73.6059	0.234634	5.55756	1.83622	-2.64	191499	-6.64	192283	TRUE	0.2		158.099	117.922	117.139	187.27	155.841	156.466	131.26	80.7	92.68	161.26	122.01	131.53	115.475	77.8796	145.754	119.551	104.45	68.98	134.86	106.58		629	YDR006C
YAR042W	77.34	193989	71.81	199976	TRUE	30.87	196175	-22.64	199952	TRUE	95.3048	107.39	36.2387	35.9297	59.3915	45.4122	0.358122	7.69756	2.92228	-5.15	195857	-9.88	199906	TRUE	0.4		139.791	100.783	90.5921	169.271	138.166	131.362	109.41	74.38	45.82	138.46	112.51	90.44	128.367	80.2303	158.373	120.231	106.61	30.66	138.1	93.72		664	YBR031W
YAR047C	85.25	201502	71.81	199976	TRUE	5.07	201707	-0.47	199544	TRUE	95.3048	91.342	35.9297	36.2387	23.5406	37.0701	0.354657	7.69756	2.8967	-5.44	201663	-9.88	196459	TRUE		Dubious	124.475	69.5812	79.896	154.531	110.945	118.439	118.01	54.93	63.9	147.72	99.63	105.19	128.367	80.3052	158.373	120.231	106.61	49.21	138.1	93.72		666	YBR033W
YAR050W	86.38	206828	79.79	208146	TRUE	13.18	208007	-15.74	208281	TRUE	85.7389	103.682	9.05611	24.869	58.6198	54.9286	0.0805966	6.90599	0.685227	-7.62	203823	-9.88	208274	TRUE	0.2		134.83	99.2251	98.0313	163.141	135.867	136.898	117.71	62.81	71.87	146.07	104.24	114.31	119.738	56.9392	150.553	109.52	113.56	37.3	144.15	100.03		672	YBR034C
YAR053W	75.89	208591	72.47	209560	TRUE	-0.84	208594	-10.31	215349	TRUE	93.7253	90.6278	36.6969	36.1767	27.0563	35.6604	0.361268	7.56961	2.94907	-5.44	208401	-9.88	216379	TRUE	0.1	Dubious	124.084	72.3359	79.1579	154.428	113.032	118.297	110.65	48.1	62.36	141.99	91.83	101.88	126.71	80.5033	156.64	119.844	106.88	40.5	138.02	94.73		679	YBR035C
YAR060C	87.85	217153	72.47	209560	TRUE	14.87	217169	1.39	212987	TRUE	93.7253	101.776	36.1767	36.6969	45.467	31.829	0.355035	7.56961	2.90278	-6.42	217373	-9.88	208749	TRUE	0.1	Dubious	135.543	88.9475	77.7662	166.202	128.112	119.073	121.28	63.13	51.93	151.48	106.44	96.71	126.71	80.2169	156.64	119.844	106.88	50.8	138.02	94.73		690	YBR036C
YAR064W	91.6	220456	84.28	220907	TRUE	20.37	220455	11.98	221013	TRUE	103.828	112.595	45.4777	56.3673	55.5043	62.3068	0.459729	8.37078	3.71902	-6.42	220443	-6.42	220999	FALSE			145.496	99.7297	104.277	175.408	139.603	142.158	124.23	67.05	86.83	153.71	108.98	124.54	136.483	89.5143	166.148	135.486	115.94	59.7	144.65	111.4		695	YBR037C
YAR066W	97.08	221361	93.81	221727	TRUE	29.53	221040	41.76	221651	FALSE	105.762	108.352	56.7527	63.768	52.0188	60.5595	0.566814	8.49553	4.60341	-4.97	221604	-2.98	221989	FALSE	0.4		140.507	95.6834	102.502	169.737	135.042	140.349	128.86	75.38	81.47	157.73	116.6	120.92	137.666	98.5253	166.663	143.514	125.39	86.79	153.98	120.84		708	YBR039W
YAR068W	93.71	222670	78.23	223732	TRUE	38.19	222882	-40.18	223163	TRUE	96.8075	105.835	33.5009	33.18	60.4113	58.9967	0.325424	7.79082	2.6496	-0.87	222453	-9.88	223123	TRUE	0.4		136.715	100.666	101.742	164.791	137.001	140.306	123.79	84.45	85.59	150.9	126.07	125.07	130.353	78.4706	160.796	118.608	112.56	21.16	143.39	86.64		725	YBR043C
YAR069C	80.07	224020	78.23	223732	TRUE	14.52	224019	-8.59	223727	TRUE	96.8075	95.8283	33.18	33.5009	38.2709	50.6722	0.324871	7.79082	2.6573	-6.64	224009	-9.88	223708	TRUE	0.2	Dubious	128.18	82.8681	91.927	157.547	123.004	129.119	113.95	61.24	71.92	144.64	103	110.79	130.353	78.1561	160.796	118.608	112.56	41.66	143.39	86.64		730	YBR044C
YAR070C	83.19	224852	92.84	224400	FALSE	11.8	224822	30.62	224356	FALSE	103.629	102.15	47.7364	51.1703	40.1926	47.6485	0.450077	8.18354	3.67885	-6.53	224706	-3.57	224480	FALSE		Dubious	134.85	84.7321	90.7841	164.549	124.821	129.65	116.55	58.87	60.13	146.31	101.1	102.41	136.265	91.2477	165.913	130.451	126.18	75.28	156.43	115.44		734	YBR045C
YAR071W	80.5	226848	75.32	226876	TRUE	30.57	226843	-8.35	226880	TRUE	94.7596	103.443	33.6839	34.7974	50.7386	46.7293	0.322955	7.61133	2.6488	-6.53	226227	-9.88	226910	TRUE	0.4		135.425	93.4122	90.6472	164.485	131.877	130.21	114.07	73.35	62.81	144.48	111.83	104.81	128.37	78.5322	158.866	119.453	110.15	41.51	141.67	94.15		740	YBR046C
YAR075W	82.98	229300	66.64	229404	TRUE	34.43	229150	2.42	229437	TRUE	79.1557	101.027	32.4284	27.2995	48.0596	47.7199	0.359604	6.35406	2.88495	-3.37	229127	-1.64	229394	FALSE	3.7		133.468	91.6921	90.6998	162.933	131.006	129.426	115.61	78.48	68.7	145.19	117.15	109.56	112.073	75.5863	141.894	111.272	100.6	54.35	131.31	102.09		742	YBR047W
YBL001C	87.45	237155	73.67	237077	TRUE	32.54	237156	0.01	237077	TRUE	84.1176	99.9545	33.4389	24.1547	50.0607	40.2552	0.339248	6.75383	2.79248	-5.39	237453	-8.6	237060	TRUE	5.6		132.049	92.3153	84.1899	161.199	130.402	123.741	120.8	76.25	67.91	149.83	115.56	108.32	117.713	76.1265	148.159	114.528	108.89	48.07	140.7	91.13		760	YBR052C
YBL002W	88.04	236633	73.67	237077	TRUE	26.45	236667	10.75	237124	TRUE	84.1176	98.7285	24.1547	33.4389	51.4775	45.7357	0.236729	6.75383	1.95323	-4.38	236627	-6.64	236931	TRUE	8.4		131.565	92.6633	89.5271	161.379	129.796	128.974	120.55	71.28	75.78	149.96	111.57	116.27	117.713	69.5386	148.159	114.528	108.89	57.6	140.7	91.13		762	YBR053C
YBL003C	91.08	235790	72.11	235266	TRUE	39.66	235586	7.92	235127	TRUE	83.7203	100.11	26.0006	26.5192	52.5911	44.3993	0.249281	6.62543	2.0182	-2.47	235605	-7.62	235158	TRUE	24.5		132.618	94.0755	87.665	162.141	131.482	126.633	124.63	82.14	67.18	154.88	120.38	109.38	117.359	71.0953	147.844	111.622	106.63	56.04	137.86	98.08		782	YBR056W
YBL004W	78.31	229291	72.11	235266	TRUE	8.16	229056	8.54	235247	FALSE	83.7203	94.5991	26.5192	26.0006	38.806	36.0779	0.225576	6.62543	1.81356	-8.43	228942	-7.62	235234	FALSE	1.3		127.467	82.3736	80.0816	157.295	121.589	119.676	112.22	56.67	47.96	142.15	99.8	92.7	117.359	70.5119	147.844	111.622	106.63	55.78	137.86	98.08		792	YDR034W-B
YBL005W	79.29	218265	70.52	221054	TRUE	11.08	219719	10.17	227025	TRUE	95.0807	95.6683	44.6041	38.3838	39.3823	37.6571	0.442133	7.68087	3.59476	-8.6	219185	-9.88	220825	TRUE	0.3		128.376	82.8052	81.7354	158.063	121.893	121.403	111.43	57.71	52.5	140.44	99.53	95.4	127.494	86.8761	156.915	122.637	103.78	57.37	133.82	97.29		796	YBR057C
YBL006C	94.24	216591	81.53	216414	TRUE	46.39	216604	43.34	216475	TRUE	93.9436	110.083	51.4944	38.8024	65.6597	59.0365	0.501306	7.40991	4.04689	-4.81	216759	-1.71	216472	FALSE	3		142.445	107.208	101.545	171.868	144.724	139.895	126.73	89.78	77.87	156.16	128.87	119.2	126.662	92.9192	156.355	130.268	114.17	85.23	143.75	122.74		799	YBR058C
YBL006W-A	106.57	216714	76.51	217339	TRUE	48.54	216715	22.77	217340	TRUE	106.693	115.061	51.5473	62.6688	66.647	62.0815	0.503944	8.63142	4.09363	-0.49	216788	-6.42	217454	TRUE		Dubious	147.058	108.734	104.277	176.164	146.737	142.357	140.11	93.05	95.64	169.72	133.14	134.99	139.175	94.6015	168.694	141.779	108.3	66.53	137.11	109.14		800	YBR058C-A
YBL007C	86.58	212636	71.38	212487	TRUE	26.87	214382	-11.17	212491	TRUE	86.5898	105.45	29.0418	31.5088	58.0278	46.6277	0.280459	6.93618	2.3112	-5.15	214389	-9.88	212527	TRUE	2.9		137.668	99.387	90.929	166.947	136.702	130.835	118.36	72.11	62.64	146.96	112.77	106.09	119.778	73.5197	149.867	113.506	105.92	39.39	137.05	84.63		804	YBR059C
YBL008W	84.42	210274	71.38	212487	TRUE	23.34	210769	9.21	212217	TRUE	86.5898	100.093	31.5088	29.0418	49.4461	41.4969	0.299061	6.93618	2.45046	-7.62	211954	-4.44	212208	FALSE	0.3		132.673	92.0327	85.4794	162.259	130.413	125.078	117.11	69	58.99	145.68	110	102.8	119.778	75.3268	149.867	113.506	105.92	57.11	137.05	84.63		812	YBR060C
YBL008W-A	89.41	209454	103.27	209651	FALSE	16.52	209441	53.38	209655	FALSE	104.63	94.4136	55.2867	39.265	35.1457	29.4599	0.448333	6.42667	3.63167	-6.42	209458	3.41	209653	FALSE			127.81	79.3089	74.9425	158.112	119.042	115.832	122.2	63.51	57.42	151.81	105.69	101.9	137.432	97.2933	167.23	126.062	136.13	95.5	165.98	123.45		819	YDR037W
YBL009W	82.73	208345	80.33	209318	TRUE	23.55	208363	21.94	209303	TRUE	88.2085	97.8292	32.4814	23.2938	45.0227	40.111	0.305806	7.08457	2.47812	-6.17	208658	-4.92	209395	FALSE	0.3		130.195	87.5725	83.9634	159.583	125.903	123.44	114.6	68.66	61.45	143.49	108.75	104.53	121.528	75.7649	151.741	109.736	113.73	66.26	144	96.63		822	YBR061C
YBL010C	87.65	206811	81.54	206026	TRUE	30.83	206317	26.24	205836	TRUE	94.4439	97.7559	42.733	33.5471	50.5007	35.7478	0.432955	7.71557	3.51814	-3.9	206873	-6.64	206003	TRUE	0.2		129.973	91.9796	80.5085	159.227	129.372	120.78	120.12	75.47	61.15	149.31	115.07	106.06	128.242	85.7657	158.906	124.519	115.52	72.22	146.18	112.68		823	YBR062C
YBL011W	87.67	204588	81.54	206026	TRUE	19.92	205100	15.01	206029	TRUE	94.4439	105.21	33.5471	42.733	53.2423	47.4081	0.334192	7.71557	2.69591	-8.9	204851	-7.62	205959	FALSE	1		137.918	95.9532	91.5292	167.636	134.461	131.276	120.7	67.23	54.16	150.49	109.72	100.22	128.242	78.8786	158.906	124.519	115.52	61.42	146.18	112.68		832	YBR066C
YBL012C	85.19	203456	97.04	203293	FALSE	24.06	203458	44.33	203409	FALSE	107.635	107.31	62.4375	48.6414	50.8034	59.337	0.677397	8.84123	5.45336	-9.88	203537	-6.42	203374	FALSE		Dubious	140.229	94.6328	101.483	170.143	134.132	139.51	118.85	68.55	75.41	149.33	108.53	115.54	141.041	104.776	171.393	142.988	129.7	87.68	159.29	126.72		860	YBR070C
YBL013W	91.83	203076	97.04	203293	FALSE	36.08	202144	32.37	203293	TRUE	107.635	114.936	48.6414	62.4375	62.6983	58.4223	0.51363	8.84123	4.07014	-4.97	202159	-2.7	203287	FALSE			147.612	105.409	102.281	177.329	143.955	141.838	123.78	80.51	70.01	152.77	120.39	112.5	141.041	92.0497	171.393	142.988	129.7	77.07	159.29	126.72		863	YBR071W
YBL014C	85.88	200764	70.23	195932	TRUE	16.76	199690	-0.41	196412	TRUE	93.3178	100.02	35.6424	34.4824	47.8686	40.5095	0.350291	7.52976	2.85685	-7.62	201392	-9.88	196370	TRUE	0.6		132.487	90.6421	84.7598	161.971	129.184	124.594	118.63	63.66	58.54	147.72	105.76	101.65	126.403	79.8165	156.421	119.561	103.56	48.78	133.44	92.85		900	YBR078W
YBL015W	87.03	194136	70.23	195932	TRUE	17.79	194138	-2.39	197017	TRUE	93.3178	107.608	34.4824	35.6424	59.0041	55.2617	0.338323	7.52976	2.76202	-4.93	194339	-9.88	196972	TRUE	0.9		139.635	101.124	98.0953	168.748	139.126	136.721	120.42	63.75	71.28	150.7	105.01	111.12	126.403	78.7728	156.421	119.561	103.56	47.48	133.44	92.85		904	YBR079C
YBL016W	88.41	193514	75.03	193552	TRUE	38.34	193514	21.5	194109	TRUE	109.887	107.409	60.5322	51.8753	58.5451	52.875	0.599705	8.87966	4.84226	-4.93	193325	-6.42	194096	TRUE	1		139.591	100.445	96.6173	168.843	138.247	136.048	120.98	80.28	65.54	149.5	118.03	107.41	142.845	102.97	172.801	136.722	107.53	66.74	136.98	105.59		909	YBR080C
YBL017C	85.13	187642	80.47	186803	TRUE	17.14	187392	29.06	186541	FALSE	93.8618	99.5143	44.5456	34.0417	46.9516	40.7204	0.427305	7.47792	3.4824	-6.34	187392	-3.54	186560	FALSE	1.3		132.094	89.9371	84.7488	161.679	128.665	124.386	117.4	63.97	61.54	146.66	105.17	104.67	126.398	87.0139	155.927	125.269	112.75	72.92	142	111.93		924	YER188W
YBL018C	73.86	186400	79.37	185996	FALSE	14.48	186397	16.91	185964	FALSE	87.2562	92.0099	29.6489	20.7556	40.1671	35.2444	0.169762	6.97238	1.51238	-5.36	186421	-5.36	185987	FALSE	1		124.147	83.2454	78.8674	153.311	122.028	118.117	107.29	59.73	55.42	137.55	100.25	97.66	120.967	73.36	151.531	112.666	113.24	62.8	143.93	104.01		930	YBR082C
YBL019W	80.61	185554	79.37	185996	TRUE	7.01	184457	5.21	185998	TRUE	87.2562	98.4938	20.7556	29.6489	45.8564	35.514	0.23619	6.97238	1.87512	-6.17	184592	-7.4	185980	TRUE	0.2		131.345	88.8696	80.3563	161.17	127.618	120.699	114.57	55.7	45.59	145.34	99.36	92.26	120.967	66.7674	151.531	112.666	113.24	52.28	143.93	104.01		938	YBR083W
YBL020W	82.8	183504	73.67	184221	TRUE	6.28	183899	6.32	184219	FALSE	86.712	100.057	31.339	26.0955	37.942	45.0282	0.30345	6.94642	2.46052	-7.62	182606	-9.88	184214	TRUE	1		132.944	82.967	88.1051	162.805	123.484	126.906	116.76	55.09	62.91	146.95	98.85	106.73	120.235	74.9463	150.625	111.417	107.07	53.18	137.3	98.96		947	YBR084W
YBL021C	98.27	182091	79.79	181525	TRUE	55.25	181775	20.69	181541	TRUE	99.7744	109.564	43.9301	46.3866	68.7732	52.0152	0.422824	8.04106	3.4414	-5.15	181865	-6.42	181324	TRUE	0.7		141.492	109.084	95.6406	170.521	145.502	134.964	129.74	96.58	78.23	158.2	133.86	119.26	132.39	88.2533	162.007	128.166	112.4	66.96	141.94	108.5		957	YBL028C
YBL022C	85.94	179813	75.21	177832	TRUE	25.78	180141	3.99	177826	TRUE	87.115	101.555	31.2397	23.5713	53.1145	40.3125	0.284986	6.94436	2.32894	-5.36	178068	-5.36	177808	FALSE	2.4		134.143	95.0437	85.0045	163.741	132.85	125.234	117.86	70.65	56.69	146.31	110.84	99.84	120.57	74.9495	150.901	114.259	109.27	50.93	139.35	92.83		960	YBL029W
YBL023C	82.46	175055	74.58	174800	TRUE	15.15	175079	0.28	174831	TRUE	83.451	99.7336	23.0755	18.8543	49.9508	41.607	0.214174	6.6033	1.75168	-5.39	176476	-7.62	174821	TRUE	0.3		132.179	92.4878	85.3943	161.643	130.826	124.819	115.18	61.81	63.76	144.31	103.7	107.61	117.45	67.5852	148.257	107.574	108.24	48.62	138.71	91.19		966	YBL029C-A
YBL024W	85.37	174227	74.58	174800	TRUE	22.51	174257	-15.1	174731	TRUE	83.451	99.0504	18.8543	23.0755	47.8842	38.0544	0.15012	6.6033	1.24718	-6.37	173914	-9.88	174722	TRUE	1.5		131.406	90.105	82.5063	160.788	128.151	122.511	118.35	68.38	56.21	148.12	109.59	100.57	117.45	64.5869	148.257	107.574	108.24	38.06	138.71	91.19		970	YBL030C
YBL025W	89.79	171494	74.74	172503	TRUE	38.03	171765	10.27	172371	TRUE	94.7982	99.9634	38.4891	42.749	55.1969	39.0347	0.381621	7.66585	3.11739	-2.29	171741	-9.88	172379	TRUE	0.7		132.893	97.0016	83.9173	162.793	134.705	124.313	122.97	81.31	69.7	152.21	120.25	112.03	127.936	82.6652	158.006	124.227	107.97	58.24	138.05	104.53		973	YBL031W
YBL026W	86.72	170837	77.33	171124	TRUE	23.54	170783	9.48	171118	TRUE	92.9674	91.9387	30.5211	34.2621	38.0832	32.0054	0.287027	7.50905	2.34973	-5.36	170933	-9.88	171282	TRUE	2		124.47	81.4072	76.6068	153.987	120.402	116.718	118.57	69.16	54.4	147.46	110.16	98.43	126.287	75.726	156.516	117.849	110.68	57.9	140.79	101.22		985	YBL033C
YBL027W	79.18	168446	74.09	169425	TRUE	19.36	168454	2.37	170179	TRUE	93.3871	99.3456	36.4242	37.0246	49.104	40.0073	0.359151	7.52413	2.93678	-6.66	168804	-7.62	169439	TRUE	23.6		132.002	91.4338	84.1219	161.654	129.582	123.833	112.55	64.06	55.62	142.66	104.2	98.02	126.524	80.3745	156.591	120.035	108.4	52.86	139.47	94.58		991	YBL034C
YBL028C	84.52	167544	77.32	167301	TRUE	36.61	167521	-2.85	167303	TRUE	85.9265	95.8107	22.7385	31.1188	54.1753	21.0102	0.21302	6.87945	1.81169	-1.78	167536	-9.88	167283	TRUE	0.8		128.64	94.0295	68.483	158.438	129.981	111.118	117.27	78.23	51.54	146.95	115.7	96.88	119.377	68.5887	149.701	109.777	111.45	47.76	142.36	93.08		1003	YBL035C
YBL029C-A	83.53	164493	70.91	164448	TRUE	25.6	164494	10.19	164436	TRUE	97.5669	101.838	41.0237	43.3962	44.1072	39.6682	0.381931	7.74596	3.12659	-3.9	164644	-6.42	164060	TRUE			134.862	87.7537	85.0847	164.854	127.063	125.96	117.35	69.13	62.64	147.16	108.25	107.08	130.477	85.1114	160.352	124.799	103.96	55.92	133.88	96.95		1008	YBL036C
YBL029W	59.66	166387	77.32	167301	FALSE	17.95	166398	10.75	167515	TRUE	85.9265	97.211	31.1188	22.7385	43.6532	36.3419	0.265843	6.87945	2.22275	-4.04	166588	-5.36	167271	TRUE	0.3		130.721	86.513	82.0265	161.133	125.115	123.125	95.32	60.28	32.87	127.53	98.16	78.16	119.377	74.4476	149.701	109.777	111.45	57.64	142.36	93.08		1010	YBL037W
YBL030C	88.15	163051	76.13	162816	TRUE	25.04	163044	-11.2	162954	TRUE	84.7153	102.735	8.98018	19.8416	48.8585	54.7165	0.0523242	6.71376	0.467095	-4.53	163930	-7.62	162729	TRUE	14.3		134.855	92.3303	96.2696	164.036	131.502	133.746	120.33	69.96	67.64	149.51	110.32	109.3	118.731	56.3314	149.556	98.7995	110.33	41.4	141.26	88.47		1017	YBL038W
YBL031W	86.39	161830	76.13	162816	TRUE	30.95	161859	-19.8	162866	TRUE	84.7153	100.551	19.8416	8.98018	49.5384	36.9025	0.182355	6.71376	1.47713	-4.64	161899	-9.88	162827	TRUE	0.1		133.022	91.5639	82.5042	162.513	129.443	123.534	119.18	75.1	63.67	148.91	114.79	107.54	118.731	64.9549	149.556	98.7995	110.33	33.63	141.26	88.47		1019	YBL039C
YBL032W	88.97	161138	73.2	161455	TRUE	32.58	161083	-1.49	161490	TRUE	90.5067	110.045	32.9187	20.8895	60.3778	52.8241	0.317332	7.3248	2.57111	-4.16	160599	-6.64	161426	TRUE	1.2		142.324	102.121	96.8001	171.67	139.791	136.438	121.91	75.86	52.4	151.51	113.75	97.33	124.254	77.0886	154.858	109.259	108.23	46.97	139.2	84.76		1028	YBL040C
YBL033C	89.99	159690	81.85	158506	TRUE	34.8	158660	9.82	158505	TRUE	93.5678	108.855	26.2582	34.1768	66.9633	54.3486	0.232985	7.38549	1.92963	-4.17	159545	-6.53	158619	TRUE	1.6		141.056	108.165	97.8678	170.33	145.376	137.105	122.46	78.98	71.43	151.92	118.72	113.72	127.628	72.6841	158.524	114.406	116.36	56.67	147.63	98.68		1030	YBL040C
YBL034C	77.8	155684	72.63	153743	TRUE	1.66	157057	7.47	153747	FALSE	89.5857	95.7156	28.0153	29.7547	41.3217	32.0675	0.271883	7.17669	2.23561	-7.62	157018	-9.88	153823	TRUE	0.6		128.41	84.0261	77.3871	158.085	122.478	118.142	111.24	49.15	53.2	141.53	91.71	97.37	122.609	72.8901	152.559	113.229	106.14	53.62	136.34	95		1032	YBL041W
YBL035C	87	151840	81.95	151472	TRUE	27.43	152778	33.24	151253	FALSE	88.3818	100.251	43.6543	29.9263	47.1951	41.3736	0.409964	7.10044	3.36058	-6.53	152220	-3.88	151489	FALSE	0.8		132.97	89.8854	85.7343	162.683	128.351	125.671	120.03	71.48	58.26	149.65	111.08	101.99	121.109	84.8347	150.79	121.932	114.85	76.11	144.66	114.17		1037	YBL042C
YBL036C	88.75	150453	72.53	150379	TRUE	26.67	151086	9.14	150382	TRUE	80.4659	99.0311	19.2595	18.4831	46.2167	33.3422	0.160741	6.42809	1.40926	-5.36	151094	-9.88	150411	TRUE	1.8		131.843	89.1116	78.4518	161.636	127.756	119.026	122.15	71.81	61.86	151.74	112.22	106.65	113.421	64.3183	143.282	104.782	105.69	55.18	135.7	96.22		1043	YBL042C
YBL037W	83.02	147235	72.53	150379	TRUE	18.87	148546	6.52	150425	TRUE	80.4659	97.5469	18.4831	19.2595	43.3495	39.3032	0.162469	6.42809	1.31327	-6.34	149190	-6.34	150381	FALSE	0.3		130.135	86.4876	83.3551	159.721	125.338	123.007	116.28	64.84	61.82	144.89	105.87	105.49	113.421	63.2616	143.282	104.782	105.69	53.64	135.7	96.22		1046	YBL043W
YBL038W	84.84	146877	76.44	146957	TRUE	31.65	146799	26.38	147209	TRUE	94.164	101.37	45.0972	36.813	51.1134	39.0782	0.438431	7.53689	3.54778	-5.95	146270	-4.38	147189	FALSE	1.9		134.317	93.9245	83.7146	164.238	132.514	123.89	116.41	74.92	62.8	145.04	113.77	105.77	126.549	87.4274	155.942	120.532	109	70.81	138.48	109.02		1063	YBL047C
YBL039C	83.69	145460	74.1	143945	TRUE	29.93	143994	-12.81	143902	TRUE	84.9381	101.357	16.9013	27.6007	48.7336	42.2285	0.178923	6.84172	1.47215	-3.2	143994	-9.88	143872	TRUE	6.6		133.622	91.8153	86.1455	162.931	130.638	125.689	116.72	74.36	60.89	146.65	114.31	103.89	118.558	63.1585	149.03	104.684	108.28	39.25	138.66	85.82		1071	YBL049W
YBL039W-B	85.65	143543	74.1	143945	TRUE	25.89	143403	-1.07	143964	TRUE	84.9381	95.4603	27.6007	16.9013	35.2787	36.5541	0.265861	6.84172	2.16416	-6.64	143508	-4.85	143748	FALSE			127.89	79.6048	80.7376	157.329	119.486	120.496	117.73	69.88	67.27	146.81	109.27	108.51	118.558	71.2102	149.03	104.684	108.28	47	138.66	85.82		1075	YBL050W
YBL040C	86.23	142142	74.32	142033	TRUE	22.91	142433	6.7	141991	TRUE	82.8841	95.1517	21.7568	9.1444	39.9689	44.7954	0.187589	6.52582	1.55589	-6.37	142435	-6.42	141999	TRUE	3.7		127.741	83.6933	87.2428	157.321	123.055	125.48	119.08	69.62	62.58	148.42	111.57	105.29	117.011	65.9834	147.932	105.713	108.66	53.47	139.74	95.41		1085	YBL052C
YBL041W	83.06	141969	74.32	142033	TRUE	35	141412	-13.81	142072	TRUE	82.8841	102.427	9.1444	21.7568	51.343	43.2603	0.0575177	6.52582	0.46383	-4.53	141438	-9.88	142037	TRUE	4		134.743	94.2229	87.1751	164.1	132.875	126.72	116.18	80.15	61.41	146.19	117.86	103.03	117.011	56.7413	147.932	105.713	108.66	38.94	139.74	95.41		1089	YBL054W
YBL042C	86.59	139218	75.1	137648	TRUE	26.08	138526	-35.94	137641	TRUE	91.6194	102.555	28.5075	28.1395	46.6584	51.0901	0.269092	7.39457	2.21773	-6.42	139862	-9.88	137667	TRUE	2.5		135.257	90.7107	93.6856	164.962	130.394	132.081	118.84	72.43	62.07	148.08	114.09	105.73	125.371	73.5404	155.984	114.021	111.92	20.43	142.46	70.73		1093	YBL055C
YBL043W	85.86	137052	75.1	137648	TRUE	27.26	137463	-2.25	138314	TRUE	91.6194	103.448	28.1395	28.5075	55.6275	43.6511	0.273655	7.39457	2.24732	-4.95	137160	-9.88	137530	TRUE	0.3		135.548	97.039	88.3777	164.713	134.392	128.653	116	72.85	67.87	143.34	113.52	109.9	125.371	73.375	155.984	114.021	111.92	48.72	142.46	70.73		1099	YBL056W
YBL044W	100.01	136017	79.51	136622	TRUE	42.46	136014	7.65	136646	TRUE	93.9062	113.913	33.1454	39.4018	60.2444	54.2624	0.308019	7.60517	2.5357	-1.75	136311	-6.64	136606	TRUE			146.939	103.687	98.4701	176.969	142.879	138.325	132.09	87.05	75.6	160.33	127.2	117.62	127.205	77.7582	157.418	122.358	113.13	55.24	143.58	104.05		1104	YBL057C
YBL045C	84.24	135518	65.29	133924	TRUE	27.14	134589	10.82	133866	TRUE	84.5493	103.64	31.2515	20.0306	49.3913	48.7587	0.298076	6.78268	2.41142	-4.85	134696	-8.43	133820	TRUE	2.8		136.247	92.4007	92.2328	165.87	131.161	131.407	116.11	72.1	62.18	144.61	112.51	104.42	117.933	74.447	148.192	113.296	100.98	55.81	133.24	96.18		1105	YBL058W
YBL046W	86.47	132724	65.29	133924	TRUE	15.94	132728	-22.1	133927	TRUE	84.5493	101.515	20.0306	31.2515	55.1327	38.1677	0.186329	6.78268	1.53471	-6.13	132694	-9.88	133951	TRUE	0.6		133.664	96.9404	82.9134	162.868	134.645	123.181	119.25	62.19	62.85	148.98	103.71	104.96	117.933	65.7416	148.192	113.296	100.98	29.99	133.24	96.18		1107	YBL059W
YBL047C	86.53	131256	71.43	127756	TRUE	24.48	131230	-6.25	127770	TRUE	87.1859	102.663	21.0382	31.2105	53.748	43.3814	0.191503	7.05178	1.61122	-5.36	131559	-4.97	127873	FALSE	0.8		134.977	95.2294	87.8691	164.333	132.637	127.928	118.15	70.08	58.69	146.83	111.05	103.67	120.633	66.8228	150.957	107.943	105.76	43.07	136.83	87.23		1109	YBL060W
YBL048W	79.75	127474	71.43	127756	TRUE	-7.44	127443	-1.2	127617	FALSE	87.1859	91.0764	31.2105	21.0382	12.0999	47.6712	0.321259	7.05178	2.59542	-8.9	127470	-9.88	127644	TRUE	0.2	Dubious	124.828	61.3391	88.0245	155.439	105.514	124.396	114.39	43.68	68.16	145.46	88.96	106.37	120.633	75.1324	150.957	107.943	105.76	50.8	136.83	87.23		1114	YBL061C
YBL049W	88	127241	89.25	127254	FALSE	31.11	127247	14.84	127297	TRUE	90.9829	98.3589	22.5893	54.1357	46.0429	43.7614	0.277321	7.81714	2.26554	-3.88	127044	-2.6	127283	FALSE	0.2		130.655	89.0959	86.9128	159.982	127.882	125.777	120.35	75.48	75.11	149.68	115.39	114.51	123.748	68.7454	153.475	128.951	121.94	62.79	151.53	123.53		1118	YBL063W
YBL050W	81.94	125138	79.83	126667	TRUE	32.48	126118	9.76	126541	TRUE	96.4785	99.834	40.9435	45.3657	49.0018	39.9122	0.408732	7.77576	3.33968	-4.64	125561	-9.88	126573	TRUE	1.7		132.734	91.8186	83.6836	162.608	130.404	123.086	114.59	76.07	59.26	143.92	115.28	101.84	129.517	84.6822	159.504	127.531	112.53	59.99	142.16	108.76		1125	YBL064C
YBL051C	81.85	122756	75.92	122615	TRUE	24.2	122758	-19.12	122395	TRUE	89.5772	99.8517	27.0802	25.0982	48.6273	40.802	0.253205	7.18573	2.08777	-5.95	123251	-9.88	122389	TRUE	0.8		132.258	90.413	85.4964	161.687	128.072	125.73	115.45	69.3	61.84	145.9	109.6	105.45	123.1	72.0666	153.5	112.5	111.53	34.36	142.13	82.17		1132	YBL067C
YBL054W	81.03	119167	70.81	119300	TRUE	18.36	119166	12.77	119177	TRUE	79.8206	101.427	24.2488	26.6235	54.3602	44.6865	0.256882	6.52218	2.04806	-4.38	119164	-4.77	119191	TRUE	1.2		133.758	95.6043	88.8888	163.125	132.801	128.698	114.85	63.91	65.23	145.49	104.81	105.88	112.799	68.4952	142.677	110.278	104.51	59.04	135.01	102.63		1136	YBL068W
YBL055C	86.17	116676	76.72	115545	TRUE	29.89	116208	-10.2	115478	TRUE	88.4291	100.108	24.0005	24.3633	49.1705	45.7287	0.230271	7.12328	1.89845	-8.27	116222	-9.88	115445	TRUE	1		132.452	91.9538	88.6814	161.828	130.511	127.376	118.46	74.11	71.85	147.71	113.62	112.16	122.094	69.4936	152.617	110.366	110.8	42.15	141.26	89.01		1138	YBL069W
YBL056W	85.05	114099	76.72	115545	TRUE	18.52	114441	4.82	115377	TRUE	88.4291	99.6147	24.3633	24.0005	45.902	42.1465	0.23431	7.12328	1.91781	-5.03	114453	-7.62	115397	TRUE	1.8		131.825	89.1658	85.5315	161.078	128.139	124.597	117.13	66.01	60.16	146.22	108.34	105.73	122.094	69.4012	152.617	110.366	110.8	52.68	141.26	89.01		1142	YBL070C
YBL057C	83.84	112803	79.19	112763	TRUE	27.82	113437	13.46	112763	TRUE	87.6966	104.393	23.7866	39.7881	56.5256	46.508	0.176064	6.55426	1.33723	-4.68	113432	-4.12	112723	FALSE	1.5		136.614	98.6291	90.1418	165.891	136.606	129.45	116.96	73.12	70.58	146.98	113.85	110.47	120.946	70.2476	151.095	111.99	112.7	61.2	142.64	104.03		1145	YBL071W-A
YBL058W	87.19	112281	79.19	112763	TRUE	36.32	112265	20.99	112800	TRUE	87.6966	106.118	39.7881	23.7866	59.2986	46.3317	0.378298	6.55426	2.95638	-4.17	112222	-1.88	112793	FALSE	2.8		138.484	100.909	90.5435	167.898	138.455	130.368	120.61	80.17	69.45	150.9	119.55	109.12	120.946	81.9876	151.095	111.99	112.7	65.85	142.64	104.03		1149	YBL072C
YBL059C-A	85.44	110222	79.35	110040	TRUE	12.89	110466	14.26	110045	FALSE	89.3339	95.2464	26.1198	35.3053	44.7533	34.2845	0.150229	6.86565	1.27405	-4.41	110428	-6.42	110118	TRUE			127.822	86.8757	78.6784	157.391	124.821	118.614	118.13	60.78	62.34	147.67	103.75	104.34	122.531	71.0366	152.639	111.405	113.4	60.57	144.25	102.13		1156	YBL075C
YBL059W	75	111246	74.5	111250	TRUE	20.17	110601	21.96	111271	FALSE	90.0629	97.9871	35.0925	31.7922	50.6578	36.5903	0.314794	7.04015	2.57273	-6.13	110620	-4.16	111431	FALSE	0.4		130.331	92.5158	81.1565	159.699	130.248	121.256	107.09	67.33	56.69	136.16	109.68	100.65	123.753	79.7067	154.306	116.431	106.55	66.36	135.57	106.81		1180	YBL080C
YBL060W	79.13	108844	79.35	110040	FALSE	18.35	108361	24.22	110115	FALSE	89.3339	96.2703	35.3053	26.1198	47.6319	36.1675	0.364275	6.86565	2.92832	-7.62	109253	-6.64	110069	FALSE	0.2		128.824	89.7325	80.683	158.374	127.67	120.736	110.9	65.02	59.4	139.7	106.92	103.38	122.531	78.3558	152.639	111.405	113.4	70.99	144.25	102.13		1184	YBL080C
YBL063W	81.33	104660	77.34	105289	TRUE	12.59	104664	18.21	105307	FALSE	82.7664	96.3531	33.3551	23.6307	45.3087	30.8958	0.401705	6.8017	3.16841	-5.36	104681	-1.89	105245	FALSE	0.3		128.996	87.3587	76.6804	158.627	125.241	117.847	114.11	58.25	47.54	143.33	99.03	92.17	115.427	75.7387	145.032	108.557	109.36	63.33	138.34	100.89		1186	YBL081W
YBL064C	80.1	100373	71.78	100330	TRUE	26.1	100379	17.57	100327	TRUE	77.1298	104.676	24.8255	22.552	52.1425	45.1227	0.271846	5.76154	2.08477	-4.92	100954	-3.19	100311	FALSE	1.9		137.175	94.7011	89.4101	166.703	133.069	129.297	113.94	70	60.48	144.58	109.07	103.06	110.875	68.1938	141.433	107.167	105.36	61.73	135.74	101.31		1208	YBL086C
YBL065W	81.87	100307	71.78	100330	TRUE	18.51	100214	11.94	100367	TRUE	77.1298	97.2172	22.552	24.8255	40.5711	46.1376	0.186923	5.76154	1.24385	-5.36	100218	-4.76	100362	FALSE		Dubious	129.489	84.6415	88.5252	158.789	124.315	126.713	115.29	65.26	64.71	145.3	107.23	106.22	110.875	67.2057	141.433	107.167	105.36	59.41	135.74	101.31		1213	YBL087C
YBL066C	81.04	98116	77.54	96395	TRUE	9.94	98260	-11.4	96041	TRUE	92.4825	101.004	26.1327	36.9651	48.5104	44.6079	0.254467	7.47684	2.08655	-6.66	96763	-9.88	96041	TRUE	0.2		133.547	90.927	88.6796	163.104	129.152	128.372	114.18	57.17	57.47	144.22	99.54	101.62	126.092	72.0259	156.579	113.267	111.66	41.23	142.55	88.32		1214	YBL088C
YBL067C	80.65	94166	77.23	93570	TRUE	18.98	94597	-2.54	93540	TRUE	86.1225	96.7162	19.3289	26.4821	46.0617	36.1866	0.174696	6.9202	1.44636	-6.37	93896	-7.45	93527	TRUE	0.6		129.529	88.4582	80.7328	159.315	126.655	120.814	113.69	64.72	57.83	143.62	105.79	101.33	120.626	65.666	151.894	107.273	112.1	47.09	143.67	91.54		1221	YBL089W
YBL068W	89.69	93219	77.23	93570	TRUE	24.21	92681	14.1	93450	TRUE	86.1225	100.212	26.4821	19.3289	45.5898	43.8543	0.242713	6.9202	1.99915	-5.15	92662	-7.62	93405	TRUE	2.8		132.915	88.8615	87.4424	162.613	127.841	126.698	122.65	68.99	66.61	152.54	109.22	107.92	120.626	70.8241	151.894	107.273	112.1	59.59	143.67	91.54		1224	YBL090W
YBL068W-A	90.94	92022	79.2	92048	TRUE	24.79	92014	6.56	92051	TRUE	95.3485	100.965	34.6323	43.2909	45.2476	36.7608	0.340364	7.7081	2.77626	-4.17	91969	-9.88	92275	TRUE		Dubious	133.638	88.5725	82.1343	163.311	127.598	122.96	124.69	70.61	73.51	155.3	111.78	115.11	128.241	78.7925	158.094	125.387	113.52	53.48	144.61	100.67		1226	YBL091C
YBL070C	77.16	90621	86.58	90601	FALSE	3.63	90605	8.15	90596	FALSE	97.6071	100.067	29.102	30.9733	37.1159	48.9075	0.4184	8.47213	3.32933	-7.62	90618	-0.82	90587	FALSE		Dubious	133.351	82.7442	91.0228	163.571	123.799	128.979	111.41	51.98	62.22	142.29	95.13	102.16	130.851	74.2823	161.026	114.899	121.14	56.39	152.45	99.52		1231	YBL091C-A
YBL071C-B	87.2	89502	82.61	89369	TRUE	29.65	89505	11.78	89164	TRUE	92.3025	92.6174	40.5856	27.4025	37.8189	41.5916	0.402246	7.38617	3.27683	-3.79	89532	-6.64	89166	TRUE			125.608	82.0981	84.266	155.54	121.949	122.694	120.44	74.26	77.1	150.47	114.35	116.79	125.286	83.0237	155.212	121.233	115.66	59.43	145.61	102.17		1232	YBL092W
YBL072C	85.17	88533	72.66	88461	TRUE	29.76	89123	-3.54	88452	TRUE	91.5322	103.023	31.8479	29.6429	56.0691	47.2136	0.306526	7.45568	2.52575	-3.09	88928	-7.11	88081	TRUE	53.7		135.237	97.5428	90.6734	164.505	134.953	129.829	118.05	75.94	69.57	147.86	114.08	109.72	124.675	76.1938	154.74	116.075	105.68	45.29	135.57	89.01		1238	YBL093C
YBL073W	92.69	87766	72.66	88461	TRUE	21.03	87903	3.26	88158	TRUE	91.5322	105.287	29.6429	31.8479	41.6857	53.7499	0.301146	7.45568	2.45399	-7.62	87807	-9.88	88128	TRUE		Dubious	138.025	86.6488	96.5295	167.771	127.127	135.102	125.95	69.53	84.75	156.11	113	123.86	124.675	74.0221	154.74	116.075	105.68	53.21	135.57	89.01		1240	YBL095W
YBL074C	84.85	86954	84.04	86493	TRUE	20.85	87148	38.73	86471	FALSE	98.6845	99.0317	53.0175	40.761	47.5001	37.6158	0.528291	7.97167	4.26484	-5.44	87195	-1.38	86651	FALSE			131.506	90.0628	82.0984	160.995	128.414	122.129	116.86	67.4	63.38	145.88	109.21	106.25	131.323	95.5549	160.958	133.907	116.61	81.32	146.14	119.49		1252	YBL098W
YBL075C	87.74	85117	85.39	84491	TRUE	33.54	84497	1.07	84447	TRUE	96.435	103.026	30.8831	34.8421	52.7552	44.406	0.256987	7.63054	2.16301	-4.53	85858	-9.88	84401	TRUE	0.2		135.61	95.3374	88.1307	165.209	133.728	127.511	120.77	78.64	63.64	150.7	118.22	106.1	129.942	76.0882	160.35	116.735	118.15	51.64	147.86	96.95		1254	YBL099W
YBL078C	82.77	80728	71.04	79921	TRUE	32.28	80375	14.46	79924	TRUE	84.9203	98.0097	30.7067	21.018	48.4086	42.0451	0.294984	6.82335	2.43178	-5.39	80496	-6.34	79764	TRUE	0.8		130.737	90.9419	85.5294	160.45	129.271	124.684	116.31	77.01	55.02	146.71	115.52	97.68	118.409	74.2037	148.762	113.321	105.02	59.24	135.77	99.44		1256	YBL100C
YBL079W	80.88	77743	71.04	79921	TRUE	10.63	77787	-6.59	80247	TRUE	84.9203	97.218	21.018	30.7067	43.145	38.9343	0.196013	6.82335	1.61475	-7.62	76848	-9.88	80265	TRUE	1.1		129.912	86.222	83.1509	159.593	125.016	122.948	114.13	57.99	51.43	143.29	100.48	96.54	118.409	66.6509	148.762	113.321	105.02	43.53	135.77	99.44		1259	YBL101C
YBL080C	85.81	73658	77.02	72985	TRUE	24.44	73337	31.06	73036	FALSE	81.5002	103.019	35.5122	5.14505	50.9497	44.1707	0.350808	6.36505	2.83222	-6.64	74368	-0.16	72996	FALSE	0.2		135.5	93.7943	88.2396	165.007	132.413	127.927	118.37	69.5	53.23	147.89	109.99	99.6	115.798	77.4372	146.866	115.167	110.46	73.26	140.7	110.35		1264	YBL102W
YBL081W	84.73	72968	77.02	72985	TRUE	20.16	72969	-3.63	73034	TRUE	81.5002	105.474	5.14505	35.5122	55.8995	52.4552	-0.0118182	6.36505	-0.0571717	-3.53	71892	-5.36	72984	TRUE	1.3		137.275	97.1219	96.6434	166.178	134.306	136.472	117.58	66.84	65.31	147.36	108.76	109.54	115.798	54.7695	146.866	115.167	110.46	47.57	140.7	110.35		1278	YBL105C
YBL083C	72.14	69716	73.24	69703	FALSE	17.71	69716	2.27	69676	TRUE	95.7725	109.201	37.7676	37.1959	51.579	62.15	0.361487	7.60996	2.94041	-4.12	69715	-9.88	69630	TRUE	1	Dubious	141.79	95.0559	104.486	171.412	134.244	142.693	105.76	61.53	59.09	136.19	100.88	99.68	129.036	81.8244	159.221	121.473	106.85	52.86	137.27	98.19		1286	YBL106C
YBL084C	57.14	68302	64.05	66906	FALSE	7.67	68304	-11.9	66895	TRUE	79.5004	98.0577	13.5425	23.1421	43.2162	38.5483	0.129773	6.42318	1.06548	-6.62	68822	-7.62	66909	TRUE	0.4		131.087	86.3733	83.0293	161.072	125.24	123.06	93.91	50.44	13.89	126.98	88.79	63.1	113.204	60.2124	143.733	102.09	98.89	38.13	130.38	82.9		1288	YBL107C
YBL085W	83.71	64696	64.05	66906	TRUE	26.58	64488	-0.77	67042	TRUE	79.5004	100.826	23.1421	13.5425	51.7985	39.5071	0.22858	6.42318	1.84469	-8.43	65654	-4.38	67025	FALSE	1.5		133.487	93.4912	84.4411	163.149	131.081	124.884	117.07	70.83	53.97	147.31	110.34	97.21	113.204	66.9336	143.733	102.09	98.89	46.28	130.38	82.9		1289	YHR145C
YBL086C	81.51	61211	77.69	60786	TRUE	25.56	61210	27.4	60822	FALSE	94.6529	101.738	43.9542	35.5352	56.1073	38.2829	0.408624	7.50095	3.34004	-8.27	62274	-7.62	61015	FALSE	0.3		134.291	97.4227	83.6537	163.858	134.691	124.483	116.01	69.79	63.73	147.26	109.54	105.94	127.894	86.1579	158.057	124.173	111.44	71.9	142	110.2		1291	YLR125W
YBL087C	84.01	60719	71.58	59735	TRUE	10.27	60668	2.97	59737	TRUE	88.9396	99.5668	33.806	23.1247	45.2774	46.392	0.327818	7.1177	2.67811	-7.62	60677	-6.34	59631	FALSE	54.2		132.252	88.6063	89.554	161.932	127.635	128.437	117.44	57.83	66.49	147.47	100.49	106.28	122.187	77.4023	152.339	116.621	106	49.18	136.84	90.59		1342	YBR004C
YBL088C	80.34	51913	81.92	50999	FALSE	11.2	58012	11.85	51010	FALSE	86.6597	95.4732	21.241	27.8055	40.8078	36.1177	0.158955	6.66179	1.22716	-9.88	51650	-8.43	50987	FALSE	0.3		128.306	83.9791	80.3641	158.105	122.848	120.176	113.09	59.36	47.7	142.52	101.34	92.19	120.057	66.8176	150.337	107.754	115.98	59.55	146.84	102.32		1345	YBR003W
YBL089W	78.84	50539	81.92	50999	FALSE	12.38	50064	21.47	50972	FALSE	86.6597	98.2766	27.8055	21.241	39.6463	48.4117	0.242537	6.66179	1.80925	-6.64	50319	-3.08	50963	FALSE	0.3		131.026	84.1753	90.6585	160.76	124.256	128.731	112.61	60.43	60.03	143.19	103.55	101.03	120.057	71.8915	150.337	107.754	115.98	67.06	146.84	102.32		1348	YBR002C
YBL090W	89.19	49159	79.61	49464	TRUE	35.36	49355	-1.87	49436	TRUE	92.3413	100.922	26.9244	28.4655	53.3085	34.1279	0.247696	7.40267	2.07037	-4.09	49004	-7.62	49456	TRUE	1.1		133.564	95.0081	79.3969	163.21	132.611	120.117	121.39	79.52	64.63	150.61	117.23	106.33	125.997	72.5044	156.525	114.583	114.36	48.82	145.83	102.46		1371	YBL006C
YBL091C	91.7	48620	86.7	47287	TRUE	37.7	48620	35.7	47298	TRUE	93.3473	105.11	49.4352	44.2427	57.4692	44.917	0.478967	7.49016	3.90304	-3.88	48180	-2.28	47290	FALSE	3.5		137.398	99.3978	89.3879	166.738	137.222	129.439	124.16	79.64	59.13	153.36	117.39	102.61	126.141	91.6209	155.897	129.642	119.81	80.01	148.72	119.85		1374	YBL007C
YBL091C-A	83.2	47033	74.64	46418	TRUE	40.27	46565	-11.27	46415	TRUE	82.3565	103.927	15.7539	11.0901	55.3044	47.013	0.0752551	6.31398	0.720612	-4.38	46991	-7.62	46421	TRUE			136.22	97.2817	90.8328	165.56	135.141	130.309	116.43	82.38	68.74	146.54	119.52	109.62	116.719	61.5776	147.848	102.707	109.55	39.48	140.62	84.89		1386	YBL008W
YBL092W	92.43	45975	74.64	46418	TRUE	17.09	45978	-6.88	46449	TRUE	82.3565	102.067	11.0901	15.7539	51.3668	47.7392	0.0458673	6.31398	0.404133	-3.24	46167	-6.37	46488	TRUE	37		134.237	93.6026	90.8505	163.461	131.677	129.695	125.27	63.78	69.93	153.61	105.69	111.64	116.719	57.8006	147.848	102.707	109.55	41.93	140.62	84.89		1392	YBL009W
YBL093C	91.16	44316	82.51	44126	TRUE	44.74	44504	17.1	44107	TRUE	96.8456	104.792	41.1691	41.0111	61.0345	46.242	0.412687	7.88575	3.36713	-4.17	44639	-4.36	44144	TRUE	1.7		137.212	102.16	90.6314	166.671	139.279	130.615	122.58	88.85	69.57	150.97	126.28	110.51	130.192	85.554	160.456	125.512	116.33	63.72	146.96	105.58		1399	YBL010C
YBL096C	86.15	43254	95.45	43098	FALSE	27.42	43209	39.36	43166	FALSE	105.169	108.178	46.0446	12.8374	51.4413	52.0763	0.44025	8.0405	3.44038	-4.12	43210	-1.29	43163	FALSE	0.7	Dubious	141.434	95.008	96.3283	171.652	134.275	136.213	119.13	72.76	74.31	148.9	112.58	114.09	140.187	88.676	171.981	127.084	129.03	82.56	159.38	119.59		1400	YBL011W
YBL097W	81.08	40851	95.45	43098	FALSE	7.61	43079	1.64	43135	TRUE	105.169	97.8077	12.8374	46.0446	49.5292	31.8819	-0.09925	8.0405	-0.815125	-6.37	42974	-9.88	43106	TRUE			130.153	91.4987	77.1477	159.522	129.326	117.854	113.95	57.08	52.62	143.09	101.37	97.03	140.187	63.9775	171.981	127.084	129.03	54.73	159.38	119.59		1406	YBL013W
YBL098W	81.07	40365	63.55	40597	TRUE	25.85	39923	10.03	40715	TRUE	85.102	99.5195	27.2995	29.2248	45.4984	41.0057	0.267443	6.89567	2.18216	-6.64	40301	-5.36	40627	FALSE	0.4		132.121	88.5936	84.8892	161.725	127.415	124.397	113.86	71.48	59.63	143.58	111.29	102.99	118.733	72.1967	149.214	112.92	97.18	58.23	127.59	94.84		1409	YBL014C
YBL099W	85.87	38673	73.29	38867	TRUE	29.27	38538	0.83	38853	TRUE	89.4793	105.674	23.306	22.2613	49.7389	53.5772	0.220439	7.14393	1.80706	-5.1	38337	-9.88	38970	TRUE	3.4		138.112	93.3191	96.1415	167.588	132.592	134.519	119.16	74.33	62.69	149.34	112.78	104.11	124.15	68.8323	155.581	110.396	108.6	48.54	140.54	72.73		1436	YBL016W
YBL100C	86.18	37056	72.14	35881	TRUE	13.47	37003	0.09	35619	TRUE	94.0075	105.543	35.592	43.7279	50.0123	55.0501	0.351223	7.59319	2.86882	-8.9	37030	-7.62	30969	FALSE		Dubious	138.125	93.7071	97.2491	167.731	133.082	135.306	119.43	62.29	77.41	149.58	106.1	116.03	126.417	80.2256	155.832	120.381	104.39	49.33	133.45	93.45		1459	YBR229C
YBL101C	83.69	26408	74.15	24812	TRUE	8.58	24946	-5.61	24896	TRUE	82.8469	102.142	10.1426	31.4096	51.6909	44.0612	-0.00658416	6.43985	0.0573762	-7.62	27522	-9.88	24925	TRUE	0.8		134.634	93.8893	88.4854	164.148	131.931	128.491	115.29	57.87	60.98	143.95	102.07	103.9	116.623	57.4391	147.228	99.8628	108.17	45.27	138.97	90.82		1460	YBR229C
YBL102W	97.04	24658	74.15	24812	TRUE	23.42	24626	19.49	24797	TRUE	82.8469	106.725	31.4096	10.1426	47.5492	57.107	0.273366	6.43985	2.24644	-6.42	24359	-3.15	24802	FALSE	2.6		139.168	91.9997	98.8912	168.653	132.043	136.584	129.39	70.72	77.53	158.43	113.21	119.16	116.623	74.1643	147.228	99.8628	108.17	63.16	138.97	90.82		1463	YBR228W
YBL103C	83.72	22962	69.39	21800	TRUE	25.38	22963	2.3	21735	TRUE	88.9879	99.6858	34.2305	29.4758	50.8212	40.6516	0.333244	7.15277	2.73609	-7.62	23036	-5.15	21719	FALSE	0.2		132.143	92.7102	85.0481	161.618	130.472	125.014	115.31	68.61	60.59	143.83	107.45	105.42	122.259	78.2698	152.431	117.887	103.92	49.9	135.15	92.1		1465	YBR227C
YBL104C	82.04	20030	74.59	18141	TRUE	28.01	20204	20.67	18130	TRUE	91.4882	99.0046	43.8939	36.3168	49.5735	39.1682	0.43029	7.32971	3.51624	-6.01	19282	-4.64	17811	FALSE	0.7		131.473	91.8235	83.5468	160.956	129.904	123.491	113.94	72.7	47.97	142.86	112.76	92.96	124.594	86.1379	154.626	124.189	108.03	64.13	138.32	103.17		1468	YBR225W
YBL105C	81.34	15206	72.1	13916	TRUE	16.69	15207	14.73	13917	TRUE	93.2726	99.7199	32.0261	30.8966	49.2078	37.981	0.305675	7.4657	2.51072	-5.39	15067	-7.4	14149	TRUE	0.4		132.286	91.4765	82.7595	161.859	129.571	123.056	115.37	63.54	59.52	145.77	105.6	101.22	126.633	76.6419	156.899	116.768	106.08	58.54	136.83	97.86		1475	YBR223C
YBL106C	80.59	13271	83.43	10588	FALSE	21.6	11515	16.33	10712	TRUE	93.4198	99.345	32.276	39.6405	46.6535	41.7267	0.29771	7.43835	2.44859	-8.9	13234	-5.15	10831	FALSE	0.3		132.081	89.626	85.647	161.807	128.342	125.191	112.9	67.65	54.91	142.19	108.14	97.79	127.01	77.5877	157.483	118.338	117.24	63.49	147.58	105.81		1479	YBR222C
YBL107C	81.83	10342	80.23	9886	TRUE	33.38	10448	16.69	9871	TRUE	95.333	97.581	36.7758	41.4857	51.0865	28.7847	0.362627	7.7508	2.94012	-5.39	10261	-6.71	9824	TRUE	0.8		130.736	92.7524	74.9512	160.833	130.315	116.452	115.92	77.38	52	146.8	116.78	95.32	128.684	81.0893	158.948	120.964	113.73	63.19	144.07	104.58		1488	YBR221C
YBL107W-A	78.04	9322	80.23	9886	FALSE	22	9276	23.3	9708	FALSE	95.333	83.9183	41.4857	36.7758	33.5958	30.7465	0.417508	7.7508	3.39029	-3.12	9281	-8.6	9673	TRUE		Dubious	117.395	76.4147	74.8774	147.735	114.937	114.561	111.8	66.41	59.46	142.37	106.14	101.09	128.684	85.144	158.948	120.964	113.73	68.26	144.07	104.58		1493	YBR220C
YBL108C-A	98.38	7605	74.53	7526	TRUE	58.48	7605	2.09	6556	TRUE	91.7445	108.557	39.5021	37.6297	66.0116	65.5796	0.385746	7.40425	3.1367	1.03	7664	-6.53	7531	TRUE			139.976	106.437	107.446	168.543	142.947	145.247	130.27	98.59	87.74	159.22	134.79	127.53	124.502	83.7058	154.222	123.493	108.51	52.23	137.95	97.17		1501	YBR218C
YBL108W	88.52	8194	74.76	9156	TRUE	24.39	8198	18.75	8860	TRUE	89.8752	104.924	39.8976	27.0583	42.4992	54.0359	0.400407	7.25771	3.24593	-4.12	8240	-7.45	8693	TRUE		Dubious	137.734	87.873	96.134	167.542	128.723	134.096	119.52	70.17	82.55	147.48	111.21	121.83	122.631	82.4601	152.343	112.776	107.25	64.71	136.62	86.98		1507	YBR217W
YBL109W	86.74	6116	74.53	7526	TRUE	40.58	6115	-9.53	7517	TRUE	91.7445	99.5153	37.6297	39.5021	55.8742	65.2368	0.369851	7.40425	3.01463	-1.49	5877	-7.62	7543	TRUE		Dubious	131.654	95.4547	108.322	160.842	131.167	147.215	118.51	81.66	84.89	147.34	118.62	124.61	124.502	80.6189	154.222	123.493	108.51	41.73	137.95	97.17		1508	YBR216C
YBL111C	87.81	4613	105.11	2900	FALSE	25.19	4644	58.08	2900	FALSE	107.731	107.44	61.6167	49.2233	56.1939	50.5299	0.795556	9.29111	6.57556	-5.44	4598	5.45	2902	FALSE	0.8		139.927	98.9798	94.1749	169.453	137.567	133.509	120.23	70.49	58.4	149.63	111.2	102.94	138.864	103.4	167.176	141.113	136.2	99.76	164.47	137.37		1511	YBR215W
YBL112C	90.03	2784	88.35	1755	TRUE	37.8	2843	26.81	1297	TRUE	103.393	103.059	70.542	57.9602	60.9107	43.38	0.703045	8.34315	5.68661	-2.9	2810	-1.95	1274	FALSE	2.2		135.541	102.415	87.1063	165.048	139.871	126.484	123.04	80.75	72.98	151.93	119.4	112.84	134.736	108.851	163.222	143.479	119.68	72.09	147.94	112.78		1518	YBR214W
YBL113C	80.6	280	78.15	277	TRUE	26.81	1297	0.86	202	TRUE	89.7031	104.604	35.4307	31.6727	66.7851	55.1097	0.391649	7.45232	3.26232	-3.88	1030	-8.6	213	TRUE	5.6		136.284	106.531	97.9059	165.076	142.433	136.498	112.13	72.09	71.99	140.72	112.78	111.44	122.697	80.0005	152.623	120.097	110.07	51.02	138.98	95.97		1522	YBR213W
YBL113W-A	85.17	985	88.35	1755	FALSE	27.66	992	26.93	1367	TRUE	103.393	106.354	57.9602	70.542	48.0038	61.68	0.573649	8.34315	4.65085	-6.62	795	-4.52	1282	FALSE		Dubious	138.808	91.2228	103.554	168.3	130.165	141.347	118.1	71.99	85.89	147.95	111.83	122.62	134.736	100.776	163.222	143.479	119.68	73.34	147.94	112.78		1527	YBR212W
YBR001C	76.54	238943	65.92	238252	TRUE	14.46	238943	-7.02	238278	TRUE	89.4986	99.2322	26.9419	33.8243	49.0739	41.5362	0.261098	7.20173	2.15366	-8.9	239802	-6.66	238110	FALSE	0.4		132.001	91.8652	85.3427	161.755	130.428	124.784	110.12	59.39	58.84	140.53	99.72	101.63	122.777	72.1287	152.956	112.742	102.43	41.28	135.42	84.52		1534	YBR211C
YBR002C	91.72	242568	76.24	241409	TRUE	28.09	241828	-4.79	241404	TRUE	91.7869	104.657	27.8932	32.2069	53.2952	44.801	0.277934	7.40009	2.27749	-5.36	241828	-7.39	241695	TRUE	1.3		137.494	96.6834	88.6386	167.327	135.799	128.122	124.65	74.77	67.21	154.52	116.72	110.18	125.944	73.642	156.921	114.763	111.06	45.49	142.58	90.51		1536	YBR210W
YBR003W	84.04	244232	73.66	244309	TRUE	34.61	243889	18.45	244291	TRUE	80.5047	100.878	29.9073	16.1824	49.5119	45.334	0.259927	6.46752	2.09547	-3.9	244041	-5.36	244326	TRUE	0.8		133.416	91.9912	88.9211	162.968	130.277	128.183	117.93	79.61	58.26	146.84	117.77	101.16	114.363	73.3886	145.035	101.915	107.58	63.74	138.27	95.57		1546	YBR208C
YBR004C	81.94	244894	73.66	244309	TRUE	6.47	245602	6.74	244241	FALSE	80.5047	94.4995	16.1824	29.9073	29.1395	40.9388	0.105547	6.46752	1.01051	-9.88	245146	-4.28	244249	FALSE	1.1		127.776	74.7933	83.9622	157.971	115.836	122.699	114.85	55.27	62.61	144.68	99.02	103.63	114.363	61.3601	145.035	101.915	107.58	53.96	138.27	95.57		1556	YBR207W
YBR005W	92.69	245915	81.17	246986	TRUE	34.91	246041	5	246608	TRUE	96.1323	109.126	37.103	41.3718	60.599	54.531	0.349332	7.73062	2.84463	-5.1	246038	-7.62	246619	TRUE	0.9		141.794	103.244	97.9081	171.488	141.722	137.019	125.62	81.59	60.95	155.16	122.07	104.66	129.458	81.8731	159.702	123.791	114.43	53.81	144.54	104.72		1558	YBR205W
YBR006W	81.4	247030	71.99	248599	TRUE	25.14	248251	6.82	248804	TRUE	82.6232	102.338	20.5119	27.7201	48.0752	46.4532	0.197921	6.55201	1.58931	-6.42	248228	-4.64	248619	FALSE			134.986	91.5489	89.6923	164.64	130.719	128.645	114.78	70.53	65.89	145.03	109.68	107.71	116.189	65.9343	146.605	110.737	105.31	55.83	135.44	99.58		1562	YBR204C
YBR007C	70.89	250284	71.99	248599	FALSE	22.79	249742	13.98	248649	TRUE	82.6232	99.0963	27.7201	20.5119	49.4984	35.9659	0.260429	6.55201	2.14851	-5.36	249726	-6.34	248747	TRUE	0.4		131.924	91.235	81.4101	161.731	128.855	122.295	103.87	68.02	52.75	133.72	108.65	97.08	116.189	71.4374	146.605	110.737	105.31	59.2	135.44	99.58		1564	YBR203W
YBR008C	85.62	254171	77.1	252207	TRUE	15.43	252879	10.84	252432	TRUE	96.765	102.189	42.5377	35.5785	43.1084	53.8963	0.419612	7.81987	3.42094	-8.6	253673	-6.42	251150	FALSE	1.7		134.915	87.751	95.7965	164.638	127.948	133.58	117.23	65.25	67.24	145.9	108.58	107.65	129.545	85.3731	159.302	123.947	110.99	57.75	141.68	99.84		1569	YBR202W
YBR009C	88.94	255652	76.07	254948	TRUE	32.67	255392	2.92	255083	TRUE	92.8138	95.8905	38.1483	29.6966	52.0661	45.9223	0.37488	7.49028	3.0633	-3.54	255371	-7.62	255080	TRUE	17.3		128.135	93.8707	88.1839	157.408	131.562	126.259	122.02	78.15	69.29	151.3	119.03	110.89	126.27	82.056	156.621	121.572	110.55	52.7	140.77	97.31		1580	YBR201W
YBR010W	87.63	256739	69.53	256835	TRUE	37.05	256739	-10.29	256870	TRUE	88.5344	103.496	26.6539	25.8641	55.0042	47.4019	0.230484	7.12895	1.89465	-4.28	256640	-7.62	256846	TRUE	45.5		135.942	96.3522	90.9914	165.419	133.646	130.263	120.11	79.5	60.98	149.33	117.71	102.49	122.532	72.1956	153.355	110.868	105.62	40.64	138.26	87.96		1587	YBR199W
YBR011C	95.77	257296	69.53	256835	TRUE	35.37	257110	-2.83	256814	TRUE	88.5344	104.603	25.8641	26.6539	55.0161	47.7222	0.255296	7.12895	2.06508	-2.7	257844	-9.88	256878	TRUE	12.3		136.807	96.718	91.7571	166.07	134.329	131.429	127.77	79.94	78.47	156.83	120.04	118.87	122.532	70.6339	153.355	110.868	105.62	45.46	138.26	87.96		1592	YBR198C
YBR012C	79.23	259417	72.81	258996	TRUE	16.54	259433	2.74	258073	TRUE	92.5246	92.2246	37.1755	35.0625	38.9194	30.4444	0.364731	7.49032	2.97431	-3.88	259400	-8.27	258118	TRUE	0.3	Dubious	124.881	82.341	74.9021	154.511	121.427	114.879	111.98	61.85	60.7	141.65	102.53	102.65	125.429	80.9995	155.283	120.438	106.68	53.96	137.34	97.93		1600	YBR197C
YBR013C	80.56	265660	74.12	259617	TRUE	14.91	265661	0.1	263576	TRUE	95.0292	90.9128	37.1918	46.8924	35.4962	35.2155	0.366317	7.67483	2.98922	-6.64	265522	-7.39	262123	TRUE	0.4		124.049	79.5142	78.8371	154.106	119.119	118.084	114.5	60.46	61.05	144.51	101.35	102.77	127.316	81.9381	156.624	122.202	107.27	51.58	137.29	97.29		1603	YBR196C
YBR014C	85.09	267304	75.91	266241	TRUE	26.16	267297	15.32	266174	TRUE	89.7203	97.2485	36.312	36.9668	49.6876	37.8348	0.353695	7.22956	2.89438	-4.77	267264	-6.34	266161	TRUE	2.5		129.415	91.4742	82.1493	158.621	129.139	122.031	117.77	71.55	52.58	147.4	111.93	96.61	122.521	79.7885	152.273	118.911	108.67	61.94	138.35	103.79		1609	YBR195C
YBR015C	83.82	267865	74.19	267602	TRUE	20.43	267859	0.67	267617	TRUE	92.4037	102.356	34.9101	29.1769	51.1464	45.7209	0.348507	7.49011	2.85331	-5.9	267955	-5.62	267602	FALSE	1.2		134.906	93.9046	89.62	164.473	132.446	129.162	117.83	65.93	55.8	147.24	106.79	98.68	125.948	79.009	156.376	118.682	107.8	48.55	138.14	91.45		1610	YBR194W
YBR016W	96.37	270633	73.72	270790	TRUE	49.55	270631	-2.8	270820	TRUE	87.541	112.824	23.0377	29.3956	75.199	61.1734	0.219333	7.01825	1.80356	-0.91	270602	-9.88	270862	TRUE	3.3		145.131	114.782	104.901	174.51	150.571	144.352	129.7	90.17	70.09	159.95	126.69	112.5	121.128	68.1525	151.579	113.808	107.35	47.09	137.78	96.67		1611	YBR193C
YBR017C	79.29	272050	73.72	270790	TRUE	7.36	272050	9.15	270773	FALSE	87.541	100.138	29.3956	23.0377	45.625	41.9987	0.241746	7.01825	2.00876	-7.28	273116	-9.88	270665	TRUE	0.8		132.761	88.9758	85.7973	162.386	128.025	125.234	113.53	54.51	54.09	144.15	96.79	96.07	121.128	73.844	151.579	113.808	107.35	55.29	137.78	96.67		1613	YBR192W
YBR018C	80.47	274430	71.55	274281	TRUE	24.57	274430	2.89	274360	TRUE	87.6057	98.5955	26.3722	30.0331	44.6875	42.7197	0.246207	7.01559	2.02666	-4.85	274674	-7.62	274360	TRUE	0.1		131.111	87.4228	86.3416	160.636	125.918	125.622	113.47	67.99	60.57	143.37	107.02	101.14	120.981	71.3259	151.242	111.728	104.93	52.01	134.57	96.02		1616	YBR191W
YBR019C	86.95	278337	80.94	276195	TRUE	19.45	277986	8.82	276195	TRUE	96.7771	101.148	39.2735	38.5718	47.0901	44.9693	0.385062	7.80902	3.16091	-6.37	277960	-6.64	276154	TRUE			133.808	90.5272	88.469	163.471	129.661	127.65	120.02	65.72	61.26	149.93	107.28	102.75	129.949	83.3905	160.056	123.1	115.09	55.62	145.98	97.59		1619	YBR188C
YBR020W	79.79	279021	76.35	280736	TRUE	18.36	280605	7.21	280643	TRUE	93.4716	103.344	33.8349	33.9317	47.2829	48.6189	0.326786	7.53027	2.68061	-4.64	279751	-9.88	281004	TRUE	0.2		136.01	90.8468	91.7534	165.684	130.095	130.622	112.5	64.91	64.88	142.13	106.62	105.46	126.409	77.9527	156.297	118.157	109.19	53.72	138.93	99.15		1621	YBR187W
YBR021W	84.23	283123	75.37	283402	TRUE	18.52	282493	2.13	283421	TRUE	89.3484	100.702	19.8918	39.8633	42.4077	50.8076	0.192709	7.17577	1.58582	-7.62	282184	-6.37	283537	FALSE	0.8		133.491	86.8896	92.8606	163.268	126.94	130.768	117.29	66.05	67.93	147.26	108.73	108.72	122.451	66.1882	152.473	120.106	108.5	49.81	138.4	109.31		1627	YBR186W
YBR022W	81.82	283739	72.54	284353	TRUE	25.75	284016	17.52	284346	TRUE	80.5571	98.5553	26.4505	27.5522	47.2001	38.3365	0.236076	6.37133	1.93025	-3.05	284031	-5.36	284317	TRUE	0.8		131.301	89.9173	82.5541	161.032	128.407	122.349	114.09	70.92	57.34	143.34	111.51	100.23	113.833	70.2263	143.983	110.707	106.09	61.9	136.45	100.07		1633	YBR185C
YBR023C	79.69	285090	72.54	284353	TRUE	13.51	284832	14.36	284349	FALSE	80.5571	99.4449	27.5522	26.4505	44.7373	42.9682	0.239241	6.37133	2.00627	-6.64	287754	-5.36	284364	FALSE	2.1		132.035	88.1996	86.5585	161.629	127.345	125.812	112.79	62.27	60.54	142.78	103.12	102.13	113.833	71.3412	143.983	110.707	106.09	59.53	136.45	100.07		1636	YBR184W
YBR024W	88.31	289973	82.16	290439	TRUE	25.24	289855	17.99	290440	TRUE	92.6586	101.019	36.1145	21.0963	48.6354	42.6684	0.371536	7.48846	2.9966	-5.36	290128	-3.88	290485	FALSE	0.7		133.729	91.65	86.5386	163.435	130.411	126.042	120.08	72.52	62.58	148.67	114.6	106.51	126.134	79.6311	156.502	109.921	115.92	63.41	146.52	89.73		1640	YBR183W
YBR025C	85.55	291187	82.16	290439	TRUE	28.34	290689	-9.09	290403	TRUE	92.6586	99.1259	21.0963	36.1145	46.8557	43.5025	0.170241	7.48846	1.42133	-6.17	290833	-9.88	290357	TRUE	12.3		131.279	89.5214	86.6589	160.48	127.963	125.525	117.97	72.12	64.88	146.96	110.61	106.63	126.134	67.8926	156.502	109.921	115.92	43.06	146.52	89.73		1645	YBR182C
YBR026C	80.37	292982	77.61	292585	TRUE	25.4	293574	-4.1	292127	TRUE	93.3906	98.681	35.5221	37.291	47.1635	40.498	0.349891	7.52851	2.85987	-3.83	293715	-9.88	292102	TRUE	1		131.224	89.9918	84.4839	160.773	128.581	124.081	112.18	72.31	63.36	140.88	113.89	106.17	126.58	79.6226	156.694	119.3	109.8	47.36	138.96	93.44		1653	YBR181C
YBR027C	74.9	294290	95.42	294024	FALSE	-0.12	294328	33.21	294022	FALSE	96.2817	94.3507	35.4583	45.74	32.5308	41.4547	0.668333	6.93667	4.71833	-9.88	294168	2.89	294024	FALSE	0.1	Dubious	127.682	78.1451	84.6648	157.927	119.167	123.57	108.61	50.02	62.45	139.13	94.94	102.7	127.8	79.3283	156.425	118.793	126.75	77.43	155.21	117.2		1655	YBR180W
YBR028C	81.85	295350	84.78	294375	FALSE	21.09	295351	18.8	294397	TRUE	87.6991	97.4032	26.3029	38.0231	47.4979	38.7973	0.194	7.13786	1.62657	-6.13	295508	-8.43	294370	TRUE	0.6		130.163	89.9789	83.0359	159.903	128.257	122.853	114.74	65.96	62.12	144.54	106.26	105.27	120.787	71.7537	150.79	112.603	117.56	65.29	147.27	107.04		1661	YBR179C
YBR029C	79.68	296489	72.46	296305	TRUE	11.67	297259	0.59	296279	TRUE	83.4273	98.363	27.2947	18.6132	40.3958	45.544	0.269511	6.6834	2.20016	-5.9	296872	-9.88	296318	TRUE	2.1		131.016	84.3642	88.4189	160.663	123.944	127.042	112.91	59.82	60.47	142.22	103.02	103.17	117.113	70.9137	147.64	110.123	107.24	48.68	138.57	91.71		1666	YBR177C
YBR030W	78.31	299942	79.81	299963	FALSE	27.63	298292	12.93	300069	TRUE	90.4098	102.194	26.1052	17.5359	49.5585	41.4738	0.225207	7.23442	1.85765	-5.18	298471	-8.6	300022	TRUE	0.2		134.648	92.2433	85.7241	164.129	130.713	125.563	110.75	72.98	62.71	140.03	112.09	104.27	123.825	70.4244	154.133	107.262	111.83	59.41	140.85	84.28		1669	YBR176W
YBR031W	85.15	301254	78.29	301273	TRUE	21.48	301254	-1.82	301401	TRUE	89.8179	109.521	21.0141	37.0625	60.0776	60.2025	0.175714	7.13883	1.4568	-1.74	300279	-8.43	301361	TRUE	44.6		141.445	101.986	102.485	170.47	139.803	140.637	119.08	66.65	69.59	149.83	107.23	110.69	123.491	67.8057	154.026	119.211	113.26	49.1	144.93	101.81		1675	YBR175W
YBR032W	91.61	301782	86.94	301889	TRUE	36.73	301715	32.22	301889	TRUE	92.0739	102.851	39.6398	39.8047	51.2259	51.7818	0.362339	7.19508	2.98032	-4.17	301691	-1.42	301934	FALSE	0.3	Dubious	135.477	94.0436	94.9552	165.114	132.639	133.872	123.06	83.44	78.35	151.6	123.12	117.82	125.45	82.6225	155.729	122.446	121.17	75.88	151.17	116.09		1679	YBR174C
YBR033W	79.54	303392	78.13	304741	TRUE	8.67	303393	2.34	304926	TRUE	87.0995	100.389	27.0602	22.2694	46.7329	37.657	0.274254	7.00838	2.21596	-4.85	303067	-7.11	304903	TRUE	0.1		133.413	89.7469	82.7362	163.399	128.499	123.301	114.13	55.48	48.14	145.46	97.47	93.64	120.603	71.5989	150.978	108.314	111.91	51.93	142.5	100.96		1680	YBR173C
YBR034C	83.78	305258	78.13	304741	TRUE	26.91	304969	13.49	304747	TRUE	87.0995	100.902	22.2694	27.0602	47.303	43.3407	0.198465	7.00838	1.64386	-6.34	305109	-6.37	304833	TRUE	3.4		133.253	90.4389	87.2359	162.637	129.304	126.763	117.09	73.09	53.99	147.27	112.86	98.52	120.603	67.5958	150.978	108.314	111.91	59.59	142.5	100.96		1682	YBR172C
YBR035C	91.75	306910	76.07	306197	TRUE	33.4	306875	14.48	306217	TRUE	93.2561	104.661	38.2134	24.5778	56.4775	45.6908	0.353401	7.41867	2.87782	-5.44	306728	-5.62	306092	TRUE	2.7		137.061	98.3484	89.9447	166.5	136.117	129.805	124.41	76.65	67.16	153.8	115.56	109.97	127.107	81.4675	157.814	120.399	109.87	59.79	140.43	100.45		1689	YBR171W
YBR036C	88.6	310280	75.19	308967	TRUE	27.13	309387	-3.25	308972	TRUE	95.0457	105.59	39.3633	34.6692	49.8435	53.3609	0.386864	7.66893	3.1577	-3.19	309219	-9.88	307447	TRUE	2.7		137.852	93.4271	96.0563	167.17	132.703	134.551	120.4	73.86	73.43	149.08	115.24	113.68	128.267	82.6872	158.415	121.685	109.8	45.3	141.13	88.74		1691	YBR170C
YBR037C	84.52	310992	75.92	310539	TRUE	39.91	311035	19.88	310530	TRUE	97.5181	105.993	49.2271	43.0847	57.791	53.0257	0.485397	7.80738	3.92813	-4.38	310919	-3.95	310379	FALSE	0.4		138.677	100.254	95.7966	168.374	138.559	134.358	116.71	82.51	78.97	145.89	120.29	120.78	130.405	91.5449	160.259	129.684	110.04	64.85	140.93	105.23		1693	YBR169C
YBR038W	79.6	314546	70.53	314931	TRUE	-3.05	313842	8.94	314922	FALSE	91.6648	101.161	36.1116	35.6324	46.1097	47.502	0.347132	7.37117	2.83214	-8.9	313939	-7.62	315045	FALSE	1		133.697	89.4483	90.5644	163.248	128.488	129.363	111.41	48.09	55.56	140.23	93.9	99.46	124.7	80.0898	154.669	118.805	103.87	54.52	134.05	94.75		1696	YBR168W
YBR039W	86.65	315689	69.25	316640	TRUE	28.79	316508	0.05	316712	TRUE	86.2522	100.755	25.8807	15.232	48.1288	39.6636	0.251089	6.92235	2.06824	-3.79	315824	-9.88	316698	TRUE	5.3		133.231	90.3434	84.3797	162.726	128.386	124.628	119.37	74.38	58.54	148.2	115.36	101.28	119.937	70.1777	150.472	103.905	104.33	49.31	136.05	85.28		1697	YBR167C
YBR040W	80.89	317535	75.32	317965	TRUE	3.54	317025	11.4	317910	FALSE	87.9999	93.7522	28.5497	17.9872	34.8356	38.6737	0.278734	7.07122	2.27474	-6.13	317034	-6.64	318067	TRUE	0.1		126.667	79.0993	81.9909	156.536	118.921	120.981	114.09	54.19	48.78	143.13	98.86	95.96	122.084	72.7605	152.983	107.253	109.26	57.32	139.83	86.76		1701	YBR166C
YBR041W	81.14	318365	70.22	320414	TRUE	13.66	318417	12.73	320412	TRUE	80.2245	97.9361	23.7868	11.4656	42.3485	41.7871	0.211338	6.41937	1.79775	-6.17	320191	-4.01	320305	FALSE	1.7		130.836	86.0181	85.4655	160.703	125.34	124.793	115	61.42	55.6	145.68	104.28	98.19	114.275	67.9537	145.118	100.707	105.27	57.39	136.84	83.41		1705	YBR165W
YBR042C	70.86	320416	70.22	320414	TRUE	-1.87	320416	-12.09	320386	TRUE	80.2245	97.3285	11.4656	23.7868	42.7007	40.7566	0.157887	6.41937	1.30746	-9.88	321342	-6.53	320357	FALSE	2		130.342	86.1475	84.3943	160.309	125.27	123.681	105.81	46.67	61.11	137.38	90.15	101.36	114.275	58.5065	145.118	100.707	105.27	38.31	136.84	83.41		1708	YBR164C
YBR043C	80.65	322430	78.78	321800	TRUE	19.33	322529	13.15	321799	TRUE	90.5444	101.335	37.9009	22.2753	49.6539	46.6591	0.383619	7.32567	3.11299	-6.64	322566	-4.12	321840	FALSE	0.8		133.891	92.5677	89.9375	163.461	131.243	128.927	113.79	65.45	60.63	143.82	106.37	103.75	123.843	81.1343	154.045	120.046	112.74	60.72	143.49	103.42		1711	YBR163W
YBR044C	84.36	325318	81.58	324078	TRUE	33.22	325318	23.03	324104	TRUE	96.4154	99.3907	38.8099	40.9799	49.1884	39.1135	0.37	7.70214	3.02081	-3.88	325042	-3.66	324319	FALSE	0.3		132.087	91.5646	83.6845	161.777	129.757	123.801	117.48	76.87	60.43	147.5	116.15	104.08	129.732	82.7984	159.969	122.392	115.52	67.67	146.27	107.79		1712	YBR162W-A
YBR045C	81.5	328381	75.87	327435	TRUE	18.63	329487	2.02	327207	TRUE	91.9352	96.8359	34.0042	37.7295	44.8795	32.2535	0.334031	7.41957	2.7368	-6.42	329856	-7.62	326778	TRUE			129.318	87.1797	77.4196	158.807	125.285	118.039	114.13	64.46	54.87	143.7	105.6	97.92	125.086	78.4584	155.16	118.447	108.03	51.59	137.15	95.09		1734	YBR158W
YBR046C	82.64	330527	79.58	330246	TRUE	26.37	330505	-3.16	330431	TRUE	91.4275	99.9116	20.4382	29.4579	46.4464	39.0217	0.173341	7.31877	1.47567	-4.35	331049	-7.62	330393	TRUE	0.8		133.077	89.9479	83.5653	163.191	129.137	123.656	115.39	70.86	61.74	144.94	110.85	103.96	125.567	67.1226	156.528	109.048	114.98	48.13	147.03	94.07		1741	YBR157C
YBR047W	81.08	332030	71.56	332415	TRUE	25.19	332097	6.88	332415	TRUE	94.8615	95.4217	38.4594	40.174	43.1594	33.9958	0.380445	7.64905	3.08744	-4.53	332066	-7.62	332403	TRUE	0.2		127.744	85.4887	78.8092	157.084	123.613	119.12	114.57	69.08	55.4	144.92	108.16	98.23	128.059	82.2646	158.183	123.04	106.06	54	137.27	93.84		1744	YBR156C
YBR048W	82.75	333113	73.93	333983	TRUE	22.46	333338	-10.69	333956	TRUE	91.2335	98.1391	31.4755	26.9873	46.242	38.5838	0.312296	7.33588	2.52551	-5.36	333342	-6.64	333989	TRUE	15		130.64	88.7447	83.3309	160.149	127.038	123.601	115.36	68.65	52.73	144.91	110.12	96.44	124.943	76.0047	155.516	113.079	107.51	40.25	137.9	93.21		1747	YBR155W
YBR049C	81.48	336628	73.93	333983	TRUE	25.99	334417	-0.22	334171	TRUE	91.2335	99.594	26.9873	31.4755	52.2373	34.3389	0.252991	7.33588	2.09433	-5.36	334420	-8.9	334304	TRUE	1.6		131.795	93.6301	79.7035	161.039	130.953	120.509	113.68	69.72	53.88	142.87	109.02	97.41	124.943	72.3283	155.516	113.079	107.51	49.06	137.9	93.21		1749	YBR154C
YBR050C	78.29	337895	83.31	336878	FALSE	14.94	337912	23.02	337132	FALSE	101.392	99.9185	51.3077	41.5111	47.8185	36.4021	0.478115	8.10093	3.90926	-4.64	337921	-3.95	337139	FALSE	0.6		132.447	90.3211	81.5254	161.988	128.62	122.123	112.25	60.39	47.37	143	101.15	90.97	134.097	93.2017	163.8	130.968	115.97	68.22	145.58	108.62		1750	YBR153W
YBR051W	83.87	338210	81.77	338685	TRUE	6.89	338209	23.88	338684	FALSE	103.211	98.8472	50.0869	49.3594	33.9588	46.8302	0.498721	8.26449	4.03444	-9.88	338225	-7.62	338527	FALSE		Dubious	131.684	79.1841	89.4326	161.498	119.862	127.817	117.19	54.55	76.56	147.2	97.28	114.34	136.633	93.5031	166.987	132.562	114.06	68.77	143.33	109.62		1752	YBR152W
YBR052C	87.22	339125	81.77	338685	TRUE	35.84	339125	24.2	338422	TRUE	103.211	106.994	49.3594	50.0869	56.8631	48.4381	0.488956	8.26449	3.97919	-4.53	339330	-4.35	338433	FALSE	2.4		139.912	99.8251	92.3193	169.824	138.574	131.856	120.8	78.7	71.18	151.25	117.27	112.61	136.633	93.1248	166.987	132.562	114.06	69.19	143.33	109.62		1756	YBR151W
YBR053C	87.61	340742	85.87	339413	TRUE	19.22	340741	42.05	339414	FALSE	98.4642	100.212	50.8455	37.0648	44.2203	41.8805	0.493796	7.78744	4.0291	-8.43	340558	-4.16	339439	FALSE	0.8		132.641	87.8703	85.5903	162.094	127.183	124.947	121.29	65.62	62.69	151.73	107.07	104.44	131.658	92.6872	161.791	130.407	118.04	82.15	147.22	118.28		1758	YBR150C
YBR054W	87.39	343106	72.39	344509	TRUE	20.25	343864	-4.09	344388	TRUE	90.8723	100.577	24.0953	28.6171	45.4398	51.061	0.225556	7.30357	1.85656	-6.13	343435	-9.88	344350	TRUE	3.8		132.894	88.9112	93.0809	162.246	128.067	130.961	120.62	67.95	59.03	150.76	110.79	101.56	124.521	69.6647	155.037	114.03	106.51	45.91	137.39	97.76		1765	YBR149W
YBR055C	84.86	345085	72.39	344509	TRUE	14.71	345477	6.66	344370	TRUE	90.8723	98.479	28.6171	24.0953	46.6908	34.4396	0.269444	7.30357	2.22827	-8.9	345288	-7.62	344362	FALSE	0.4		131.499	89.2253	79.51	161.476	127.548	120.053	118.34	62.34	53.84	148.68	105.04	98.36	124.521	73.5958	155.037	114.03	106.51	54.69	137.39	97.76		1768	YBR148W
YBR056W	83.97	349382	72.37	350494	TRUE	29.19	348768	11.22	350729	TRUE	94.365	100.686	37.2066	35.5301	46.3811	38.5364	0.367158	7.61889	2.9905	-6.37	348999	-6.64	350900	TRUE	0.7		133.462	89.6679	83.0544	163.227	128.664	123.12	117.6	72.92	62.69	148.05	111.38	104.32	127.432	81.2646	157.439	119.341	105.2	58.28	134.59	94.99		1775	YBR147W
YBR056W-A	92.71	351270	71	351882	TRUE	30.1	351388	-0.85	352109	TRUE	90.5409	106.264	29.8432	32.8112	49.6208	50.1705	0.286942	7.27428	2.35543	-4.12	351402	-7.62	352082	TRUE		Dubious	138.168	92.9033	93.8845	167.167	131.909	133.277	124.5	76.28	67.45	153.32	117.75	111.51	123.804	74.5628	153.974	116.43	105.65	48.46	136.99	95.9		1779	YBR146W
YBR057C	87.48	352982	71	351882	TRUE	31.01	353286	8.93	351883	TRUE	90.5409	100.197	32.8112	29.8432	52.774	33.5897	0.319283	7.27428	2.61829	-2.93	352793	-7.62	351837	TRUE	0.3		132.745	94.0541	79.3503	162.305	131.278	120.508	119.51	77.23	55.16	148.56	116.73	99.81	123.804	76.8342	153.974	116.43	105.65	54.78	136.99	95.9		1783	YBR145W
YBR058C	78.51	353670	57.55	353582	TRUE	16.33	354723	-6.92	353534	TRUE	85.1508	98.1954	22.5014	26.7695	45.9212	38.3252	0.227421	6.91474	1.88908	-7.11	354726	-9.88	353488	TRUE	0.7		130.923	88.6415	82.8598	160.636	127.128	122.94	110.37	63.53	51.17	139.24	105.8	95.56	118.329	67.5173	148.405	107.956	91.93	43.89	122.98	88.01		1788	YBR143C
YBR058C-A	81.43	356332	77.54	356213	TRUE	-0.75	356358	17.84	356322	FALSE	91.9442	92.384	44.2429	31.0524	34.9156	38.4423	0.423084	7.38023	3.45503	-8.27	356380	-4.38	356313	FALSE			125.691	79.1446	81.8386	155.905	118.93	120.899	115.59	49.47	70.83	146.53	94.46	111.71	124.582	86.5801	154.196	124.716	111.1	65.27	141.01	107.86		1793	YBR142W
YBR059C	84.55	356859	80.79	356791	TRUE	13.92	359371	32.08	356859	FALSE	92.7977	101.732	48.104	29.1083	51.7771	41.5575	0.474257	7.44983	3.88355	-6.34	359399	-3.44	356634	FALSE	0.8		134.007	93.6859	85.8436	163.325	131.468	125.715	117.56	60.76	54.13	147.48	102.8	97.78	125.367	89.5113	154.922	126.83	113.53	75.54	143.2	113.94		1812	YBR140C
YBR060C	85.54	360655	81.43	360611	TRUE	15.3	361586	10.53	360245	TRUE	95.9885	99.0827	36.102	38.7283	49.6517	35.7688	0.349785	7.70281	2.86122	-6.13	361540	-8.9	360464	TRUE	0.4		131.807	91.4192	81.2677	161.521	129.067	122.2	118.8	63.6	60.31	148.66	106.95	102.72	129.284	79.8758	159.502	119.264	114.46	59.88	144.4	104.14		1815	YBR139W
YBR061C	87.17	364785	73.45	364654	TRUE	20.89	365069	9.43	362580	TRUE	95.5274	101.219	36.887	39.7198	48.4285	44.561	0.360739	7.70813	2.94929	-5.39	365039	-6.53	363576	TRUE	1		133.532	91.1102	88.0634	162.882	129.573	127.245	120.62	67.8	61.01	150.83	109.11	102.95	128.507	81.1095	158.438	120.904	107.92	55.52	139.04	96.84		1818	YBR138C
YBR062C	78.47	366596	75.84	365927	TRUE	31.8	366138	18.16	365840	TRUE	86.6571	95.9138	37.6698	26.6626	49.3849	39.9098	0.33314	6.85826	2.72624	-3.88	366170	-5.44	365965	TRUE	3.4		128.104	91.014	83.5128	157.327	128.536	122.764	111.35	73.47	54.87	141.14	110.77	97.48	119.859	80.1581	149.961	118.401	109	64.5	139.04	106.1		1820	YBR137W
YBR063C	83.24	366976	71.81	366608	TRUE	2.89	368033	28.78	366604	FALSE	93.5652	95.1845	38.8435	36.9001	39.39	31.3681	0.373989	7.57768	3.05871	-7.62	368075	-4.93	366708	FALSE	0.7		128.262	82.8569	76.6535	158.281	121.984	117.376	116.15	52.26	58.58	145.88	96.51	101.59	126.61	82.191	156.593	121.21	104.68	70.03	134.43	107.12		1830	YBR136W
YBR064W	84.95	368148	74.95	368285	TRUE	10.57	368150	10.08	368286	TRUE	93.5327	92.7001	33.3457	37.5907	29.0166	34.537	0.325152	7.56173	2.63546	-8.27	367923	-7.62	368317	FALSE		Dubious	126.022	74.2952	78.4	156.252	115.001	117.861	118.8	58.58	52.26	148.4	101.59	96.51	126.616	77.7843	156.635	120.979	108.22	56.01	138.24	101.63		1833	YBR135W
YBR065C	86.3	369540	74.95	368285	TRUE	24.89	369082	14.68	368250	TRUE	93.5327	98.3968	37.5907	33.3457	46.2967	33.1195	0.363604	7.56173	2.95102	-5.39	369062	-8.43	368211	TRUE	0.1		131.255	88.9167	78.6639	161.087	127.315	119.625	119.53	70.12	52.01	149.65	110.76	97.7	126.616	81.4801	156.635	120.979	108.22	60.5	138.24	101.63		1840	YBR133C
YBR066C	84.52	370695	81.2	369962	TRUE	35.39	370621	34.58	369937	TRUE	95.9367	97.6566	47.0046	29.0465	49.8082	32.796	0.447611	7.68422	3.64636	-5.18	370472	-7.62	369892	TRUE	1		130.017	91.1695	78.4165	159.399	128.454	119.445	117.16	78.16	57.76	146.76	116.3	102.96	129.534	89.6114	160.023	128.001	115.38	78.37	146.35	117.1		1843	YBR132C
YBR067C	90.38	372504	76.97	372030	TRUE	33.22	372729	-2.37	372011	TRUE	101.621	110.21	43.5857	41.2811	53.6459	66.0642	0.429694	8.20031	3.4972	-5.01	372708	-8.6	371289	TRUE	10.7		142.222	96.2853	107.412	171.33	134.731	144.748	121	78.48	83.08	148.68	118.58	121.5	134.998	87.1665	165.304	126.412	111.56	46.62	142.87	90.48		1846	YBR131W
YBR068C	83.5	375070	88.09	373205	FALSE	6.44	375007	0.04	373677	TRUE	102.739	102.352	41.0502	48.2767	43.1839	49.3958	0.410142	8.27175	3.34425	-6.13	374159	-8.9	373699	TRUE	3.1		135.225	87.8316	92.0017	165.083	128.034	130.399	117.65	55.83	62.07	148.15	100.11	103.74	135.977	85.6227	166.164	125.747	120.92	50.95	150.7	96.57		1850	YBR130C
YBR069C	91.2	376695	78.61	376454	TRUE	17.93	377272	7.78	376457	TRUE	100.84	103.995	45.5832	40.6222	46.4186	51.6408	0.446633	8.14851	3.63785	-6.37	377150	-6.37	376492	FALSE	4.4		136.298	90.4255	94.0427	165.648	130.067	132.266	122.55	65.44	65.09	150.95	108	107.76	134.087	88.8656	164.275	127.852	112.97	55.34	144.01	97.98		1855	YBR129C
YBR070C	88.73	379578	83.17	379042	TRUE	31.44	379439	17.4	378716	TRUE	99.5246	99.3438	42.3856	39.1744	44.3912	44.5946	0.415044	7.9861	3.3797	-6.01	379454	-8.6	378760	TRUE	1		132.144	88.2733	87.717	161.928	127.795	126.559	122.16	77.13	65.55	152.48	117.72	107.34	132.791	86.183	162.993	125.62	115.63	63.55	145.05	104.99		1859	YBR128C
YBR071W	90.02	380851	78.43	381938	TRUE	30	380840	-0.66	381273	TRUE	98.273	104.928	38.1216	47.0359	57.6124	44.2863	0.383066	7.92073	3.12306	-7.45	381038	-7.62	381149	TRUE	0.6		137.072	98.6534	88.9382	166.282	135.681	129.149	122.6	74.39	65.05	152.17	114.28	108.66	131.219	82.5399	161.128	128.804	111.37	48.13	141.2	96.38		1863	YBR127C
YBR072C-A	88.21	382855	78.03	382817	TRUE	0.81	383015	19.11	382820	FALSE	92.2889	98.5175	41.7675	35.7162	39.1967	41.5877	0.436378	7.50038	3.5767	-1.95	382949	-5.15	382814	TRUE			131.768	83.4543	85.6199	161.951	123.289	125.264	122.6	52.34	68.11	153.77	98.52	109.46	124.997	84.3396	154.673	122.674	112.1	64.06	142.61	104.44		1870	YBR126C
YBR072W	90.52	382027	78.03	382817	TRUE	27.73	382051	13.6	382816	TRUE	92.2889	103.042	35.7162	41.7675	54.5725	48.0633	0.355568	7.50038	2.86222	-5.5	382047	-6.01	382848	TRUE	0.3		134.821	96.4076	91.12	163.698	134.136	129.916	123.19	71.46	57.69	152.84	110.77	101.69	124.997	79.7581	154.673	122.674	112.1	59.79	142.61	104.44		1877	YBR125C
YBR073W	82.48	384133	75.84	386048	TRUE	21.72	384309	17.61	386047	TRUE	91.5328	98.0725	34.893	21.7095	47.374	36.551	0.348763	7.35746	2.80779	-6.34	384814	-4.38	386025	FALSE	2.2		130.703	89.7547	81.1908	160.329	127.942	121.358	115.42	68.9	56.44	145.11	109	100.87	125.211	78.5282	155.758	110.121	109.26	62.82	139.53	80.78		1879	YBR124W
YBR074W	78.35	389196	75.3	389619	TRUE	7.13	389194	17.32	389212	FALSE	92.6452	96.843	36.8945	33.1894	42.5676	42.4982	0.362045	7.49546	2.95689	-9.88	387637	-6.13	389953	FALSE	0.3		129.515	86.0395	85.7628	159.175	125.184	124.723	113.38	54.7	56.19	145.07	97.35	99.49	126.072	80.6908	156.396	118.05	110.21	63.34	141.81	93.25		1880	YBR123C
YBR077C	90.93	391826	102.92	391799	FALSE	32.62	392224	42.46	391622	FALSE	110.758	98.4692	55.8181	52.6207	48.7669	37.4803	0.541005	8.99	4.44471	-3.22	391820	-2.07	391764	FALSE	1.2		131.222	91.1821	82.5373	160.96	129.408	123.082	123.47	78.07	61.52	153	118.95	104.82	143.564	99.6378	173.387	139.151	135.16	88.3	164.45	129.57		1886	YBR122C
YBR078W	75.89	394854	71.86	395037	TRUE	-5.21	393242	-7.74	394888	TRUE	85.0187	98.7419	21.7427	21.433	38.5996	51.7619	0.192309	6.78714	1.5883	-8.43	393196	-6.17	394881	FALSE	6.8		131.068	82.9047	93.3253	160.422	122.78	130.798	109.75	46.89	71.35	140.4	91.5	108.58	119.398	66.865	150.553	108.514	107.5	42.32	137.84	73.49		1890	YBR121C
YBR079C	86.57	396150	71.86	395037	TRUE	24.35	397741	-30.62	395051	TRUE	85.0187	101.851	21.433	21.7427	51.483	39.9772	0.190649	6.78714	1.59796	-4.77	396974	-9.88	395041	TRUE	3.3		134.417	93.4043	84.7267	163.997	131.196	125.007	118.76	70.29	62.67	147.79	111.54	104.66	119.398	67.31	150.553	108.514	107.5	24.38	137.84	73.49		1895	YBR120C
YBR080C	85.32	399728	78.73	398537	TRUE	22.09	398608	6.7	398559	TRUE	95.3489	99.2603	33.2856	39.6429	43.6825	40.3466	0.290414	7.51414	2.39186	-6.13	400269	-6.34	398577	TRUE	1		131.967	87.2244	84.3949	161.665	126.438	124.048	117.83	68.17	54.84	147.22	108.17	97.93	128.793	77.8072	159.142	117.852	112.91	55.02	143.86	98.16		1896	YBR119W
YBR081C	81.82	405235	76.95	401185	TRUE	20.95	405146	10.21	401186	TRUE	90.0585	97.5174	30.3921	40.8665	49.321	29.27	0.286346	7.1972	2.35401	-6.17	401360	-7.62	401080	TRUE	0.3		130.224	90.8007	75.3497	159.917	128.189	116.774	114.94	66.52	44.92	144.61	105.21	90.86	123.592	75.3836	154.003	115.839	110.7	57.06	141.01	99.09		1899	YBR118W
YBR082C	79.31	407151	61.89	406511	TRUE	24.44	407077	7.39	406387	TRUE	93.4848	99.8041	37.1481	34.2237	49.7086	49.3759	0.364608	7.54108	2.97616	-9.88	407075	-9.88	406429	FALSE	9.7		132.081	91.5486	92.6781	161.395	129.261	131.699	112.1	69.98	64.59	141.75	110.41	105.28	126.67	81.1628	156.78	120.77	95.78	57.39	126.41	98.27		1913	YBR117C
YBR083W	80.84	409213	84.36	410676	FALSE	29.48	409243	24.06	410859	TRUE	98.1051	101.099	38.0601	43.5552	53.4422	39.6633	0.375563	7.84432	3.05469	-6.17	410524	-8.6	410898	TRUE	0.9		133.62	94.6801	84.8938	163.157	131.868	125.603	114.08	73.8	56.24	144.03	113.21	101.15	130.499	82.1265	159.913	126.171	115.96	71.37	144.62	112.74		1918	YBR115C
YBR084C-A	81.15	415238	73.84	414130	TRUE	22.03	414948	17.09	414152	TRUE	88.0426	97.527	33.6957	31.0504	48.6036	41.1149	0.293835	6.96704	2.44044	-8.6	414993	-5.44	414174	FALSE			130.018	90.7348	84.8697	159.517	128.704	124.263	113.88	67.53	57.15	143.53	108.4	98.78	121.32	77.4676	151.493	116.844	107.75	62.29	138.4	102.36		1924	YBR115C
YBR084W	85.79	411890	73.84	414130	TRUE	32.74	412214	13.91	414150	TRUE	88.0426	102.274	31.0504	33.6957	52.4181	46.5329	0.301068	6.96704	2.43155	-5.36	412208	-3.97	414081	FALSE	4		134.698	94.814	90.0107	164.151	133.037	129.178	118.38	77	68	147.18	116.56	110.24	121.32	75.6669	151.493	116.844	107.75	59.96	138.4	102.36		1926	YBR114W
YBR085C-A	83.2	419149	75.15	418576	TRUE	29.28	419149	2.52	418587	TRUE	95.1126	101.499	34.952	31.6278	49.1895	41.3303	0.345105	7.6674	2.8127	-4.17	418927	-8.6	416989	TRUE			134.105	92.1371	85.2773	163.721	130.842	124.844	115.66	72.08	69.65	145.09	110.56	111.69	128.554	79.3178	158.899	119.231	110.12	51.06	141.78	94.55		1931	YBR113W
YBR085W	90.11	416719	75.15	418576	TRUE	26.51	416894	-16.41	417644	TRUE	95.1126	102.21	31.6278	34.952	47.8255	47.1956	0.308072	7.6674	2.53099	-6.34	416637	-8.9	418621	TRUE	0.8		134.605	91.4835	89.6562	164.032	130.819	127.915	121.08	71.76	69.49	149.18	112.42	110.73	128.554	76.705	158.899	119.231	110.12	35.33	141.78	94.55		1934	YMR263W
YBR086C	82.16	422624	70.65	420129	TRUE	3.02	422623	-8.54	420122	TRUE	99.4163	99.2836	40.3117	46.4426	42.5435	41.7993	0.393256	7.99533	3.20402	-6.34	422119	-8.27	419356	TRUE	4.4		132.108	85.8095	85.9438	161.913	124.769	125.689	116.48	51.85	49.61	146.48	95.6	95.47	132.845	85.3222	163.193	125.835	104.92	41.09	135.8	85.51		1938	YBR111C
YBR087W	83.67	424822	69.14	424932	TRUE	28.76	423836	-27.48	424938	TRUE	77.2142	96.1909	0.049321	23.3937	44.6265	36.4949	-0.0275309	5.92438	-0.217593	-4.81	424674	-9.88	424937	TRUE	1.8		128.547	87.1047	80.8859	157.92	125.369	120.83	116.17	72.89	62.93	145.62	112.57	105.27	111.39	48.6974	142.334	105.014	104.48	25.73	136.45	97.49		1943	YBR110W
YBR088C	79.29	424993	69.14	424932	TRUE	18.02	425008	15.17	424952	TRUE	77.2142	97.078	23.3937	0.049321	44.0274	42.1428	0.188025	5.92438	1.56068	-5.36	425456	-5.39	424920	TRUE	5.8		129.225	86.8161	85.6535	158.414	125.357	124.832	113.53	64.3	55.14	144.55	105.85	98.16	111.39	66.3843	142.334	105.014	104.48	58.76	136.45	97.49		1946	YBR109C
YBR089C-A	92.1	426184	73.27	426089	TRUE	46.55	426347	-7.03	426032	TRUE	92.9954	103.696	22.3115	43.2713	64.814	43.3896	0.218215	7.521	1.81523	-1.88	426381	-9.88	425940	TRUE			136.448	104.641	88.1912	166.201	140.609	128.532	123.81	88.27	70.12	152.47	124.59	113.31	126.378	68.5598	156.662	110.101	106.98	42.93	137.36	87.45		1949	YBR108W
YBR089W	86.72	425538	73.27	426089	TRUE	20.93	425744	25.97	425916	FALSE	92.9954	96.44	43.2713	22.3115	39.7823	44.7273	0.452494	7.521	3.64127	-5.39	425762	-3.88	425887	FALSE	0.1	Dubious	128.333	83.6931	87.1147	157.292	123.221	125.298	118.88	67.07	72.61	148.05	108.52	112.43	126.378	85.8146	156.662	110.101	106.98	71.67	137.36	87.45		1954	YBR108W
YBR091C	92.45	427156	77.22	427096	TRUE	40.64	427156	32.71	427097	TRUE	87.4323	107.531	41.1615	41.4026	57.6755	50.9985	0.330204	6.31776	2.72357	-5.44	427468	-2.89	427055	FALSE	1.2		139.586	100.15	93.8619	168.725	138.464	132.498	125.13	83.49	76.42	154.79	122.07	116.59	120.228	83.5085	149.968	121.64	109.77	75.43	139.26	113.86		1963	YBR107C
YBR092C	77.5	427703	75.89	427663	TRUE	32.7	428735	19.24	427657	TRUE	86.2193	104.226	37.3852	22.1701	51.9325	49.1423	0.366233	6.88949	2.95535	-4.12	429078	-4.17	427633	TRUE	4.9		136.264	94.5637	92.7883	165.376	132.996	132.118	111.58	76.77	55.85	142.43	113.45	99.74	120.028	80.0908	150.673	118.528	110.35	63.86	141.52	103.52		1970	YBR106W
YBR093C	82.92	429570	80.2	429530	TRUE	32.68	430609	19.18	429511	TRUE	92.584	101.942	39.651	23.599	50.7294	49.2858	0.390491	7.43565	3.18913	-4.12	430928	-6.34	429492	TRUE	0.3		133.679	93.069	92.4837	162.515	131.234	131.413	114.72	77.99	70.22	143.54	118.2	111.84	126.597	82.5268	157.448	121.126	114.08	63.88	144.65	104.03		1978	YBR105C
YBR094W	81.49	432643	80.11	434364	TRUE	22.97	432062	6.47	434375	TRUE	85.5184	97.199	21.0508	18.9008	44.9496	36.9763	0.147091	6.82273	1.22236	-6.37	433760	-6.37	434387	FALSE	0.3		129.925	87.6998	81.5524	159.635	126.209	121.664	114.18	69.19	54.01	143.82	110.72	99.86	119.985	66.1904	151.219	107.196	115.05	54.72	146.69	96.68		1981	YBR104W
YBR095C	83.26	434637	80.11	434364	TRUE	20.08	435081	1.69	434307	TRUE	85.5184	96.9609	18.9008	21.0508	49.118	34.133	0.0604545	6.82273	0.632818	-7.28	435040	-9.88	434299	TRUE	0.7		129.533	90.9503	79.0905	159.104	128.653	119.531	116.91	66.72	55.05	147.41	108.58	98	119.985	65.4232	151.219	107.196	115.05	51.79	146.69	96.68		1995	YBR101C
YBR096W	80.89	436707	78.51	436748	TRUE	16.41	436138	10.53	436781	TRUE	85.6158	96.9411	32.4641	24.8806	39.1654	41.3921	0.299247	6.7477	2.45188	-5.36	436106	-6.17	436826	TRUE	4.8		129.804	83.1826	84.7005	159.635	122.803	123.695	113.74	63.16	66.66	143.5	105.12	106.94	119.092	75.908	149.438	109.668	112.35	58.18	142.66	96.17		1998	YBR098W
YBR097W	77.58	441194	82.18	441461	FALSE	11.79	441309	-4.19	441339	TRUE	91.5579	92.8696	26.7869	29.0535	38.157	34.5164	0.205522	7.15209	1.73567	-6.34	437494	-8.9	441314	TRUE	0.3		125.678	81.5552	78.677	155.447	120.616	118.405	109.2	60.87	41.65	137.53	102.32	87.05	125.421	72.7728	156.133	114.092	115.71	46.7	145.62	106.36		2000	YBR097W
YBR101C	82.83	443818	77.93	443743	TRUE	26.08	443818	1.99	443743	TRUE	92.0999	98.185	27.9622	39.8757	48.1787	35.3368	0.273786	7.45983	2.27173	-3.69	444176	-7.62	443725	TRUE	2.2		130.725	90.2382	80.363	160.27	128.142	120.87	116.23	70.53	61.37	146.39	110.49	104.43	125.129	73.7185	155.093	114.847	111.91	50.5	142.61	93.82		2007	YBR096W
YBR102C	79.22	446677	79.45	445040	FALSE	23.73	446678	30.37	444915	FALSE	93.8395	97.2534	45.1942	40.4628	48.2268	37.7819	0.446811	7.50578	3.64403	-5.39	446204	-4.44	444843	FALSE	0.2		129.992	90.3402	82.0834	159.712	128.292	121.952	112.75	67.38	55.78	143.06	106.61	98.63	126.78	87.8532	156.672	126.282	112.29	76.79	142.02	115.85		2010	YBR095C
YBR103C-A	79.33	449345	81.95	449311	FALSE	13.11	449358	37.38	449310	FALSE	82.252	101.712	38.372	27.39	35.9307	38.5233	-0.468	4.274	-1.17	-3.9	449390	-2.78	449310	FALSE		Dubious	134.811	80.8236	83.7881	164.868	121.215	124.522	112.7	59.29	63.28	142.78	100.73	103.98	114.902	79.502	144.494	116.526	114.54	78.77	144.07	116.03		2013	YBR094W
YBR103W	82.46	449310	81.95	449311	TRUE	29.64	449310	25.01	449313	TRUE	82.252	100.119	27.39	38.372	53.575	42.2478	0.412	4.274	2.698	-4.64	448473	1.64	449310	FALSE	0.7		132.348	95.6375	86.0094	161.62	133.566	125.414	115.02	73.53	62.12	144.54	113	105.71	114.902	71.75	144.494	116.526	114.54	69.87	144.07	116.03		2029	YBR091C
YBR104W	89.44	450643	74.83	450701	TRUE	32.93	450505	27.54	450704	TRUE	83.9385	103.432	39.5973	21.7783	48.5439	45.0821	0.383496	6.61137	3.06429	-4.46	449774	-3.79	450675	FALSE	1		135.959	92.4001	88.7488	165.509	131.916	128.08	121.16	76.54	65.74	149.92	115.78	108.67	116.356	81.5053	145.745	106.959	106.81	70.47	135.77	97.53		2032	YBR089C-A
YBR105C	88.23	451563	74.83	450701	TRUE	19.82	450878	4.68	450853	TRUE	83.9385	103.076	21.7783	39.5973	52.8443	48.1641	0.192345	6.61137	1.58987	-5.36	451101	-9.88	450816	TRUE	2		135.496	94.8885	91.993	164.948	132.797	131.483	120.45	66.35	62.79	149.67	108.07	105.4	116.356	66.6508	145.745	106.959	106.81	53.99	135.77	97.53		2034	YBR089W
YBR106W	90.79	452940	80.33	453284	TRUE	33.78	453218	6.28	453283	TRUE	94.5702	104.716	32.1211	38.9852	55.0751	49.6535	0.290965	7.5667	2.37665	-3.88	452754	-9.88	453242	TRUE	19.8		136.517	97.0739	93.0957	165.419	134.951	132.246	122.35	79.4	76.96	151	119.97	117.72	127.409	77.3011	157.212	120.769	115	53.94	146.41	102.22		2038	YBR087W
YBR107C	88.46	453789	80.33	453284	TRUE	36.95	454521	16.52	453356	TRUE	94.5702	102.56	38.9852	32.1211	53.8615	44.6254	0.380386	7.5667	3.08004	-5.36	454082	-6.42	453453	TRUE	0.6		134.989	96.2574	88.5543	164.449	134.487	128.119	120.45	81.4	66	149.46	121.4	108.97	127.409	82.0259	157.212	120.769	115	62.15	146.41	102.22		2042	YBR086C
YBR108W	84.74	457070	80.71	457762	TRUE	34.42	457284	24.68	457782	TRUE	89.9489	109.334	40.8231	30.2884	63.7726	52.5535	0.433451	7.34784	3.47847	-6.42	457183	-5.19	457736	FALSE			141.762	104.616	96.8465	171.241	141.492	136.769	117.1	78.51	59.92	146.32	115.86	103.44	123.19	83.3916	153.338	116.365	113.7	69.2	143.14	105.42		2054	YBL032W
YBR109C	89.18	458119	80.71	457762	TRUE	33.27	458124	15.88	457659	TRUE	89.9489	99.7224	30.2884	40.8231	47.5322	39.5539	0.307647	7.34784	2.52204	-3.05	458151	-4.53	457896	TRUE	8.3		131.767	89.8061	83.6558	160.871	127.9	123.353	121.4	76.25	64.27	150.63	114.92	107.5	123.19	75.6124	153.338	116.365	113.7	63.07	143.14	105.42		2055	YBR085W
YBR109W-A	93.4	458807	94.79	458864	FALSE	23.48	458639	33.08	458863	FALSE	100.445	99.3718	38.8132	43.1066	37.0749	49.76	0.423415	8.14585	3.51707	-3.3	458645	-0.87	458840	FALSE		Dubious	131.48	81.998	90.8938	160.64	122.421	127.975	124.61	70.24	79.91	152.88	112.15	119.25	134.659	85.14	165.717	124.495	129.24	80.14	160.5	119		2080	YBR233W-A
YBR110W	82.7	459425	76.34	460288	TRUE	16.93	458913	5.86	460284	TRUE	93.4878	96.6159	38.0036	38.3673	40.6883	38.7762	0.373486	7.53136	3.03549	-5.36	459712	-7.62	460269	TRUE	0.7		129.539	84.3664	82.6457	159.424	123.689	122.132	115.63	64.98	63.2	145.48	107.86	104.78	126.353	81.6997	156.175	121.395	109.53	52.56	139.46	101.72		2082	YBR234C
YBR111C	88.27	461860	76.34	460288	TRUE	15.14	461864	8.94	460612	TRUE	93.4878	101.945	38.3673	38.0036	51.6164	41.6707	0.379332	7.53136	3.08948	-3.75	461421	-7.62	460600	TRUE	5.1		134.617	94.0265	86.1503	164.292	132.258	126.195	121.45	62.57	72.03	151.54	105.13	114.4	126.353	82.0651	156.175	121.395	109.53	58.97	139.46	101.72		2087	YBR235W
YBR111W-A	77.11	462203	70.31	462681	TRUE	19.13	462440	3.8	462724	TRUE	83.4635	89.8549	18.8612	23.7868	36.547	24.6303	0.17589	6.73462	1.46137	-9.88	462485	-9.88	462748	FALSE			122.966	79.6574	70.3279	152.998	118.453	111.389	110.22	65.43	57.45	140.2	105.74	98.57	117.367	64.4203	148.089	109.514	105.23	51.89	136.22	92.16		2091	YBR236C
YBR112C	86.31	462874	70.31	462681	TRUE	32.35	464772	1.39	462675	TRUE	83.4635	105.118	23.7868	18.8612	61.3616	46.5605	0.211301	6.73462	1.73325	-5.36	464748	-6.01	462720	TRUE	0.8		137.211	101.511	90.9816	166.377	137.755	130.994	119.68	76.33	53.92	149.71	115.89	98.02	117.367	68.9424	148.089	109.514	105.23	49.26	136.22	92.16		2128	YBR241C
YBR113W	87.25	465821	89.82	467160	FALSE	0.76	465778	6.33	467050	FALSE	107.634	105.847	52.1487	45.7776	45.0481	49.8911	0.518851	8.68215	4.21286	-9.88	465778	-9.88	467072	FALSE	0.9	Dubious	138.378	89.688	92.5153	167.937	129.888	130.927	120.23	53.81	46.16	150.13	101.35	95.61	140.926	95.5416	171.177	131.463	123.21	58.03	153.48	91.16		2147	YBR273C
YBR114W	81.95	469591	78.23	469658	TRUE	18.37	469613	8	469661	TRUE	87.7097	101.193	27.5451	37.9767	50.9837	39.5391	0.188295	6.66225	1.49217	-4.95	468799	-5.36	469619	TRUE	0.2		133.581	93.2437	84.1066	162.999	131.338	124.221	115.81	64.41	60.76	146.49	105.66	105.76	121.076	72.2091	151.33	119.57	112.63	55.4	143.74	109.58		2148	YBR272C
YBR115C	83.38	473913	78.23	469658	TRUE	21.78	473654	26.79	469656	FALSE	87.7097	100.762	37.9767	27.5451	46.6073	45.3822	0.328062	6.66225	2.65333	-6.64	472491	-3.18	469671	FALSE	2.1		133.241	89.9287	88.7472	162.738	128.957	127.809	115.12	66.83	63.21	143.5	107.3	104.67	121.076	80.9185	151.33	119.57	112.63	70.39	143.74	109.58		2154	YBR271W
YBR116C	81.71	474271	78.58	473963	TRUE	5.28	474276	33.39	473995	FALSE	98.8026	99.8533	45.1941	35.373	41.858	48.1911	0.444051	7.90026	3.60073	-6.42	474283	-2.7	473988	FALSE		Dubious	132.266	85.9796	90.3727	161.702	125.704	128.386	114.44	53.45	72.18	144.1	96.62	112.86	131.963	87.921	162.067	126.41	111.45	75.35	141.18	112.39		2160	YBR270C
YBR118W	88.32	477667	66.68	479081	TRUE	32.17	477669	-14.09	479098	TRUE	90.6981	105.434	31.0674	31.2477	54.1683	51.8151	0.2975	7.25545	2.40301	-3.9	478694	-6.64	479088	TRUE	49.6		137.19	96.9907	94.5566	166.054	135.603	133.086	120.85	77.2	74.79	150.24	117.69	115.01	124.719	75.884	155.57	115.685	102.2	36.46	134.32	97.95		2164	YBR269C
YBR119W	76.24	479390	78.97	480396	FALSE	13.24	479397	17.78	480408	FALSE	85.1881	97.5358	27.5119	21.7716	46.8104	32.4633	0.281681	6.95044	2.21549	-4.92	479654	-2.73	480429	FALSE	0.4		130.705	88.9822	78.3047	160.813	126.981	119.53	109.54	58.74	56.31	139.69	99.56	101.56	118.824	71.4518	149.311	108.559	113.06	62.6	143.62	97.83		2169	YBR268W
YBR120C	79.76	480435	78.97	480396	TRUE	23.35	480434	7.93	480396	TRUE	85.1881	94.6217	21.7716	27.5119	45.7169	25.4346	0.215487	6.95044	1.77681	-3.76	480442	-5.14	480418	TRUE	0.7		128.082	87.8476	72.0876	158.444	125.805	114.008	113.88	67.39	56.34	144.78	106.96	100.09	118.824	67.4912	149.311	108.559	113.06	55.33	143.62	97.83		2171	YBR267W
YBR121C	89.43	483109	77.27	481317	TRUE	24.23	481668	19.1	481244	TRUE	93.0557	101.112	38.9776	31.6452	45.3115	42.1191	0.372195	7.44862	3.04174	-7.62	483166	-5.15	481344	FALSE	8.6		133.589	88.6604	85.8772	163.086	127.708	125.277	120.31	69.08	48.82	148.33	109.39	93.8	126.35	82.1946	156.556	121.096	110.69	64.47	140.31	105.21		2173	YBR266C
YBR122C	88.26	484004	83.37	483508	TRUE	36.71	484477	-1.05	483449	TRUE	98.7509	99.3025	41.3757	40.5346	51.7259	40.2284	0.403362	7.97714	3.29846	-4.93	484174	-7.62	483166	TRUE	1		131.638	93.6874	84.2119	161.004	131.518	123.806	119	80.73	59.06	146.9	118.05	103.09	131.511	85.2551	161.256	124.76	116.48	50.04	145.61	95.8		2174	YBR266C
YBR123C	80.33	486260	84.9	484701	FALSE	25.44	486233	20.05	484710	TRUE	95.976	98.1921	38.3106	28.1841	49.2271	36.8064	0.360125	7.6865	2.94183	-4.12	485160	-6.42	484723	TRUE	0.8		130.871	91.2955	81.574	160.541	129.211	121.856	113.78	68.69	57.34	143.89	107.56	100.91	129.269	81.8459	159.483	121.03	117.92	65.83	147.66	106.94		2178	YBR265W
YBR124W	85.65	486771	77.78	486996	TRUE	9.66	486764	18.67	486995	FALSE	86.8061	99.0236	33.6978	19.7594	40.4361	49.4502	0.311108	6.91488	2.49982	-5.36	486517	-8.6	487186	TRUE		Dubious	131.966	84.9694	91.3036	161.875	125.056	129.027	118.49	58.43	61.98	148.27	102.15	104.93	120.071	76.6425	150.232	107.478	112.11	63.29	143.1	87.62		2181	YBR264C
YBR125C	83.61	487441	77.78	486996	TRUE	21.1	487912	-8.34	487014	TRUE	86.8061	100.747	19.7594	33.6978	49.3911	41.3189	0.148054	6.91488	1.23605	-4.64	487908	-9.88	487047	TRUE	1.1		133.143	92.2777	85.6419	162.567	130.927	125.545	116.65	67.36	64.76	146.6	108.9	107.31	120.071	65.9751	150.232	107.478	112.11	42.39	143.1	87.62		2184	YBR263W
YBR126C	88.52	488987	85.78	488796	TRUE	33.62	489763	19.28	488473	TRUE	99.9495	106.912	33.9839	48.4207	56.4486	52.8014	0.324734	8.0315	2.68702	-2.89	489233	-9.88	488589	TRUE	2.8		138.857	99.2685	95.731	167.894	137.888	134.434	121.44	78.66	70.5	151.3	119.18	111.44	133.288	78.906	163.556	119.314	119.1	66.14	149.31	106.58		2187	YBR262C
YBR126W-B	110.83	491061	83.65	491148	TRUE	30.48	491061	13.82	491128	TRUE	93.2372	117.771	28.8938	26.2314	58.8397	64.7312	0.23005	7.4056	1.87405	-1.67	490941	-9.88	491089	TRUE		Dubious	149.622	102.893	107.012	178.608	142.627	145.182	143.41	78.94	97.78	173.01	122.51	136.54	127.207	74.488	158.021	113.192	117.24	61.7	147.64	90.29		2189	YBR261C
YBR127C	91.01	491889	83.65	491148	TRUE	32.76	492102	-8.11	491187	TRUE	93.2372	103.52	26.2314	28.8938	51.1304	47.8801	0.2262	7.4056	1.83875	-6.34	492096	-9.88	491215	TRUE	5.8		135.733	94.0499	91.3506	165.001	132.737	130.518	122.77	77.11	73.36	151.59	117	114.03	127.207	72.0331	158.021	113.192	117.24	43.82	147.64	90.29		2193	YBR260C
YBR128C	84.86	493364	84.98	492874	FALSE	25.86	493498	5.42	492925	TRUE	94.7925	95.7062	34.2273	38.3502	48.5921	37.5533	0.3235	7.65885	2.65435	-6.13	494010	-9.88	492949	TRUE	0.1		128.197	90.4452	81.865	157.689	128.165	121.741	116.87	70.27	58.81	145.83	110.05	102.18	127.742	79.1731	157.645	119.602	117.37	54.59	146.6	98.68		2196	YBR259W
YBR129C	82.18	494552	72.57	494282	TRUE	18.04	494356	-11.05	494282	TRUE	85.6554	98.9869	25.9109	18.4754	45.5774	35.2845	0.246987	6.77247	2.00218	-5.15	495028	-9.88	494314	TRUE	0.9		131.618	88.5727	80.026	161.247	127.304	120.277	116.11	64	52.73	146.72	105.26	96.07	120.035	70.6798	151.191	110.91	107.75	39.49	139.58	84.71		2197	YBR258C
YBR130C	76.31	496254	80.47	495527	FALSE	15.17	496273	23.64	495504	FALSE	93.475	96.1125	41.0728	35.3041	46.5606	28.6586	0.377244	7.3624	3.09146	-5.36	496803	-5.14	495488	FALSE	0.7		128.866	88.1925	74.7398	158.595	125.705	116.161	109.41	61.28	51.2	139.39	101.19	93.71	126.916	84.6151	157.257	123.818	113.97	69.52	144.22	110.74		2198	YBR257W
YBR132C	89.31	499665	76.2	499343	TRUE	10.34	500043	-16.23	499504	TRUE	96.0185	103.227	29.2443	45.2497	42.7619	49.7566	0.286531	7.75539	2.35344	-7.62	499999	-9.88	499335	TRUE	0.1		136.052	87.6691	92.5499	165.869	128.102	131.116	122.65	59.46	61.01	152.29	103.51	104.06	129.075	75.1454	159.077	116.407	111.35	37.75	141.23	83.98		2200	YBR256C
YBR133C	86.73	503050	82.93	501548	TRUE	19.65	503530	23.29	501541	FALSE	100.314	101.718	44.4372	49.8173	48.5005	44.8249	0.419311	8.03284	3.44099	-4.53	503504	-6.53	501662	TRUE	1.3		134.35	91.333	88.8368	163.989	129.931	128.476	120.09	66.94	64.5	149.81	109.32	105.81	133.464	88.3243	163.564	127.85	116.74	69.12	147.26	110.29		2202	YBR255C-A
YBR134W	86.85	504283	93.08	504668	FALSE	16.96	504513	29.86	504671	FALSE	99.9353	98.9337	50.7064	49.1424	41.0822	38.7301	0.485972	7.99517	3.94118	-7.62	504546	-9.88	504672	TRUE		Dubious	131.649	84.9007	83.116	161.354	124.35	123.065	120.41	66.23	67.09	150.5	110.46	108.6	132.128	93.597	161.367	129.005	126.88	76.6	155.44	113.68		2203	YBR255W
YBR135W	94.92	504853	79.37	505347	TRUE	36.13	505294	16.74	505472	TRUE	92.4726	110.104	43.7357	20.1793	64.6617	54.7924	0.438981	7.43358	3.54477	-1.55	505050	-3.12	505470	TRUE	1.2		142.143	105.636	98.3984	171.273	142.632	137.717	126.26	79.3	76.55	154.72	118.08	118.62	125.775	85.0622	155.985	110.827	112.83	61.55	143.11	85.28		2209	YBR254C
YBR136W	75.01	507418	79.91	512959	FALSE	15.04	507625	30.59	513029	FALSE	93.1911	96.2584	40.9804	38.5613	42.3676	36.5773	0.405277	7.52926	3.32214	-7.45	508033	-2.94	512993	FALSE	0.2		129.106	85.4483	80.9037	158.921	124.243	120.789	108.45	60.01	54	138.73	100.16	97.11	126.255	84.0162	156.254	122.363	113.07	73.83	142.83	100.88		2211	YBR253W
YBR137W	85.57	513039	76.89	513629	TRUE	28.1	513039	13.04	513654	TRUE	87.3769	100.616	25.7474	35.2898	48.0292	40.9659	0.259833	6.96883	2.15339	-4.77	513392	-6.64	513624	TRUE	1.9		133.417	90.8344	84.8318	163.203	129.406	124.325	119.13	73.01	64.49	149.01	113.39	104.88	120.704	70.8458	150.921	117.021	111.14	59.77	142.14	106.99		2213	YBR252W
YBR138C	81.54	514611	76.89	513629	TRUE	21.75	514333	22.82	513577	FALSE	87.3769	95.0184	35.2898	25.7474	45.164	29.4648	0.377778	6.96883	3.07161	-4.64	513769	-6.01	513700	TRUE	0.1		127.962	87.085	75.3535	157.86	124.852	116.607	114.76	67.83	48.71	144.74	108.67	94.54	120.704	78.3102	150.921	117.021	111.14	67.16	142.14	106.99		2217	YBR251W
YBR139W	85.29	515662	74.57	517275	TRUE	24.27	515662	14.57	517251	TRUE	82.2613	101.541	24.2404	14.9099	46.3382	47.3625	0.220124	6.36547	1.7423	-7.45	515976	-5.15	517257	FALSE	1		134.12	89.9356	90.5789	163.711	129.21	129.517	118.52	68.67	68.98	147.28	108.57	110.37	116.122	67.9534	146.801	103.84	109	59.15	140.17	87.04		2220	YBR250W
YBR140C	78.99	522440	74.57	517275	TRUE	12.51	525713	-8.49	517298	TRUE	82.2613	95.6611	14.9099	24.2404	39.1861	38.5341	0.0870186	6.36547	0.762236	-8.43	526555	-6.37	517288	FALSE	0.8		128.308	82.7475	82.3271	157.942	121.959	121.743	111.82	60.98	49.76	140.83	104.07	93.55	116.122	61.778	146.801	103.84	109	41.92	140.17	87.04		2225	YBR249C
YBR141C	86.81	527683	80.41	526927	TRUE	34.55	527680	2.65	526827	TRUE	94.5514	101.96	33.6496	33.9489	52.2273	41.4243	0.332739	7.62033	2.7209	-4.12	527245	-9.88	526830	TRUE	0.6		134.614	94.6009	85.773	164.274	132.803	125.7	118.94	77.13	66.56	148.09	115.23	107.51	128.146	78.4496	158.628	118.745	113.09	54.35	142.7	99.53		2228	YBR248C
YBR141W-A	93.36	527165	86.81	527683	TRUE	39.56	527165	14.46	528138	TRUE	99.9786	106.391	37.0796	50.6377	52.9894	58.6674	0.359299	8.08887	2.93326	-2.31	527188	-8.6	528119	TRUE		Dubious	138.351	96.5465	99.7025	167.399	135.812	136.731	126.35	83.63	87.19	156.16	123.31	125.27	132.778	81.8008	162.562	131.244	118.94	62.24	148.09	115.23		2231	YBR247C
YBR142W	83.08	530405	79.07	530755	TRUE	28.46	528834	-2.81	530815	TRUE	86.4412	96.4201	24.4381	25.4928	46.7185	33.8304	0.216034	7.06724	1.75806	-4.64	528878	-6.64	530857	TRUE	2.6		128.986	88.7762	78.7351	158.549	126.672	119.127	117.35	72.91	50.14	147.2	112.88	95.35	120.559	69.3516	151.483	111.298	114.09	47.55	145.63	96.78		2234	YBR246W
YBR143C	84.45	530902	79.07	530755	TRUE	22.72	531236	6.96	530756	TRUE	86.4412	97.2568	25.4928	24.4381	40.996	37.4764	0.300086	7.06724	2.44203	-6.13	531513	-6.13	530780	FALSE	6.1		130.146	84.9058	81.5814	160.002	124.438	121.272	117.2	69.1	52.18	146.88	110.42	97.06	120.559	70.6859	151.483	111.298	114.09	54.32	145.63	96.78		2255	YBR276C
YBR144C	80.56	533248	81.94	532518	FALSE	22.87	533247	7.3	533086	TRUE	93.6331	101.029	36.1015	39.1383	44.7024	44.4166	0.356698	7.55468	2.92723	-8.43	533243	-6.34	533024	FALSE		Dubious	133.771	87.9708	88.3707	163.508	126.943	127.957	113.17	66.9	67.61	142.72	106.29	109.29	126.478	79.7824	156.284	119.087	115.77	55.13	146.42	98.03		2257	YBR277C
YBR145W	82.78	534808	74.29	534884	TRUE	18.85	534800	-4.38	534851	TRUE	88.9775	105.301	29.9807	27.6597	49.4134	51.0927	0.293288	7.18791	2.39791	-3.73	534751	-5.36	534839	TRUE	0.6		137.775	93.4814	93.7024	167.283	133.191	132.11	115.85	65.02	65.67	145.83	106.47	105.07	122.268	74.5271	152.457	112.794	107.78	44.73	137.93	99.23		2258	YBR278W
YBR146W	82.72	535608	79.04	536415	TRUE	27.35	535658	6.31	536262	TRUE	96.0999	100.206	40.3328	38.8249	48.5493	37.2068	0.392479	7.76719	3.1845	-5.14	535385	-8.43	536307	TRUE	2.1		132.958	90.9919	82.2542	162.701	129.241	122.788	114.96	70.26	58.77	144.19	108.74	102.05	129.246	83.6087	159.329	123.178	112.3	54.38	142.18	95.62		2261	YBR279W
YBR147W	82.31	537459	80.83	537773	TRUE	16.58	537440	25.18	537775	FALSE	96.2839	97.4222	45.1541	31.7245	40.5293	44.2791	0.437864	7.73532	3.54493	-7.62	537302	-7.62	537752	FALSE			130.253	84.3918	87.0496	160.057	123.879	125.574	116.77	62.38	66.02	148	103.5	107.84	129.721	87.879	160.065	118.554	114.78	68.65	145.54	97.6		2264	YBR280C
YBR148W	81.8	538974	73.25	539739	TRUE	31.4	538953	18.43	539746	TRUE	93.7114	95.9064	42.4388	33.9758	47.2244	24.7379	0.398622	7.46208	3.21484	-5.22	538124	-4.04	539707	FALSE	0.1		128.551	88.666	71.3996	158.184	126.012	113.324	115.58	72.91	33.41	145.49	110.24	82.26	127.773	85.1646	158.671	120.356	107.2	62.54	137.92	97.79		2269	YBR281C
YBR149W	89.41	541015	83.3	541165	TRUE	22.97	541015	9.25	541074	TRUE	87.7513	103.027	20.0829	28.2078	52.3775	44.2045	0.175185	6.98635	1.39746	-4.41	540559	-6.17	541028	TRUE	2.5		135.378	94.6142	88.3096	164.768	132.694	128.031	121.94	69.04	75.74	151.12	110.44	117.31	121.113	66.3939	151.362	112.824	115.99	57.24	145.57	106.48		2276	YBR282W
YBR150C	60.81	541584	83.3	541165	FALSE	6.42	543557	21.74	541101	FALSE	87.7513	95.8557	28.2078	20.0829	41.7337	35.4877	0.275556	6.98635	2.28942	-9.88	541251	-4.93	541068	FALSE	0.4		128.385	84.7813	79.8241	157.912	123.543	119.713	95.88	54.39	36.08	127.52	97.39	80.69	121.113	72.7662	151.362	112.824	115.99	66.49	145.57	106.48		2277	YBR283C
YBR151W	90.55	545442	84.18	546071	TRUE	25.42	545815	-10.24	546201	TRUE	94.4974	103.07	23.2534	34.8952	48.2745	41.6703	0.221579	7.66594	1.83198	-5.36	545824	-8.6	546187	TRUE	2.6		135.723	91.464	86.124	165.384	130.381	126.147	123.23	72.2	71.54	152.87	114.23	112.82	128.116	69.4915	158.619	118.378	118.54	41.67	149.57	105.31		2281	YBR284W
YBR152W	85.49	547195	83.43	547435	TRUE	33.66	546380	31.74	547445	TRUE	96.8636	101.937	45.4352	34.134	58.5296	28.7928	0.458857	7.88852	3.70729	-4.16	546672	-5.62	547342	TRUE			134.42	98.778	75.8622	163.925	135.1	118.171	118.67	77.75	50.09	148.59	117.02	95.8	129.317	87.6016	158.78	120.034	115.36	74.57	144.3	109.53		2289	YBR285W
YBR153W	85.24	547458	79.32	548300	TRUE	31.01	547461	2.33	548280	TRUE	88.8547	102.013	22.8992	34.0873	52.0796	42.1541	0.189763	7.0142	1.56757	-6.64	547819	-5.36	548290	FALSE	1		134.529	94.4953	86.6063	164.064	132.734	126.628	117.2	74.09	57.86	146.17	112.65	101.03	122.263	68.8268	152.558	116.399	113.08	51.48	143.4	105.6		2291	YBR286W
YBR154C	84.8	548687	79.32	548300	TRUE	25.41	548673	21.26	548286	TRUE	88.8547	97.1462	34.0873	22.8992	47.6076	37.2732	0.310473	7.0142	2.58089	-5.36	548919	-7.02	548240	TRUE	4.9		129.815	89.7427	81.5548	159.473	127.712	121.404	118.06	69.29	58.23	148.21	108.37	101.02	122.263	77.417	152.558	116.399	113.08	65.69	143.4	105.6		2296	YBR287W
YBR155W	86.6	550516	83.52	550961	TRUE	34.29	550587	20.51	551084	TRUE	90.6495	99.9404	40.6748	22.7857	53.3655	33.061	0.360621	7.15661	2.95243	-5.39	549912	-6.42	551077	TRUE	1		132.695	94.7637	78.6287	162.438	132.096	119.612	119.08	78.44	51.47	148.41	118.16	95.93	124.051	83.7585	154.346	109.656	116.18	69.25	145.79	95.88		2300	YBR288C
YBR156C	81.08	553028	83.52	550961	FALSE	28.26	551769	5.03	550970	TRUE	90.6495	98.5837	22.7857	40.6748	48.9518	29.7675	0.188418	7.15661	1.61831	-3.92	552458	-5.36	550940	TRUE	0.3		131.629	90.5685	76.5031	161.629	128.078	118.518	113.7	72.74	54.86	142.97	112.56	97.59	124.051	68.5474	154.346	109.656	116.18	52.94	145.79	95.88		2303	YBR289W
YBR157C	89.46	553589	77.25	553466	TRUE	16.47	553537	-3.97	553468	TRUE	91.8157	100.543	25.499	22.4288	48.1542	39.208	0.222616	7.45125	1.84721	-7.62	554117	-9.88	553511	TRUE	0.4		133.063	90.5483	83.7001	162.597	128.752	123.745	122.37	63.43	57.11	152.17	105.58	102.18	125.46	70.9716	155.976	111.832	111.94	45.71	142.97	90.2		2311	YBR290W
YBR158W	82.97	557628	70.85	558305	TRUE	17.69	557918	2.82	558313	TRUE	91.8553	97.9595	35.3798	34.2939	45.375	39.3806	0.338955	7.41164	2.77215	-6.42	557317	-7.62	558549	TRUE	5.2		130.599	88.049	83.3588	160.233	126.491	122.945	115.05	64.29	64.78	144.13	106.12	106.5	124.882	79.155	154.843	117.636	105.46	49.73	136.67	100.34		2313	YBR291C
YBR159W	80.98	559721	62.89	559789	TRUE	7.13	558773	12.09	559773	FALSE	88.707	98.0108	40.0806	15.1031	42.7902	42.0821	0.381396	7.07929	3.08046	-7.45	558818	-5.03	559746	FALSE	6.1		130.622	86.3967	85.3696	160.23	125.664	124.348	115.53	57.6	63.18	146.83	102.64	104.54	122.731	81.9462	153.578	105.927	97.42	57.29	128.63	89.39		2320	YBR293W
YBR160W	84.81	560290	73.73	561021	TRUE	23.8	560300	12.29	561462	TRUE	97.8995	99.8319	38.5577	34.0921	50.4609	46.1158	0.371012	7.84748	3.01592	-4.93	560331	-7.62	561472	TRUE	2.2		132.291	93.0736	89.3205	161.769	131.482	128.242	116.83	69.01	71.18	145.86	109.63	110.28	131.309	82.8315	161.635	120.14	107.09	61.67	137.29	81.45		2323	YBR294W
YBR161W	78.92	561647	69.65	562992	TRUE	15.36	562471	-21.79	563040	TRUE	84.4041	98.2045	25.4962	11.5697	44.7397	41.2647	0.235682	6.7365	1.9185	-6.42	562376	-9.88	563012	TRUE	0.4		130.9	88.0014	85.2144	160.585	126.968	124.784	112.02	63.58	63.96	142	104.95	104.69	118.78	69.8934	149.929	101.219	105.37	31.72	136.03	88.23		2329	YBR296C
YBR162C	91.39	563333	69.65	562992	TRUE	22.52	563198	-13.09	563147	TRUE	84.4041	103.787	11.5697	25.4962	48.7982	54.912	0.09725	6.7365	0.840182	-4.77	564527	-7.62	563135	TRUE	7.4		135.694	92.0887	96.843	164.688	131.098	134.658	123.87	71.68	73.47	153.35	115.84	115.28	118.78	58.8246	149.929	101.219	105.37	40.98	136.03	88.23		2333	YFL054C
YBR162W-A	93.08	565412	86.52	565452	TRUE	38.45	565403	20.93	565713	TRUE	97.4441	99.829	44.0262	38.9625	57.1123	39.3239	0.417432	7.7902	3.39581	-1.5	565371	-6.13	565677	TRUE			132.502	98.4488	83.8499	162.171	135.739	123.926	125.05	83.79	63.59	154.07	124.39	107.36	130.467	87.5366	160.444	122.202	120.15	69.37	150.63	107.86		2338	YFL053W
YBR163W	74.54	567465	77.55	567787	FALSE	16.84	567461	9.58	567842	TRUE	88.1367	95.1836	24.3277	29.9977	41.7472	35.7002	0.229394	7.11662	1.86245	-9.88	566763	-9.88	567851	FALSE	0.7		127.873	84.6128	80.2908	157.542	123.213	120.409	108.66	61.98	47.55	139.52	102.51	90.66	121.583	69.9046	151.91	113.605	110.69	56.51	140.66	99.63		2349	YJL217W
YBR164C	87.01	568416	77.55	567787	TRUE	28.31	568400	15.09	567484	TRUE	88.1367	97.952	29.9977	24.3277	46.2869	40.6855	0.306237	7.11662	2.48369	-4.95	568407	-5.1	567800	TRUE	2.5		130.415	89.491	83.9765	159.89	128.413	122.952	119.57	73.86	63.08	149	113.99	104.5	121.583	74.0199	151.91	113.605	110.69	59.64	140.66	99.63		2370	YCL063W
YBR165W	79	569299	75.47	569803	TRUE	19.26	568847	-3.16	569735	TRUE	86.8218	95.5482	16.1974	29.0568	44.2391	38.7098	0.137785	6.81551	1.09981	-4.41	569179	-7.62	569689	TRUE	0.9		128.115	87.0492	82.7073	157.675	125.609	122.308	113.04	64.7	58.87	143.01	105.51	100.2	121.046	63.3761	152.066	112.065	110.62	47.04	141.87	100.81		2372	YCL061C
YBR166C	77.63	570360	75.47	569803	TRUE	18.45	569989	15.35	569803	TRUE	86.8218	97.8088	29.0568	16.1974	43.8563	39.5214	0.267975	6.81551	2.21354	-7.45	570108	-4.52	569831	FALSE	1.1		130.46	87.1645	83.2557	160.104	126.169	122.624	111.06	65.06	62.29	141.29	106.33	103.74	121.046	72.7654	152.066	112.065	110.62	60.38	141.87	100.81		2380	YCL059C
YBR167C	82.92	571622	73.39	571427	TRUE	26.59	571464	-2.08	571374	TRUE	85.5288	94.5196	23.7764	32.4637	48.7131	29.8325	0.223606	6.86123	1.84836	-4.12	571469	-9.88	571328	TRUE	0.6		127.029	90.1865	75.3332	156.535	127.566	116.242	115.13	72.28	62.56	144.33	113.34	104.72	119.17	69.1748	149.664	109.96	107.77	48	137.99	92.87		2382	YCL058C
YBR168W	81.37	573272	71.7	573784	TRUE	10.53	572941	2.78	573754	TRUE	84.2701	95.0259	27.9539	24.3217	40.5034	34.8095	0.282368	6.71941	2.28306	-7.62	572612	-5.36	573797	FALSE	0.3		128.155	84.0049	79.2915	158.22	123.168	119.308	114.7	58.78	47.03	144.9	102.06	91.98	117.561	72.1105	147.735	108.524	106.28	50.75	137.33	95.1		2384	YCL057C-A
YBR169C	85.43	575988	71.7	573784	TRUE	24.7	575991	9.7	573785	TRUE	84.2701	102.037	24.3217	27.9539	50.7722	41.7905	0.215099	6.71941	1.79316	-4.64	574814	-4.17	573872	FALSE	0.4		134.762	93.32	86.232	164.486	131.672	126.243	119.15	70.04	57.11	149.71	110.78	101.25	117.561	68.6715	147.735	108.524	106.28	54.72	137.33	95.1		2388	YCL057W
YBR170C	84.22	576447	80.29	576107	TRUE	16.42	576525	-2.03	576075	TRUE	89.8606	100.197	27.6356	28.2603	49.2142	41.7808	0.253954	7.11017	2.09613	-8.27	576954	-9.88	576030	TRUE	0.6		132.801	92.101	85.6475	162.409	130.75	125.144	116.27	62.3	57.72	144.8	103.48	100.68	124.216	73.0324	155.365	113.836	114.56	48.33	145.61	93.31		2392	YCL056C
YBR171W	84.52	578757	72.76	579062	TRUE	25.55	578886	8.94	579048	TRUE	82.529	98.0258	22.274	16.2831	44.5688	32.9277	0.223713	6.73006	1.82934	-5.13	578403	-7.4	579024	TRUE	3		130.925	87.5018	78.014	160.793	126.173	118.565	118.85	71.05	60.69	149.3	111.93	102.61	116.235	66.8977	146.777	103.125	107.06	55.68	138.1	85.45		2394	YCL055W
YBR172C	86.73	579375	72.76	579062	TRUE	29.25	581066	-9.54	579077	TRUE	82.529	100.767	16.2831	22.274	53.0572	39.9175	0.149341	6.73006	1.24251	-4.17	581053	-6.64	579064	TRUE	1.1		133.285	94.5927	84.6755	162.819	132.046	124.961	120.42	75.02	40.73	149.95	114.5	88.85	116.235	62.0459	146.777	103.125	107.06	40.59	138.1	85.45		2398	YCL054W
YBR173C	88.98	582164	79.2	581653	TRUE	37.25	581723	14.54	581574	TRUE	94.8101	106.21	32.3283	46.0704	61.2301	46.9624	0.307042	7.60707	2.52231	-2.17	581944	-6.66	581580	TRUE	1.6		137.963	101.833	91.7774	166.826	138.482	132.145	120.62	80.98	72.12	149.33	120.33	113.8	127.764	76.8529	157.671	116.898	111.73	62.31	141.07	105.19		2402	YCL052C
YBR174C	90.23	582510	87.25	582209	TRUE	35.88	582486	29.35	582279	TRUE	96.7815	100.961	47.3263	51.4516	52.4455	53.1123	0.467246	7.83497	3.83461	-3.1	582462	-5.22	582303	TRUE		Dubious	132.442	94.165	94.9657	161.043	131.781	132.705	121.35	80.55	87.69	149.22	120.24	126.46	129.367	89.8519	158.949	128.169	119.77	75.75	149.26	117.47		2407	YCL051W
YBR175W	90.23	582510	76.92	583448	TRUE	38.31	583318	-9.09	583450	TRUE	90.5956	103.175	32.7252	37.6989	52.9731	51.909	0.317732	7.30254	2.59568	-3.46	582990	-9.88	583485	TRUE	0.9		134.893	95.5445	94.1164	163.715	133.927	132.168	121.35	83.2	75.47	149.22	123.55	116.52	124.154	77.1741	154.59	119.64	112.51	42.55	143.83	104.95		2409	YCL050C
YBR176W	83.12	584630	76.9	584691	TRUE	23.26	583715	30.29	584664	FALSE	85.2041	97.9253	36.5795	8.07547	49.4079	44.696	0.365733	6.7974	2.96627	-6.59	583760	-4.64	584695	FALSE	0.6		130.169	91.8186	87.6236	159.448	130.042	126.289	116.21	68.33	54.1	146.2	108.51	97.66	118.918	78.8505	149.473	99.4511	111.74	73.03	143.28	84.93		2412	YCL049C
YBR177C	90.24	584805	76.9	584691	TRUE	25.08	584805	-13.37	584694	TRUE	85.2041	102.735	8.07547	36.5795	49.3396	46.9702	0.045	6.7974	0.541667	-6.17	585276	-6.64	584738	TRUE	1.2		135.408	92.4611	90.4277	165.087	131.322	129.579	122.3	70.09	62.92	151.38	110.54	106.22	118.918	56.2499	149.473	99.4511	111.74	38.52	143.28	84.93		2421	YCL048W
YBR178W	80.8	586196	76.33	586529	TRUE	22.17	586416	11.24	586533	TRUE	84.1029	101.236	26.6633	11.8288	40.6111	34.7787	0.299029	6.80369	2.44913	-6.37	586181	-3.12	586528	FALSE		Dubious	134.815	84.973	80.5284	165.304	124.908	121.683	114.74	67.37	59.31	145.49	106.57	101.66	117.907	70.4383	148.542	101.577	109.96	56.94	140.4	94.37		2426	YCL047C
YBR179C	79.55	588803	76.33	586529	TRUE	21.29	587700	0.85	586499	TRUE	84.1029	97.5589	11.8288	26.6633	44.405	34.1704	0.0413592	6.80369	0.444466	-6.41	588985	-9.88	586459	TRUE	0.1		130.221	87.0712	79.3514	159.873	125.502	119.991	113.25	65.68	47.24	143.75	105.54	92.04	117.907	59.1347	148.542	101.577	109.96	50.23	140.4	94.37		2427	YCL045C
YBR180W	72.56	591453	72.56	591455	FALSE	-0.59	591453	-3.67	591467	TRUE	82.2454	100.926	21.5716	14.9199	43.1641	47.5273	0.212677	6.52622	1.6772	-6.37	590347	-5.36	591498	FALSE	0.2		133.696	87.2619	90.3473	163.456	126.971	128.929	108.01	46.96	54.07	140.08	89.56	94.89	116.511	66.1079	147.554	102.586	108.01	44.64	140.08	89.61		2434	YCL046W
YBR181C	84.87	592649	72.56	591455	TRUE	29.74	592656	-0.74	591476	TRUE	82.2454	100.862	14.9199	21.5716	50.7724	38.7589	0.128504	6.52622	1.07866	-4.38	592420	-5.36	591682	TRUE	33.8		133.146	93.0375	83.2699	162.469	131.136	123.33	118.02	72.79	47.78	147.75	111.5	93.74	116.511	61.1205	147.554	102.586	108.01	46.92	140.08	89.61		2435	YCL044C
YBR182C	83.51	594674	74.07	593169	TRUE	27.92	594844	-6.91	593170	TRUE	98.6794	104.337	36.6104	43.6345	50.6496	45.8875	0.360887	7.97722	2.94698	-5.36	594720	-8.43	593127	TRUE			137.069	93.5059	90.0013	166.805	132.133	129.736	115.28	71.18	53.69	143.6	110.07	97.2	131.847	81.3809	161.957	121.662	108.87	42.04	140.36	85.85		2441	YCL043C
YBR182C-A	88.02	595532	85.03	594866	TRUE	18.85	595468	13.38	595035	TRUE	97.4813	95.0516	33.9789	40.0992	35.5115	38.067	0.309558	7.86376	2.55729	-6.34	595473	-7.45	595208	TRUE			127.853	79.5083	81.4423	157.622	119.094	120.483	121.36	65.97	70.5	151.6	108.27	110.99	130.917	78.836	161.265	119.186	119.12	59.98	149.1	101.39		2450	YCL040W
YBR183W	78.15	597044	71.12	597091	TRUE	20.13	597060	-5.72	597086	TRUE	90.0956	100.514	26.0812	18.4196	46.7864	47.6207	0.244247	7.21542	1.9995	-5.1	596603	-8.9	597115	TRUE	0.6		133.105	90.4728	90.4679	162.704	129.829	129.075	111.85	65.8	61.13	142.37	106.8	102.56	124.065	71.1939	154.867	107.094	106.5	43.86	138.51	94.56		2456	YCL039W
YBR184W	82.49	598114	73.37	598991	TRUE	12.87	598220	10.86	598991	TRUE	84.4749	94.5243	28.861	16.5179	41.976	30.4998	0.262105	6.79758	2.08026	-6.42	598502	-5.39	598954	FALSE			127.423	84.6468	75.7854	157.278	123.072	116.504	115.52	60.09	55.61	145.46	102.45	99.67	118.047	72.5496	148.474	103.886	107.49	55.95	138.26	89.06		2462	YCL038C
YBR185C	87.87	599298	73.37	598991	TRUE	19.85	599667	-3.1	599010	TRUE	84.4749	98.1193	16.5179	28.861	41.6693	39.8625	0.149526	6.79758	1.23584	-6.42	599621	-6.37	599004	FALSE	1.3		130.877	85.2086	83.8472	160.617	124.411	123.44	119.59	68.16	58.08	148.35	111.34	101.07	118.047	62.5574	148.474	103.886	107.49	45.51	138.26	89.06		2468	YCL037C
YBR186W	82.28	602149	81.04	602561	TRUE	-2.76	602149	9.37	602435	FALSE	96.2851	96.3967	29.7897	42.6583	42.3086	37.5823	0.257091	7.67771	2.12058	-6.42	602108	-6.64	602471	TRUE			129.015	85.6363	81.3054	158.625	124.651	120.655	116.07	46.38	62.71	146.15	90.39	104.3	129.619	75.7695	159.871	124.343	114.49	58.9	144.79	107.72		2473	YCL036W
YBR187W	91.25	603425	80.15	603537	TRUE	17.69	603465	5.53	603557	TRUE	95.2945	105.191	24.6691	47.0586	48.3339	54.1012	0.220381	7.67548	1.8131	-6.13	602755	-9.88	603601	TRUE	4.6		137.698	92.4209	95.925	167.236	132.142	133.641	123.43	65.18	71.81	152.46	107.82	114.38	128.373	71.368	158.392	126.339	113.1	53.95	142.89	109.79		2482	YCL035C
YBR188C	90.3	603941	80.15	603537	TRUE	35.34	603949	29.33	603568	TRUE	95.2945	102.474	47.0586	24.6691	53.6261	32.711	0.458714	7.67548	3.73357	-3.22	603995	-4.17	603543	TRUE	0.6		135.631	95.5051	79.3943	165.744	133.269	121.376	122.27	79.16	66.03	151.29	118.58	110.75	128.373	88.7609	158.392	126.339	113.1	71.86	142.89	109.79		2485	YCL034W
YBR189W	79.28	604637	80.07	605877	FALSE	19.96	604871	-6.69	605548	TRUE	93.9073	98.1452	31.8727	39.8154	45.2649	43.5965	0.301285	7.52174	2.46741	-9.88	604913	-7.62	605587	FALSE	25.7		130.588	88.2177	86.7038	160.046	126.91	125.528	112.52	67.17	69.38	142.64	107	109.37	126.94	76.7109	156.914	122.016	112.17	43.75	141.2	101.82		2491	YCL033C
YBR191W	79.37	606648	100.31	607141	FALSE	17.96	606647	19.21	607144	FALSE	101.457	96.0694	25.051	47.596	44.6262	39.5208	0.304	8.591	3.093	-4.68	606637	-1.71	607135	FALSE	64.7		128.326	87.3628	83.2568	157.611	125.858	122.626	112.43	63.13	62.59	142.37	103.69	105.07	135.572	72.93	166.546	129.945	134.46	68.02	165.46	128.4		2492	YCL032W
YBR191W-A	70.76	607217	68.83	607253	TRUE	-11.62	607218	-15.51	607233	TRUE	87.5996	83.3673	30.9708	34.465	1.4392	22.1749	0.307721	7.07158	2.5206	-7.62	607187	-5.15	607269	FALSE		Dubious	118.512	51.3124	66.6603	150.347	96.0017	106.623	106.31	39.02	52.25	138.46	84.33	93.16	120.626	74.8748	150.573	116.945	103.3	35.37	134.48	94.95		2494	YCL031C
YBR192W	83.89	607932	76.84	609052	TRUE	29.04	607931	-0.12	608972	TRUE	85.9156	99.6194	28.3155	30.1235	49.3073	39.4018	0.275	6.9398	2.23185	-7.62	608108	-5.36	609017	FALSE	1		132.539	92.3049	83.3723	162.43	131.054	122.952	116.43	72.72	63.91	145.93	112	106.25	119.715	72.5884	150.352	114.066	110.04	48.97	140.1	101.62		2497	YCL030C
YBR193C	86.89	609077	76.84	609052	TRUE	26.08	609084	12.33	608834	TRUE	85.9156	102.452	30.1235	28.3155	54.4243	44.5861	0.275034	6.9398	2.24352	-4.53	609679	-6.37	608835	TRUE	0.3		134.795	95.9088	88.851	164.177	133.322	128.716	120.33	71.5	68.79	150.65	111.93	112.06	119.715	74.3228	150.352	114.066	110.04	60.2	140.1	101.62		2503	YCL029C
YBR194W	89.21	610149	80.46	610516	TRUE	32.96	610035	19.16	610515	TRUE	92.5763	97.1936	37.727	37.9793	55.7082	33.6994	0.369029	7.46612	2.99549	-4.38	610264	-4.38	610509	FALSE	0.3		129.792	96.1951	79.0921	159.386	132.719	119.922	121.78	77.48	67.68	151.2	117.5	109.1	125.202	81.5819	154.807	119.523	113.27	65.09	143	107.91		2511	YCL028W
YBR195C	85.98	610935	80.46	610516	TRUE	31.41	611632	17.53	610423	TRUE	92.5763	102.387	37.9793	37.727	52.3106	45.3581	0.377913	7.46612	3.11359	-4.35	611230	-4.16	610420	FALSE	0.6		134.961	94.6052	89.4262	164.551	132.737	129.119	119.01	75.11	66.53	148.45	114.42	108.58	125.202	80.895	154.807	119.523	113.27	65.15	143	107.91		2514	YCL027W
YBR196C	88.35	612231	68.39	612170	TRUE	34.82	612623	-0.7	612118	TRUE	85.6741	104.254	27.627	21.4869	51.8443	52.1663	0.247775	6.78521	2.04282	-6.37	613256	-5.36	612126	FALSE	15.4		135.963	94.4006	94.762	164.781	132.765	133.162	122.03	77.87	66.59	151.33	116.61	108.78	119.443	72.0706	150.052	112.021	103.73	47.8	135.57	91.25		2518	YCL027C-A
YBR196C-A	87.72	614128	81	613984	TRUE	-2.33	614023	-2.28	614018	FALSE	86.619	94.3443	17.3553	34.0271	10.8279	46.7835	0.18456	6.99312	1.52328	-7.62	614128	-5.44	613988	FALSE			127.932	60.3601	88.42	158.408	104.793	125.939	120.98	48.4	80.97	151.15	93.61	119	119.973	63.1483	150.212	104.259	114.5	47.82	144.85	92.32		2520	YCL025C
YBR196C-B	92.02	614598	91.79	614413	TRUE	41.59	614608	20.73	614168	TRUE	105.411	101.565	49.9345	47.126	53.6947	47.3233	0.498814	8.60206	4.04661	-5.36	614562	-6.13	614208	TRUE			134.864	96.3899	90.6282	165.102	134.886	129.644	125.02	85.35	77.87	154.96	124.76	117.75	138.211	94.0328	168.013	133.77	125.02	69.15	155.17	110.96		2536	YCL024W
YBR197C	96.15	615204	89.19	614785	TRUE	48.17	615198	21.84	614848	TRUE	100.585	109.095	43.2965	49.7631	67.0097	47.2505	0.427962	8.15622	3.49495	-1.45	615747	-9.88	614825	TRUE	0.3		141.574	107.457	92.5856	171.098	143.99	133.422	127.95	90.65	80.8	156.83	128.93	121.38	133.386	87.4543	163.173	127.219	122.47	67.95	152.64	109.35		2549	YCL021W-A
YBR198C	75.96	617747	84.08	616076	FALSE	11.59	617942	24.22	616028	FALSE	100.408	101.428	46.256	35.9996	51.3036	42.0227	0.433125	7.94029	3.55452	-7.62	617963	-9.88	615984	TRUE	1.3		134.098	93.8359	86.3512	163.771	132.175	126.261	109.46	61.6	44.36	139.79	102.71	91.76	133.606	89.3936	163.748	128.256	116.95	72.04	146.76	114.44		2552	YER076C
YBR199W	82.63	619359	79.1	620593	TRUE	22.71	619930	10	620603	TRUE	92.7836	97.4769	37.7884	30.2523	47.4836	40.6512	0.372088	7.5344	3.03051	-4.77	619768	-5.36	620569	TRUE	2.2		130.079	90.0059	84.4314	159.678	128.321	123.845	115.71	67.55	62.16	145.69	107.84	104.22	125.966	81.2681	156.07	116.044	113.1	57	143.76	101.07		2556	YCL016C
YBR200W	85.02	621098	73.87	622730	TRUE	26.72	622070	3.96	622726	TRUE	86.4961	98.7978	26.0044	21.2257	47.6293	39.0129	0.249015	6.89438	2.04867	-7.62	621161	-7.62	622754	FALSE	0.7		131.59	90.2017	83.3864	161.364	128.563	123.324	118.06	72.07	57.78	148.01	112.51	101.59	120.148	70.4723	150.653	108.029	108.96	51.28	140.7	93.69		2561	YCL014W
YBR200W-A	88.33	623142	79.64	623475	TRUE	24.93	623004	15.06	623277	TRUE	92.5514	100.075	35.9008	30.7227	39.2886	46.9544	0.353295	7.47244	2.90081	-6.64	623118	-6.42	623313	FALSE			133.167	83.9898	89.7166	163.215	124.224	128.244	122.55	71.55	69.67	153.25	113.42	110.56	126.062	79.3836	156.461	116.92	113.23	62.6	143.65	99.98		2572	YCL011C
YBR201W	88.26	623826	82.04	624315	TRUE	26.5	623790	16.68	625563	TRUE	96.1116	97.3852	45.4932	37.0518	44.0229	41.1591	0.447809	7.74093	3.64346	-5.36	623867	-7.62	624223	TRUE	1.1		129.608	87.345	84.6973	158.866	126.363	123.897	120.27	71.64	70.94	149.28	111.2	111.04	129.301	88.0281	159.424	121.939	114.97	64	144.72	97.58		2578	YCL010C
YBR202W	79.65	627526	65.12	628920	TRUE	25.76	626386	8.85	629028	TRUE	97.8112	100.887	39.2999	45.4766	51.5282	43.9335	0.387291	7.87907	3.14919	-6.64	626375	-9.88	628558	TRUE	0.7		133.212	93.7579	87.8236	162.573	131.828	127.35	112.5	71.56	57.6	142.27	111.54	101.55	131.305	83.6469	161.704	127.93	99.29	57.61	130.03	105.98		2581	YCL009C
YBR203W	83.65	629534	76.95	632090	TRUE	18.81	629579	-23.43	632035	TRUE	86.9727	98.5269	10.8783	34.9605	46.3893	41.0277	0.100831	7.02891	0.8577	-5.44	630769	-7.62	632002	TRUE	0.3		131.008	89.0423	84.9965	160.5	127.47	124.581	117.65	64.18	48.85	146.46	104.93	94	120.643	58.8735	151.167	115.566	111.51	31.57	142.74	105.33		2585	YCL008C
YBR204C	80.72	632366	76.95	632090	TRUE	19.49	632360	22.29	632107	FALSE	86.9727	100.348	34.9605	10.8783	45.7109	40.9771	0.351246	7.02891	2.83613	-6.13	633195	-4.41	632141	FALSE	0.4		133.103	89.3215	84.8577	162.849	128.605	124.362	114.37	64.15	53.48	144.86	104.13	98.33	120.643	77.3883	151.167	115.566	111.51	66.43	142.74	105.33		2590	YCL007C
YBR206W	89.78	634913	81.77	635087	TRUE	36.55	634671	22.62	635140	TRUE	96.087	100.02	48.9619	34.779	52.6978	49.5307	0.520448	7.82659	4.20798	-3.95	634653	-3.14	635127	FALSE	2.1	Dubious	131.975	94.0439	92.5446	161	131.327	131.309	121.7	80.51	73.53	150.19	120.08	115.18	128.837	90.4527	158.562	119.801	114.47	68.34	144.11	102.24		2592	YCL005W
YBR207W	86.77	635141	75.14	636607	TRUE	9.23	635173	17.34	636576	FALSE	85.4883	100.831	32.6084	25.2685	46.1184	47.2167	0.294286	6.72422	2.39795	-8.9	635709	-4.53	636673	FALSE	2.8		133.449	89.7987	90.1834	163.072	129.146	128.896	119.63	58.3	66.68	149.42	102.31	108.04	118.831	75.577	149.056	110.569	109.12	62.07	139.47	97.95		2595	YCL004W
YBR208C	82.51	639028	75.14	636607	TRUE	20.42	642202	9.41	636590	TRUE	85.4883	102.092	25.2685	32.6084	48.3636	46.8681	0.188323	6.72422	1.58379	-7.62	638381	-5.19	636625	FALSE	0.9		134.596	91.6553	90.0469	164.12	130.664	128.947	114.69	66.33	59.35	143.87	107.46	101.31	118.831	70.1951	149.056	110.569	109.12	56.08	139.47	97.95		2597	YCL002C
YBR209W	92.83	642677	69.35	643522	TRUE	24.42	642677	8.59	645282	TRUE	93.9597	107.501	39.4103	38.7131	52.1486	46.881	0.390011	7.58536	3.17129	-7.62	642709	-7.62	645238	FALSE		Dubious	141.331	95.8902	91.1729	172.065	135.317	131.072	127.01	71.36	79	158.01	113.52	119.91	126.753	82.8325	156.513	121.701	103.27	55.91	133.96	89.38		2598	YCL001W
YBR210W	83.01	645629	56.61	646084	TRUE	19.66	645915	3.18	646153	TRUE	73.0011	94.3072	30.3988	18.3044	37.775	40.2149	0.317569	5.86923	2.54845	-6.42	645741	-2.07	646138	FALSE	1.9		126.954	81.8013	83.158	156.581	121.423	121.82	114.93	66.14	66.56	143.86	107.76	108.21	106.099	72.0357	136.061	104.04	90.15	50.29	120.41	93.64		2601	YCL001W-B
YBR211C	68.83	646153	56.61	646084	TRUE	11.98	646678	7.09	646084	TRUE	73.0011	95.609	18.3044	30.3988	45.1794	33.2489	0.165028	5.86923	1.37094	-4.17	646707	-9.88	645991	TRUE	0.8		128.113	87.2662	78.3302	157.618	125.181	118.878	103.4	59.15	46.36	134.66	101.47	89.78	106.099	63.4777	136.061	104.04	90.15	52.72	120.41	93.64		2608	YCR002C
YBR212W	87.54	648086	71.74	650081	TRUE	26.54	648237	1.32	650071	TRUE	90.2378	104.582	31.0664	33.8717	53.0248	45.3819	0.299892	7.2097	2.46166	-6.34	648345	-6.37	650036	TRUE	0.4		137.111	95.0573	89.9772	166.667	132.956	130.142	121.13	71.49	65.28	151.02	111.89	107.56	123.143	75.3469	152.992	117.626	105.88	49.33	136.78	106.86		2610	YCR003W
YBR213W	87.27	650369	87.3	651340	FALSE	43.91	650487	33.68	651271	TRUE	97.4863	108.364	46.0877	47.3461	64.0114	54.0126	0.454375	7.86246	3.66902	-6.17	650807	-3.15	651255	FALSE	0.2		140.654	105.174	97.7057	170.005	142.337	137.097	120.36	85.89	63.67	150.23	122.93	105.93	130.266	89.1233	160.024	128.63	119.38	77.64	148.48	116.42		2612	YCR004C
YBR214W	89.3	652220	72.11	653119	TRUE	31.4	652489	-3.54	653120	TRUE	93.7364	108.271	26.6002	32.7719	55.7175	54.7256	0.240557	7.57543	1.9865	-6.17	651768	-6.42	653210	TRUE	0.6		140.527	98.083	98.3982	169.847	136.291	137.774	121.55	76.38	73	150.8	116.1	113.79	127.27	72.4772	157.693	117.466	106.01	45.74	136.57	93.5		2615	YCR005C
YBR215W	78.88	654896	83.4	655479	FALSE	23.01	654902	24.2	655432	FALSE	88.0913	97.313	35.696	23.7903	51.1412	30.7306	0.370923	7.17962	2.98935	-6.64	654856	-2.73	655429	FALSE	0.4		130.304	92.1384	77.0728	160.251	129.102	118.739	113.36	66.28	52.47	144.58	105.15	95.81	121.288	78.5106	151.391	110.54	116.7	69.25	146.88	103.83		2624	YIL089W
YBR216C	79.02	656325	83.4	655479	FALSE	20.67	657079	13.61	655322	TRUE	88.0913	94.4926	23.7903	35.696	40.6668	36.6652	0.241077	7.17962	1.99165	-6.34	657042	-6.42	655466	TRUE	0.4		127.071	83.8537	80.5281	156.639	122.737	119.999	112.33	66.53	60.36	142.3	107.6	102.35	121.288	69.4853	151.391	110.54	116.7	61.28	146.88	103.83		2634	YCR008W
YBR217W	86.12	658233	73.38	658657	TRUE	15.2	658238	22.85	658619	FALSE	89.5216	98.65	38.9526	28.1284	45.073	33.3061	0.403133	7.18038	3.25627	-6.34	658230	-4.17	658596	FALSE	0.6		131.29	87.7986	78.4669	160.926	126.285	119.085	119.36	62.79	47.16	149.01	105.51	94.19	122.766	82.2654	152.915	113.586	107.5	67.58	138.37	97.75		2638	YCR009C
YBR218C	82.7	660070	73.38	658657	TRUE	25.06	659466	8.73	658655	TRUE	89.5216	104.443	28.1284	38.9526	53.6	50.1889	0.239177	7.18038	2.02915	-6.01	660878	-5.36	658683	FALSE	2.4		136.587	96.1698	93.3234	165.795	134.553	132.199	115.48	71.25	64.26	145.19	112.75	105.81	122.766	73.1312	152.915	113.586	107.5	55.66	138.37	97.75		2643	YCR010C
YBR219C	80.52	662887	85.02	662284	FALSE	-9.66	662572	6.66	662422	FALSE	92.3174	101.024	30.1016	44.7219	43.521	47.1799	0.280159	7.29279	2.30474	-9.88	662564	-6.71	662322	FALSE	1.1		133.78	87.5556	90.6706	163.528	127.207	129.851	112.58	42.64	60.26	141.58	89.44	102.5	125.717	75.2142	156.017	115.774	118.68	55.44	149.18	99.18		2647	YCR011C
YBR221C	86.79	665424	75.35	664955	TRUE	28.67	666231	7.22	664896	TRUE	91.3758	104.48	41.6989	29.6835	49.651	53.2948	0.411887	7.31509	3.34889	-5.03	665635	-8.43	664855	TRUE	8.5		136.586	92.9533	95.6317	165.76	131.977	133.805	118.74	75.33	71.96	147.72	117.21	112.8	124.634	84.4141	154.802	122.876	107.55	55.83	136.71	99.36		2656	YCR014C
YBR221W-A	89.03	666635	85.74	666655	TRUE	42.98	666637	39.23	666654	TRUE	90.5867	105.05	47.2708	38.0627	54.8941	40.419	0.536709	7.44215	4.25215	-2.81	666624	-0.7	666696	FALSE			138.128	97.1028	86.2592	168.179	135.169	127.52	122.84	85.78	71.05	153.5	124.24	112.29	123.792	89.137	153.911	120.015	119.07	82.17	149.28	111.37		2658	YCR015C
YBR222C	89.97	666722	85.74	666655	TRUE	30.87	667565	27.49	666655	TRUE	90.5867	107.262	38.0627	47.2708	53.7063	53.7825	0.344177	7.44215	2.89127	-7.62	668037	-3.76	666638	FALSE	0.6		139.769	96.6695	97.0603	169.312	135.406	136.079	122.68	77.79	75.24	152.34	119.24	116.36	123.792	81.1933	153.911	120.015	119.07	71.66	149.28	111.37		2661	YCR016W
YBR223C	86.92	669980	80.64	668445	TRUE	26.41	669461	6.41	668447	TRUE	100.685	104.315	38.2303	48.0527	54.549	45.7323	0.371086	8.12387	3.04029	-5.39	669112	-7.62	668475	TRUE	0.1		136.926	96.7561	90.1318	166.555	134.818	130.122	118.89	72.85	63	147.88	114.58	106.27	134.242	83.3804	164.708	124.01	115.11	54.49	146.2	97.58		2662	YCR017C
YBR223W-A	106.63	668818	86.92	669980	TRUE	51.61	668825	14.56	670085	TRUE	102.604	118.869	42.9466	51.7749	72.0079	69.5245	0.422535	8.27987	3.44168	0.25	668814	-6.13	669797	TRUE		Dubious	151.501	114.579	112.328	181.191	153.037	150.984	139.2	95.29	98.48	168.81	134.67	137.61	135.391	87.6349	165.172	132.203	118.89	63	147.88	114.58		2668	YCR018C
YBR227C	81.14	673567	79.48	673561	TRUE	20.58	673956	35.78	673561	FALSE	80.4988	98.0227	36.7713	7.83375	47.2932	36.0705	0.2225	6.72	1.91375	-5.36	673945	0.99	673567	FALSE	0.4		130.837	90.0075	80.3707	160.629	128.494	120.231	115.05	66.66	58.31	145.78	108.05	99.91	114.426	77.5525	145.16	114.267	113.35	76.52	144.02	113.19		2676	YCR019W
YBR228W	85.6	675896	75.89	676291	TRUE	18.54	675309	4.61	676284	TRUE	86.2277	99.789	17.3636	30.1293	47.7171	35.7196	0.127328	6.95809	0.957786	-7.62	675756	-8.43	676248	TRUE	0.2		132.401	90.7409	80.3862	162.016	129.506	120.573	118.16	64.74	57.81	147.67	106.23	100.52	120.482	64.697	151.528	112.951	110.3	53.61	141.46	103.96		2678	YCR020C
YBR229C	81.94	676773	75.89	676291	TRUE	18.02	676858	17.43	676316	TRUE	86.2277	99.8422	30.1293	17.3636	45.1699	42.5002	0.33458	6.95809	2.61489	-7.62	676358	-4.17	676320	FALSE	0.7		132.33	88.3434	86.4756	161.834	127.233	126.072	114.95	63.7	48.06	144.87	104.72	93.31	120.482	73.7372	151.528	112.951	110.3	63.14	141.46	103.96		2680	YCR020C-A
YBR230C	84.48	679544	72.54	679498	TRUE	29.25	679994	6.53	679389	TRUE	90.0468	102.933	29.3857	41.5505	50.7304	51.1981	0.281824	7.23182	2.33502	-4.97	679948	-6.42	679371	TRUE	1.8		135.458	93.4182	94.479	165.005	131.895	133.49	115.85	74.09	70.84	144.31	114.41	112.29	122.702	74.0039	152.325	114.119	104.97	54.64	134.34	97.78		2682	YCR020W-B
YBR230W-A	97.32	680549	82.68	681912	TRUE	49.72	680555	26.28	681749	TRUE	102.604	114.84	52.1407	32.6542	72.1719	59.9328	0.512311	8.24199	4.14326	-0.48	680369	-8.27	682040	TRUE			147.266	113.94	102.847	176.758	151.677	141.563	130.5	92.55	64.18	160.62	130.9	107.69	135.932	93.6239	166.199	122.099	116.65	70.31	147.3	91.19		2684	YCR021C
YBR231C	92.72	683085	82.68	681912	TRUE	39.42	682174	-9.32	681572	TRUE	102.604	111.392	32.6542	52.1407	70.2475	51.2173	0.314221	8.24199	2.57436	-1.7	682718	-9.88	680666	TRUE	0.6		143.914	111.218	95.2341	173.483	148.232	134.904	126.04	83.39	68.32	156.26	122.97	111.86	135.932	79.7505	166.199	122.099	116.65	44.9	147.3	91.19		2688	YCR023C
YBR232C	83.57	683435	88.84	683243	FALSE	29.01	683713	23.84	683291	TRUE	93.5533	103.056	41.4295	23.5519	46.5316	60.2799	0.39919	7.47673	3.2538	-4.34	683698	-6.42	683259	TRUE		Dubious	135.004	91.244	100.419	164.032	131.519	136.648	115.14	74.74	71.37	143.77	115.85	112.27	127.062	84.9456	157.462	124.126	121.76	70.92	151.62	113.04		2693	YCR024C
YBR233W	83.57	683435	74.86	684738	TRUE	33.13	684228	4.06	684800	TRUE	88.7557	101.598	35.3364	15.8024	52.7782	43.4618	0.341845	7.07735	2.80013	-4.16	684399	-9.88	684840	TRUE	0.3		134.127	94.6569	88.0133	163.672	132.417	128.131	115.14	75.76	54.67	143.77	114.11	99.68	122.718	78.3234	153.51	105.808	109.64	52.79	141.11	76		2699	YCR026C
YBR233W-A	84.79	685029	73.25	685398	TRUE	33.31	685253	23.92	685294	TRUE	83.9904	96.5728	35.9404	26.6451	54.7296	38.1707	0.337191	6.67607	2.71433	-4	685030	-7.62	685291	TRUE			128.801	95.6178	81.8134	158.062	132.498	121.094	117.8	78.74	66.56	147.6	117.07	107.85	116.645	78.8865	146.247	110.481	106.89	69.41	137.13	94.43		2710	YCR027C
YBR234C	79.27	685433	73.25	685398	TRUE	24.65	685434	4.61	685398	TRUE	83.9904	102.817	26.6451	35.9404	49.1599	50.6782	0.260056	6.67607	2.12657	-4.76	686425	-6.42	685357	TRUE	1.5		135.041	92.5483	93.269	164.317	131.647	131.658	112.26	69.81	71.37	141.8	110.4	111.38	116.645	70.7967	146.247	110.481	106.89	51.97	137.13	94.43		2712	YCR028C
YBR235W	86.05	687210	81.95	690302	TRUE	6.36	688363	18.12	690378	FALSE	87.7373	101.73	28.5315	40.3445	44.3131	47.3073	0.20595	6.75868	1.73901	-8.27	687767	-7.62	690374	FALSE	0.7		134.389	88.4719	90.2504	164.053	128.241	128.942	118.4	56.81	67.74	147.62	102.04	109.22	121.348	73.867	151.821	121.351	115.56	65.67	145.34	114.84		2714	YCR028C-A
YBR236C	85.56	690712	81.95	690302	TRUE	25.3	691225	30.07	690264	FALSE	87.7373	99.4995	40.3445	28.5315	47.2616	39.106	0.360992	6.75868	2.97521	-5.62	690565	-1.93	690259	FALSE	1.3		132.205	90.0386	83.482	161.904	128.581	123.423	118.03	70.65	62.74	147.47	111.02	106	121.348	82.971	151.821	121.351	115.56	74.71	145.34	114.84		2716	YCR030C
YBR237W	85.92	693011	72.22	694642	TRUE	26.82	693329	7.15	695021	TRUE	82.6443	98.0692	26.9888	-0.352186	49.4231	34.8797	0.261424	6.65136	2.12198	-5.44	692317	-6.53	695057	TRUE	0.6		130.872	91.5587	79.7055	160.653	129.535	120.031	117.52	72.73	54.93	146	114	99.37	117.162	70.7609	148.433	92.5044	108.05	54.79	140.45	71.57		2721	YCR031C
YBR238C	83.02	696969	72.22	694642	TRUE	9.32	695884	-32.15	694657	TRUE	82.6443	99.4898	-0.352186	26.9888	44.4482	41.0409	-0.013339	6.65136	-0.0666271	-8.6	695895	-9.88	694611	TRUE	0.7		131.905	87.1937	85.3215	161.342	125.696	125.186	115.73	57.42	61.75	145.26	100.57	105.09	117.162	48.6271	148.433	92.5044	108.05	22.98	140.45	71.57		2743	YCR033W
YBR239C	88.6	699507	80.14	698300	TRUE	15.36	698352	-19.19	698080	TRUE	99.4797	103.857	34.8493	46.9741	53.2971	45.069	0.327388	8.00059	2.6852	-4.46	698740	-9.88	698075	TRUE	0.2		136.377	95.1485	89.7353	165.922	132.886	129.962	120.11	63.23	49.97	148.58	106.19	96.4	132.393	79.9322	162.276	120.485	113.76	36.84	143.88	86.38		2750	YCR034W
YBR240C	88.89	701668	71.3	700381	TRUE	36.9	700787	-0.33	700381	TRUE	88.7515	105.91	30.5504	25.3661	57.5833	50.7603	0.289872	7.1492	2.36606	-2.93	701093	-6.64	700263	TRUE			138.023	99.5082	94.3449	167.208	137.33	133.626	119.59	80.37	75.16	147.45	119.48	116.46	122.534	74.663	153.165	114.33	105.97	47.8	137.34	90.92		2753	YCR035C
YBR241C	96.6	702584	67.98	702003	TRUE	37.73	703069	8.41	702502	TRUE	100.657	115.224	46.5523	49.9253	61.9803	65.9015	0.448382	8.07255	3.66644	-6.42	703652	-7.62	702516	TRUE	0.9		147.735	105.188	108.357	177.305	144.178	146.686	129.54	82.63	74.68	159.45	123.05	118.39	133.772	90.438	163.839	129.97	102.04	56.24	132.86	99.13		2754	YCR036W
YBR242W	91.44	705199	81.53	705405	TRUE	35	705375	30.01	705393	TRUE	87.7284	103.268	36.1958	24.0834	53.47	37.5726	0.275161	6.43919	2.40226	-3.27	705270	-1.13	705381	FALSE	1.5		136.064	95.7281	83.1717	165.855	133.832	124.203	123.64	79	62.7	152.45	118.58	106.07	120.865	78.7665	150.912	112.652	114.32	72.93	144.03	104.25		2756	YCR037C
YBR243C	81.63	705632	81.53	705405	TRUE	16.28	705847	11.56	705390	TRUE	87.7284	102.8	24.0834	36.1958	43.3245	51.8233	0.131452	6.43919	1.16016	-6.64	705825	-2.61	705381	FALSE	0.9		135.79	88.0595	94.2222	165.753	128.341	132.444	114.22	64.76	64.05	143.76	108.27	107.34	120.865	70.7369	150.912	112.652	114.32	60.55	144.03	104.25		2772	YCR041W
YBR244W	89.51	707875	73.72	708093	TRUE	29.81	707923	13.34	708047	TRUE	81.8361	99.1497	22.1855	15.6684	42.3289	36.34	0.205333	6.33667	1.64111	-4.28	707537	-5.36	708083	TRUE	2.9		132.496	86.2671	80.9818	162.769	125.831	121.15	123.09	75.64	60.59	153.32	114.54	103.08	116.062	67.2878	147.068	102.761	108.25	58.85	138.84	87.84		2776	YIL167W
YBR245C	85.01	711503	73.72	708093	TRUE	20.83	710422	-4.15	708093	TRUE	81.8361	98.4833	15.6684	22.1855	47.4037	35.1405	0.08	6.33667	0.603556	-6.37	710427	-8.9	708118	TRUE	0.6		131.216	89.8541	80.0106	160.935	128.105	120.377	118.82	67.71	48.3	148.33	109.6	95.2	116.062	61.5633	147.068	102.761	108.25	44.38	138.84	87.84		2796	YCR043C
YBR246W	86.51	712749	75.45	712821	TRUE	27.02	712739	19.68	712878	TRUE	85.2051	101.653	33.926	24.3657	46.1066	44.7506	0.346096	6.83669	2.77884	-4.95	712566	-3.92	712908	FALSE	1		133.858	89.5974	88.3741	163.115	128.776	127.665	119.99	71.15	65.5	149.23	110.81	106.7	119.087	77.2211	149.796	109.416	110.29	64.43	141.83	102.14		2797	YCR044C
YBR247C	85.69	713589	75.45	712821	TRUE	21.62	713003	15.69	712763	TRUE	85.2051	99.7573	24.3657	33.926	50.0656	39.825	0.208845	6.83669	1.72175	-4.41	713338	-9.88	712754	TRUE	1.3		132.265	92.1976	84.0642	161.786	130.174	123.886	118.68	68.14	66.02	148.59	109.45	107.72	119.087	69.1622	149.796	109.416	110.29	61.25	141.83	102.14		2801	YCR045C
YBR248C	79.71	714806	79.66	714780	TRUE	32.29	716311	10.98	714595	TRUE	90.2012	101.776	32.0159	30.7544	51.7817	43.8845	0.283399	7.13493	2.34717	-5.36	716281	-9.88	714609	TRUE	1.6		134.261	94.5461	87.581	163.767	133.096	126.934	112.28	78.44	61.48	141.79	118.77	105.21	123.125	76.4218	152.989	116.359	112	60.09	140.68	103.89		2810	YCR046C
YBR249C	88.17	716884	82.92	716830	TRUE	34.92	717514	11.98	716833	TRUE	90.8675	105.098	32.2555	32.5847	54.1552	50.2729	0.288373	7.2161	2.37624	-3.12	717807	-7.4	716869	TRUE	7.5		137.362	96.5201	93.6077	166.682	134.722	132.663	120.42	78.71	70.25	149.55	117.63	110.44	123.966	76.5067	153.99	116.306	116.57	59.59	146.78	102.31		2812	YCR047C
YBR250W	78.53	719884	70.72	720674	TRUE	12.26	719048	-13.32	720674	TRUE	89.9266	94.0556	34.5998	37.3398	40.2489	34.1656	0.339301	7.26052	2.76409	-4.41	719874	-9.88	720641	TRUE			126.756	82.9307	78.8197	156.432	121.359	118.988	112.47	60.63	47.85	142.97	104.03	91.68	122.847	78.4268	152.708	119.736	104.59	37.3	135.22	101.12		2826	YCR051W
YBR251W	85.3	722038	79	722339	TRUE	32.89	721447	-6.78	722474	TRUE	86.5376	100.17	26.5976	24.8253	53.2199	42.1154	0.258161	6.99873	2.13732	-3.15	721474	-8.6	722469	TRUE	0.6		132.732	95.4558	86.0458	162.303	133.538	125.601	117.79	76.3	68.77	146.96	115.36	109.33	119.942	70.6354	150.227	110.729	111.87	43.44	141.12	101.39		2830	YCR052W
YBR252W	93.64	723041	83.62	723092	TRUE	37	722925	37.48	723212	FALSE	93.7228	109.366	46.6301	40.4107	58.427	55.8114	0.401014	7.31935	3.26816	-4.41	722893	-8.9	723253	TRUE	4.7		141.92	101.562	98.9896	171.512	140.473	137.927	126.23	82.48	77.38	155.81	123.41	118.19	126.332	88.6377	155.925	123.07	116.04	80.99	145.43	112.76		2833	YCR053W
YBR253W	92.98	723630	82.01	723688	TRUE	38.98	723630	19.63	723688	TRUE	88.823	102.496	34.1165	13.7331	56.6922	36.1484	0.297745	7.00892	2.32765	-1.7	723558	-3.92	723650	TRUE	1.1		134.535	97.7669	81.987	163.644	134.823	123.226	125.87	82.67	56.41	154.89	122	101.94	123.594	77.3519	155.113	106.523	116.85	64.1	148.42	97.76		2837	YCR054C
YBR254C	82.49	723988	82.01	723688	TRUE	31.9	723988	0.58	723666	TRUE	88.823	97.5979	13.7331	34.1165	48.7224	41.2717	0.113137	7.00892	1.08275	-5.14	723975	-9.88	723663	TRUE	1.7		130.36	91.6005	85.1498	160.104	130.24	124.655	115.98	75.61	71	146.33	114.92	112.28	123.594	62.6387	155.113	106.523	116.85	51.92	148.42	97.76		2840	YCR057C
YBR255C-A	86.39	726981	80.62	726593	TRUE	28.14	726822	21.92	726557	TRUE	85.4173	96.8863	27.5799	36.3114	44.6774	45.9771	0.171013	6.47278	1.56468	-6.01	726794	-4.41	726605	FALSE			129.033	87.2035	88.2884	158.221	125.51	126.408	119.54	74.05	69.39	149.59	115.3	111.29	118.263	71.8938	148.043	111.73	112.99	67.32	142.34	108.1		2850	YCR059C
YBR255W	77.99	724740	80.62	726593	FALSE	13.35	726469	23.17	726543	FALSE	85.4173	97.5465	36.3114	27.5799	51.535	36.6821	0.310633	6.47278	2.71139	-7.62	726498	-2.78	726553	FALSE	0.4		129.871	93.1988	81.2274	159.22	130.761	121.309	111.41	63.44	59.06	140.13	108	102.1	118.263	79.0644	148.043	111.73	112.99	68.86	142.34	108.1		2853	YCR060W
YBR256C	78.22	727401	81.73	727267	FALSE	26.45	727681	17.64	727195	TRUE	93.3788	96.486	36.9702	40.4812	47.8336	40.2143	0.356358	7.53617	2.93086	-6.34	727721	-4.93	727155	FALSE	3.1		129.013	90.6258	83.7487	158.54	129.185	122.939	111.97	71.43	48.97	142.54	111.01	93.3	125.777	80.473	155.179	119.622	113.8	65.41	142.62	108.29		2856	YCR061W
YBR257W	76.81	729353	83.09	729719	FALSE	23.39	729343	23.55	729722	FALSE	84.1282	94.0957	24.8655	44.2691	44.5153	28.0506	0.307273	5.04364	1.71273	-6.34	729501	-0.71	729729	FALSE	1		126.995	86.7048	73.7356	156.85	124.71	114.8	110.81	67.53	42.08	141.6	106.53	88.7	116.352	70.0382	145.565	121.265	115.51	68.91	144.81	118.9		2872	YCR063W
YBR258C	82.11	729735	83.09	729719	FALSE	39.81	730002	41.05	729719	FALSE	84.1282	92.8789	44.2691	24.8655	52.6714	27.6733	0.313636	5.04364	2.26818	-3.88	729961	0.8	729719	FALSE	0.6		125.442	93.5402	72.9068	154.99	130.395	113.566	114.06	82.28	58.7	143.02	120.52	101.2	116.352	84.7718	145.565	121.265	115.51	82.01	144.81	118.9		2876	YCR065W
YBR259W	82.64	732269	77.01	732524	TRUE	18.99	731277	-2.45	732524	TRUE	85.6549	95.8775	23.2595	24.8312	39.3726	34.159	0.256096	6.98128	2.01941	-6.64	731296	-9.88	732523	TRUE	0.3		128.743	82.9266	78.7964	158.574	122.133	118.95	115.4	65.74	53.32	143.44	106.15	97.33	119.168	68.7198	149.546	109.06	111.44	46.55	142.61	102.93		2879	YCR066W
YBR260C	83.23	733936	77.01	732524	TRUE	22.6	732646	16.01	732576	TRUE	85.6549	101.989	24.8312	23.2595	48.7848	40.3452	0.254706	6.98128	2.0969	-6.53	732973	-4.68	732600	FALSE	0.4		134.579	91.2757	85.1436	164.182	129.569	125.469	115.91	68.9	57.31	145.36	110.49	100.97	119.168	69.194	149.546	109.06	111.44	62.02	142.61	102.93		2882	YCR067C
YBR261C	99.48	734847	79.84	734690	TRUE	48.42	735015	26.56	734728	TRUE	92.0748	110.894	42.0098	27.2637	67.9536	53.8415	0.375825	7.18737	3.05284	-2.93	735232	-8.43	734746	TRUE	1.5		142.876	108.974	97.7106	171.959	146.025	137.26	131.56	91.21	77.74	160.7	129.71	119.57	125.235	84.1445	155.317	122.089	113.34	70.24	143.69	109.38		2890	YCR068W
YBR262C	90.96	735718	74.94	735626	TRUE	45.44	735735	20.09	735631	TRUE	88.5609	103.487	37.9826	30.1896	65.4421	52.0555	0.35555	6.99927	2.87079	-5.39	735966	-4.17	735705	FALSE	2.5		135.096	106.28	94.3906	163.82	143.156	132.558	123.2	87.42	79.1	152.4	125.23	118.69	121.038	80.3593	150.494	118.503	108.54	63.61	138.95	102.7		2895	YCR069W
YBR263W	90.5	737726	83.08	737765	TRUE	33.92	737724	12.69	737765	TRUE	89.488	105.929	27.9006	39.5269	55.5956	52.4329	0.0268571	5.41943	0.0374286	-3.95	736768	-2.29	737740	FALSE	2.9		138.017	98.0346	95.5006	167.179	136.309	134.326	123.3	78.79	68.93	153.06	119.14	110.61	123.242	73.0849	153.85	121.991	117.55	59.76	148.73	114.95		2899	YCR071C
YBR264C	80.89	737768	83.08	737765	FALSE	29.21	737768	32.62	737765	FALSE	89.488	103.401	39.5269	27.9006	56.4918	43.583	-0.0368571	5.41943	-0.240286	-1.22	738104	-4.53	737749	TRUE	1		136.012	99.2392	87.6633	165.637	137.793	127.358	115.37	72.36	48.86	146.6	111.15	94.28	123.242	82.9237	153.85	121.991	117.55	75.96	148.73	114.95		2901	YCR072C
YBR265W	90.95	738577	73.77	739661	TRUE	37.43	738615	-3.66	739677	TRUE	89.8812	108.947	28.5388	41.3693	57.8802	53.874	0.277282	7.20537	2.26218	-5.03	738826	-6.34	739687	TRUE	1.1		141.298	100.431	97.0951	170.706	138.815	136.063	123.05	81.51	73.75	152.19	121.09	114.44	123.023	73.7117	153.082	122.132	108.68	45.74	140.02	105.16		2904	YCR073C
YBR268W	96.46	741302	73.13	742086	TRUE	44.64	741611	16.24	742085	TRUE	92.3545	107.187	39.1961	23.6094	62.1745	49.675	0.389725	7.43004	3.14365	-2.46	741594	-4.28	741700	TRUE	1.7		139.669	104.437	93.2094	169.19	142.579	132.443	129.1	88	74.17	158.72	127.06	116.26	125.527	82.0947	155.622	112.002	107.38	60.67	138.13	90.17		2910	YCR073W-A
YBR269C	96.32	742155	73.13	742086	TRUE	27.78	742155	-2.17	742088	TRUE	92.3545	111.613	23.6094	39.1961	61.8918	51.778	0.224936	7.43004	1.86983	-2.77	742182	-6.17	742059	TRUE	0.9		144.79	104.241	96.7101	174.949	142.458	137.204	130.49	75.04	77.68	161.5	117.51	119.76	125.527	70.1712	155.622	112.002	107.38	46.54	138.13	90.17		2915	YCR075C
YBR270C	80.4	742756	79.17	742753	TRUE	24.12	742951	16.38	742711	TRUE	96.0781	100.779	43.1435	35.756	51.1557	44.0476	0.383495	7.36995	3.13172	-6.01	744022	-6.64	742744	TRUE	0.4		133.461	93.5327	88.0397	163.142	131.733	127.659	114.21	69.88	63.24	142.94	111	104.35	129.951	86.5681	160.688	125.673	113.13	63.01	143.88	104.87		2920	YCR076C
YBR271W	82.97	745281	78.92	746185	TRUE	23.41	745782	21.81	746185	TRUE	95.5665	99.0912	41.7753	34.6751	50.4374	39.4072	0.431514	7.7759	3.48303	-3.19	745817	-6.42	746143	TRUE	0.7		131.83	92.7659	83.9085	161.557	130.92	123.963	116.17	68.75	58.68	146.27	109.24	102.75	128.798	84.9977	158.955	119.563	112.12	65.62	142.18	104.81		2924	YCR077C
YBR272C	84.31	747118	78.92	746185	TRUE	17.96	747114	17.39	746196	TRUE	95.5665	95.9893	34.6751	41.7753	42.8386	37.1742	0.331474	7.7759	2.71841	-4.81	747224	-6.64	746153	TRUE	0.4		128.609	86.0121	81.0224	158.219	124.891	120.482	117.24	64.43	59.08	146.35	106.06	102.98	128.798	79.3622	158.955	119.563	112.12	63.46	142.18	104.81		2927	YCR079W
YBR273C	83.19	748067	73.86	747978	TRUE	32.6	748056	-13.25	747961	TRUE	82.4853	103.535	19.398	14.6031	58.9012	44.9361	0.192471	6.71251	1.59502	-2.64	748151	-8.6	748006	TRUE	0.9		135.45	100.055	88.9003	164.451	137.19	128.497	117.24	75.88	59.43	147.7	114.39	102.56	116.712	64.8703	147.72	105.702	108.5	38.32	139.86	84.45		2933	YCR081W
YBR274W	79.59	750540	73.31	751270	TRUE	18.1	750949	-0.03	751279	TRUE	81.9671	97.5253	18.7429	21.485	43.2154	39.8683	0.196556	6.59028	1.62928	-7.62	750292	-5.36	751300	FALSE	1		130.165	86.5562	83.7165	159.798	125.587	123.188	111.82	65.67	58.64	141.04	108.37	102.58	115.436	63.9061	145.764	106.431	107.22	48.35	137.92	97.22		2940	YCR082W
YBR275C	78	756329	73.31	751270	TRUE	3.08	754705	2.03	751178	TRUE	81.9671	96.3958	21.485	18.7429	43.9865	33.5572	0.159389	6.59028	1.38583	-7.11	753463	-9.88	751216	TRUE	0.2		129.177	86.6639	78.5254	158.934	125.103	118.973	111.66	53.18	48.54	142.15	98.09	92.32	115.436	66.2345	145.764	106.431	107.22	52.65	137.92	97.22		2941	YCR083W
YBR276C	82.59	758963	74.02	757587	TRUE	10.54	758345	-1.28	757322	TRUE	90.1146	98.6974	32.8864	31.3674	43.3161	41.5568	0.312907	7.27066	2.56517	-7.62	759254	-7.62	757279	FALSE	1.5		131.334	86.8666	85.2435	160.967	126.085	124.577	116.05	58.48	57.32	145.49	101.48	100.83	123.473	77.3982	153.726	117.433	107.62	48.93	138.04	93.91		2942	YCR084C
YBR277C	88.21	760346	83.18	760165	TRUE	18.07	760297	23.95	760190	FALSE	94.3399	99.4412	48.1262	18.6081	33.4249	50.3577	0.476763	7.3441	3.86931	-8.6	760287	-3.46	760157	FALSE		Dubious	132.651	79.5501	92.0092	162.802	121.034	129.556	122.28	66.03	74.21	153.04	108.89	114.77	127.725	89.7421	158.018	127.247	117.25	69.7	148.12	109.71		2950	YCR086W
YBR278W	88.21	760346	76.24	761194	TRUE	34.5	760895	23.71	761147	TRUE	85.5759	100.054	35.193	20.7895	55.9634	38.0037	0.337187	6.81476	2.72788	-3.15	760423	-3.88	761028	TRUE	0.8		132.493	96.8526	83.0953	161.952	133.739	123.673	122.28	78.6	66.03	152.73	118.28	108.75	118.768	78.0015	148.859	107.853	108.05	67.64	136.75	94.84		2951	YCR087C-A
YBR279W	86.85	762590	75.97	762678	TRUE	33.57	761499	10.18	762662	TRUE	88.2873	99.2464	34.5448	11.5649	55.6364	32.409	0.335236	7.0778	2.71565	-3.76	761847	-5.44	762635	TRUE	1.8		131.759	96.4082	78.3948	161.283	133.188	119.749	119.84	77.63	48.26	149.02	117.27	93.58	122.124	77.1558	152.801	103.071	110.73	56.22	142.19	90.94		2982	YCR097W-A
YBR280C	82.76	764561	75.97	762678	TRUE	27.54	763640	-1.26	762678	TRUE	88.2873	102.142	11.5649	34.5448	51.9316	46.7387	0.084712	7.0778	0.748482	-6.42	764111	-7.62	762655	TRUE	0.4		134.878	94.7986	90.1304	164.611	133.441	129.222	115.35	72.55	66.2	144.9	111.42	107.05	122.124	59.7993	152.801	103.071	110.73	47.37	142.19	90.94		2986	YCR096C
YBR281C	78.04	764976	78.49	764921	FALSE	20.14	764969	13.22	764905	TRUE	94.5945	97.5684	35.4336	38.7154	43.5129	38.6114	0.339599	7.60391	2.77314	-7.62	767348	-5.36	764861	FALSE	0.4		130.161	86.7457	82.5978	159.751	125.681	122.187	111.49	64.74	55.77	141.79	104.62	98.73	128.642	80.1442	159.529	120.369	112.8	60.15	143.1	102.26		2994	YCR095C
YBR282W	89.58	768308	75.31	768723	TRUE	36.94	768301	6.12	768892	TRUE	85.8189	98.6712	24.1567	23.1434	51.2894	37.0686	0.150985	6.73701	1.25102	-5.36	768323	-8.43	768923	TRUE	1.9		132.107	93.8788	82.1828	162.459	132.27	122.778	123.37	80.59	71.95	154	119.84	113.52	119.584	69.1047	150.19	108.598	109.89	55.91	141.06	91.42		2995	YCR094W
YBR283C	84.42	770103	75.31	768723	TRUE	10.94	770022	-0.4	768729	TRUE	85.8189	100.136	23.1434	24.1567	39.2111	48.4163	0.210871	6.73701	1.7347	-6.37	769521	-7.62	768742	TRUE	5.1		132.817	83.8219	90.8641	162.496	123.974	129.117	118.54	59.45	62.45	149.17	102.61	105.3	119.584	68.1579	150.19	108.598	109.89	48.03	141.06	91.42		2996	YCR093W
YBR284W	82.27	772758	68.42	773779	TRUE	17.14	772724	-0.5	773789	TRUE	88.8549	98.9355	31.2288	25.0354	44.8859	42.3244	0.30323	7.19024	2.48722	-6.62	771261	-9.88	773802	TRUE			131.625	88.137	86.0796	161.307	127.095	125.478	114.9	63.16	59.13	144.48	104.48	101.08	122.848	75.2353	153.667	112.414	103.58	46.67	135.37	86.51		3007	YCR092C
YBR285W	79.83	774352	63.22	774488	TRUE	18.32	773919	5.59	774471	TRUE	82.4536	98.0931	25.9333	26.8782	49.8415	34.6206	0.233558	6.64382	1.89056	-3.26	773944	-6.42	774586	TRUE			130.86	91.4517	79.8834	160.608	128.959	120.6	112.48	63.78	67.41	142.05	104.61	107.18	116.058	70.029	146.506	110.412	97.22	51.22	127.96	90.75		3013	YCR091W
YBR286W	85.08	776309	82.49	776329	TRUE	19.58	775521	17.15	776327	TRUE	91.0625	103.777	32.3197	25.9395	52.7481	46.8006	0.326718	7.23305	2.6527	-5.36	775537	-8.9	776372	TRUE	7.9		136.279	95.0557	90.9663	165.807	133.2	130.752	117.69	65.87	56.51	146.88	107.45	102.25	124.576	76.1742	154.973	112.806	116.34	62.91	146.48	93.86		3043	YDL245C
YBR287W	88.52	776589	76.75	777920	TRUE	16.76	777639	-20.38	777945	TRUE	83.1333	101.079	2.35472	37.7313	41.4863	50.5321	-0.0298742	6.48547	-0.223459	-8.6	776805	-9.88	777907	TRUE	1.2		133.666	85.8605	92.7012	163.262	125.81	130.712	121.08	65.51	67.27	150.58	109.27	108.56	117.117	51.5118	147.91	115.876	111.2	33.41	142.38	109.25		3049	YDL241W
YBR288C	75.45	779148	76.75	777920	FALSE	13.77	779152	31.59	777933	FALSE	83.1333	94.5294	37.7313	2.35472	41.5365	36.9038	0.333082	6.48547	2.7778	-4.53	779089	-2.19	777888	FALSE	1.2		127.163	84.5813	80.7417	156.782	123.34	120.191	108.94	59.42	54.43	139.18	100.39	97.69	117.117	78.8548	147.91	115.876	111.2	72.53	142.38	109.25		3057	YDL240W
YBR289W	76.04	782374	77.77	782399	FALSE	26.56	780736	20.8	782484	TRUE	87.8442	102.2	39.046	25.6699	57.4567	46.4724	0.37226	7.02269	3.02163	-4.64	781603	-7.45	782485	TRUE	0.2		134.204	98.2335	90.271	163.28	135.024	129.726	108.85	71.69	57.04	138.44	112.25	99.45	121.45	81.5564	151.919	112.901	110.65	67.43	140.43	99.97		3067	YDL239C
YBR290W	85.69	783550	74.41	783615	TRUE	22.5	783148	24.29	783605	FALSE	81.7164	98.2079	33.5081	20.3734	51.2864	35.7264	0.266017	6.32729	2.2022	-5.15	783170	-5.95	783593	TRUE	1.2		130.703	93.2598	80.5268	160.207	131.097	120.834	119.33	68.54	56.81	149.19	109.88	100.18	115.07	75.9827	145.295	106.3	108.06	68.06	138.46	97.85		3071	YDL238C
YBR291C	79.05	783669	74.41	783615	TRUE	20.76	783669	9.18	783555	TRUE	81.7164	102.694	20.3734	33.5081	50.0668	48.7813	0.176864	6.32729	1.49356	-5.36	784339	-4.41	783573	FALSE	1.2		135.517	93.347	91.8519	165.33	132.353	130.664	111.7	65.94	71.48	141.29	106.53	113.47	115.07	65.6419	145.295	106.3	108.06	56.41	138.46	97.85		3075	YDL237W
YBR292C	78.51	784820	85.87	784687	FALSE	-1.3	784824	29.36	784693	FALSE	90.3893	91.8972	35.3373	12.3856	26.5643	34.7569	0.294275	7.17756	2.43824	-9.88	784825	-2.39	784585	FALSE	0.3	Dubious	125.688	72.1236	78.7489	156.336	113.068	118.325	111.89	47.24	48.56	142.03	90.72	93.82	123.833	77.9734	154.166	116.34	120.07	72.79	150.46	111.5		3078	YDL236W
YBR293W	81.41	787418	74.67	788623	TRUE	8.74	787959	17.08	789103	FALSE	93.109	96.3458	37.4858	31.1796	38.8408	47.7131	0.366613	7.50545	2.98917	-6.17	787955	-7.62	788591	TRUE	0.8		128.962	83.1373	89.6443	158.57	123.006	127.431	114.42	58.04	64.82	144.35	102	106.66	125.881	80.2926	155.617	117.343	107.73	62.58	137.54	95.31		3081	YDL235C
YBR294W	84.68	790989	75.23	792457	TRUE	15.71	791808	3.02	792457	TRUE	90.3519	99.6838	29.0068	27.2034	45.5399	46.1259	0.286734	7.26011	2.33782	-5.39	790549	-8.6	792149	TRUE			132.175	89.0397	89.172	161.68	128.223	127.951	116.12	63.99	67.28	144.64	106.84	110.25	124.211	73.9234	154.915	112.559	109.25	50.41	139.81	95.68		3084	YDL234C
YBR295W	86.24	796325	74.98	796558	TRUE	15.31	796493	-22.37	796558	TRUE	84.0484	102.363	14.9716	21.3989	49.3168	48.5471	0.149467	6.739	1.18323	-6.37	796151	-9.88	796544	TRUE	0.3		134.661	92.4939	91.2608	164.001	131.404	129.752	119.1	63.15	71.17	148.51	106.09	111.24	118.101	61.2275	148.96	106.522	109.53	30.7	140.81	92.38		3126	YDL226C
YBR296C	81.24	797357	74.98	796558	TRUE	18.41	797980	-2.18	796663	TRUE	84.0484	101.867	21.3989	14.9716	44.2223	50.3289	0.207033	6.739	1.66883	-5.36	798491	-9.88	796620	TRUE	0.3		134.364	88.4931	92.5956	163.883	128.362	130.693	113.63	65.89	68.24	142.99	107.86	108.64	118.101	66.2427	148.96	106.522	109.53	48.49	140.81	92.38		3149	YDL211C
YBR296C-A	85.96	800118	76.42	799271	TRUE	26.55	800119	8.43	799806	TRUE	95.1103	98.0031	34.2244	39.0943	43.0306	42.067	0.336498	7.68673	2.75901	-1.88	800216	-8.9	798727	TRUE			129.993	86.0536	85.5028	159.042	124.799	124.616	118.15	70.14	71.2	147.34	109.31	111.59	127.855	78.6376	157.574	118.591	108.85	56.45	138.22	99.33		3152	YDL212W
YBR297W	87.79	800672	76.16	802101	TRUE	24.29	801082	12.1	802434	TRUE	87.3971	98.5346	30.9399	23.6593	42.9072	44.0765	0.302589	7.03819	2.47538	-5.39	801500	-5.1	802158	FALSE	0.2		131.043	86.4906	87.1726	160.561	125.738	125.988	121.09	70.11	64.26	150.34	111.25	107	120.832	74.8576	151.147	109.934	109.93	58.5	140.51	89		3156	YDL213C
YBR298C	80.75	804460	76.16	802101	TRUE	22.46	803288	-7.72	802310	TRUE	87.3971	102.135	23.6593	30.9399	47.1025	48.5271	0.222304	7.03819	1.85881	-8.6	803601	-9.88	802299	TRUE	0.3		134.748	90.8261	91.0249	164.37	130.216	129.322	113.75	69	58.75	143.65	110.8	101.51	120.832	69.1055	151.147	109.934	109.93	43.31	140.51	89		3160	YDL214C
YBR298C-A	92.38	805139	75.62	804518	TRUE	36.97	805240	28.28	804492	TRUE	94.3595	99.3678	43.649	45.0734	46.8948	37.0653	0.421408	7.53348	3.43592	-5.19	805240	-4.85	804754	FALSE			132.473	89.5993	82.433	162.53	128.077	123.256	125.12	80.34	73.37	154.82	119.37	114.86	126.892	86.7881	156.418	125.641	108.34	72.09	137.98	111.01		3166	YDL215C
YBR299W	86.16	806893	79.09	807445	TRUE	28.14	807055	4.68	807143	TRUE	94.6292	101.687	40.5159	38.2174	47.9346	43.9614	0.395882	7.64806	3.22402	-7.62	806634	-8.9	807117	TRUE			134.146	90.9957	87.6971	163.629	129.796	127.085	118.47	73.15	54.33	147.77	113.61	98.48	127.633	83.8445	157.583	121.951	113.06	53.69	143.79	96.39		3172	YDL216C
YBR300C	89.28	808999	79.09	807445	TRUE	28.48	809021	7.32	807430	TRUE	94.6292	103.838	38.2174	40.5159	46.5666	53.2368	0.375588	7.64806	3.06954	-6.37	809036	-8.6	808333	TRUE	0.2	Dubious	136.554	90.0128	95.7873	166.275	129.153	134.152	122.58	73.3	75.34	152.73	113.6	114.38	127.633	82.2884	157.583	121.951	113.06	54.28	143.79	96.39		3174	YDL217C
YBR301W	93.96	809411	73.65	809492	TRUE	48.86	809053	-4.48	809758	TRUE	95.4013	108.353	34.6009	35.1452	62.4874	61.5504	0.332798	7.6707	2.70714	-2.33	809261	-9.88	809483	TRUE	0.7		140.005	103.137	104.25	168.782	139.834	142.781	126.55	90.76	84.41	156.13	128.54	124.84	128.57	79.5588	158.671	118.99	108.56	46.96	139.37	89.3		3175	YDL218W
YBR302C	89.46	811428	73.65	809492	TRUE	15.6	810766	-4.48	809481	TRUE	95.4013	98.8206	35.1452	34.6009	39.6071	42.1904	0.336746	7.6707	2.75167	-8.43	811041	-9.88	809467	TRUE	2.9		131.709	83.8209	85.6488	161.568	123.619	124.781	121.73	63.83	67.13	150.85	106.74	109.12	128.57	79.2818	158.671	118.99	108.56	45.06	139.37	89.3		3178	YDL219W
YCL001W	75.61	112415	72.91	112569	TRUE	2.14	112345	11.9	112565	FALSE	89.9636	93.1499	33.2317	29.1191	35.1079	39.695	0.335459	7.3081	2.74137	-8.9	112386	-4.64	112707	FALSE	0.9		126.021	79.5132	82.7698	155.822	119.421	121.546	109.18	52.56	62.87	139.31	97.75	102.83	122.661	76.9754	152.321	113.594	105.88	57.38	135.72	102.27		3207	YDL208W
YCL001W-A	77.69	113134	83.77	113710	FALSE	19.61	113097	33.47	113554	FALSE	94.8954	90.428	45.3454	33.9013	38.608	22.3395	0.456826	7.58704	3.69309	-3.9	113524	-2.29	113568	FALSE			123.55	80.8084	68.4534	153.605	118.818	109.886	111.19	64.86	47.9	141.41	105.49	90.86	127.741	87.3404	157.551	118.937	115.97	76.62	145.16	108.98		3210	YDL207W
YCL001W-B	81.04	113894	68.97	114428	TRUE	43.44	114015	-11.89	114436	TRUE	88.2006	94.8071	29.9255	28.0793	54.5985	23.4578	0.294091	7.12271	2.40048	-1.13	113872	-7.62	114446	TRUE			127.405	94.5886	70.7697	156.977	130.653	113.285	114.38	84.38	55.95	144.59	121.18	100.07	121.515	74.0698	151.723	113.33	105.01	37.43	137.59	74.39		3212	YDL206W
YCL002C	77.76	111234	76.69	110711	TRUE	16.31	111470	-2	110748	TRUE	90.5949	94.4302	23.9397	36.4067	31.8291	42.7884	0.271667	7.40351	2.27684	-6.17	111381	-7.62	110712	TRUE	1.8		127.457	77.3757	85.1813	157.435	118.335	123.377	111.62	64.88	71.05	142.28	106	111.64	124.654	70.3585	155.538	112.06	111.58	48.57	143.11	93.62		3215	YDL205C
YCL004W	77.29	109769	76.69	110711	TRUE	22.29	109771	21.55	110714	TRUE	90.5949	98.7762	36.4067	23.9397	44.379	40.4957	0.338506	7.40351	2.7269	-5.36	109772	-3.74	110818	FALSE			131.683	87.3293	84.8216	161.557	126.014	124.714	109.99	65.57	56.24	139.62	104.46	98.16	124.654	79.4982	155.538	112.06	111.58	65.22	143.11	93.62		3221	YDL204W
YCL005W	88.43	108790	72.82	108880	TRUE	24.95	108251	5.9	108885	TRUE	89.4257	105.085	40.0708	35.4658	51.0861	52.6244	0.387333	7.12803	3.17406	-4.09	108297	-6.17	108929	TRUE	0.7		137.306	94.0656	95.6966	166.565	132.773	134.487	121.86	72.24	73.07	151.2	114.73	112.98	122.159	81.9746	151.849	119.084	106.49	52.6	136.88	103.39		3224	YDL203C
YCL005W-A	86.81	107252	78.23	107522	TRUE	2.01	107242	16.59	107876	FALSE	98.5779	101.078	48.5739	32.5781	35.3134	59.3851	0.485405	7.92456	3.9378	-8.9	107208	-7.62	107877	FALSE			133.267	80.8927	99.8297	162.551	121.935	136.366	119.14	52.41	77.88	148.06	97.58	117.07	131.4	90.7055	161.199	119.468	111.46	60.38	141.55	80.97		3227	YDL201W
YCL007C	79.01	106997	83.84	106967	FALSE	13.81	106987	15.17	106968	FALSE	99.8951	96.9986	46.4594	35.1845	53.8788	32.2905	0.486885	7.91787	3.98156	-5.36	107006	-5.22	106944	FALSE	0.1	Dubious	129.209	94.5838	77.7101	158.536	131.423	118.615	111.88	60.25	52.41	141.65	101.93	97.58	133.127	90.167	163.298	129.538	117.62	62.15	148.21	104.32		3231	YDL200C
YCL008C	93.93	106142	82.93	105616	TRUE	37.68	105696	31.23	105641	TRUE	95.5317	110.554	41.5361	40.5811	64.0715	59.3462	0.362416	7.48349	3.05752	-2.7	106730	-7.62	105653	TRUE	0.3		142.525	105.105	102.919	171.6	142.176	142.229	124.14	83.41	80.55	151.47	124.55	120.88	128.757	85.1695	158.909	124.456	116.58	76.5	146.84	115.7		3235	YDL199C
YCL009C	91.85	105057	82.77	104530	TRUE	51.23	105321	12.98	104494	TRUE	99.1857	113.874	40.7573	52.8264	64.2803	61.6346	0.38763	8.03189	3.2467	-3.9	105179	-7.62	104481	TRUE	2.9		145.715	105.994	104.837	174.671	143.646	143.813	123.36	94.5	90.44	151.95	131.63	128.57	132.236	85.6563	162.242	126.073	115.7	62.34	145.56	106.63		3240	YDL198C
YCL010C	97.44	103868	89.47	103512	TRUE	42.51	104281	24.25	103511	TRUE	97.548	109.167	40.7071	28.0928	64.0404	51.1524	0.354112	7.8379	2.9543	-4.17	103718	-5.35	103368	TRUE	0.9		141.195	105.407	94.86	170.312	142.753	134.253	128.33	84.97	71.13	156.4	122.5	113.48	130.71	84.5804	160.812	124.078	121.52	70.13	150.61	111.35		3241	YDL197C
YCL011C	77.09	102132	80.88	101994	FALSE	14.59	102138	20.41	101991	FALSE	91.9611	103.619	40.8502	16.0956	54.022	46.6392	0.416701	7.49344	3.38892	-4.41	102308	-4.38	101980	FALSE	7.2		136.105	96.9414	90.0751	165.628	135.656	129.204	110.49	60.94	63.52	140.74	102.54	103.58	126.342	83.0549	157.521	121.058	116.59	66.58	148.92	108.05		3251	YDL195W
YCL012C	87.25	101436	79.8	101219	TRUE	27.07	101563	5.58	101219	TRUE	86.8525	97.5083	17.2976	25.7976	42.0744	36.4749	0.143622	6.70142	1.12315	-3.54	101590	-5.44	101265	TRUE			130.747	85.6765	81.4481	160.914	124.947	121.882	120.28	72.18	62.93	150.23	112.6	105.63	121.353	63.9364	152.622	105.807	114.32	52.13	145.59	93.86		3262	YDL194W
YCL014W	83.24	97794	79.8	101219	TRUE	19.5	101187	0.35	101218	TRUE	86.8525	98.1204	25.7976	17.2976	47.8549	36.1673	0.186535	6.70142	1.3515	-6.53	98284	-9.88	101208	TRUE	0.1		130.746	89.9153	81.0895	160.367	127.812	121.506	115.34	67.3	48.03	144.42	109.2	93.63	121.353	70.6807	152.622	105.807	114.32	48.68	145.59	93.86		3270	YDL193W
YCL016C	89.76	94718	71.71	94539	TRUE	42.64	94918	22.89	94491	TRUE	89.6097	102.823	43.3738	37.3399	56.5332	47.7274	0.43142	7.24582	3.51364	-2.57	95227	-5.36	94341	TRUE	0.3		134.498	97.9733	91.066	163.266	135.336	130.114	121.55	85.87	74.82	150.39	124.06	115.86	122.394	85.5805	152.13	123.595	105.74	66.58	136.55	105.83		3278	YDL192W
YCL017C	88.38	93349	78.98	92463	TRUE	8.95	92794	-8.44	92724	TRUE	87.9709	103.18	14.0809	40.4786	53.959	50.8695	0.08775	6.977	0.807472	-4.12	92980	-9.88	92749	TRUE	2		135.47	96.4312	93.7375	164.806	134.746	132.368	121.25	59.17	68.69	150.51	103.62	110.26	121.333	61.506	151.585	104.066	112.39	42.45	142.64	88		3282	YDL190C
YCL018W	90.92	91713	78.98	92463	TRUE	27.84	92416	13.07	92463	TRUE	87.9709	105.953	40.4786	14.0809	52.2445	53.1659	0.379806	6.977	3.07153	-3.79	91541	-7.62	92433	TRUE	3.3		138.343	95.2732	96.0931	167.777	134.059	134.775	123.17	72.92	72.04	152.43	113.44	113.47	121.333	82.4874	151.585	104.066	112.39	58.4	142.64	88		3287	YDL189W
YCL021W-A	90.69	83835	66.32	84084	TRUE	26.65	83966	7.25	91265	TRUE	92.6462	103.123	43.3379	33.2725	45.7724	45.8046	0.429592	7.47962	3.49227	-5.36	83975	-7.62	90977	TRUE			135.991	89.4222	90.0276	165.842	128.707	129.894	123.53	73.15	75.39	153.32	114.95	117.71	125.09	85.3183	154.53	118.626	99.93	55.4	130.33	92.33		3291	YDL188C
YCL023C	83.85	79081	80.87	78003	TRUE	10.85	79080	2.69	78739	TRUE	104.883	102.97	44.2984	51.6965	42.6536	57.5405	0.440601	8.46046	3.58691	-6.42	79052	-9.88	78529	TRUE	0.1	Dubious	135.807	87.3551	98.9747	165.672	127.639	136.431	117.01	58.45	76.36	147.06	101.16	118.08	138.187	88.4733	168.438	128.254	113.14	51.84	142.39	95.88		3295	YDL186W
YCL025C	90.22	77411	77.1	75958	TRUE	16.27	77162	-4.55	75959	TRUE	94.9497	106.275	32.9368	33.815	49.5422	57.1807	0.31804	7.64595	2.60972	-7.62	76629	-6.13	75673	FALSE	1.8		138.703	93.6897	99.1057	168.117	133.438	136.857	122.67	65.06	76.01	152.1	108.86	117.32	127.96	77.6607	157.917	117.885	110.84	45.44	141.31	90.21		3297	YDL185W
YCL026C-A	89.48	74706	76.79	74048	TRUE	34.32	74706	7.39	74573	TRUE	93.0894	107.364	39.2444	34.7146	56.0873	51.0419	0.389054	7.50668	3.18369	-3.95	75000	-9.88	74599	TRUE			139.492	98.1641	94.7368	168.695	136.115	134.118	122.13	77.47	69.24	151.75	116.3	110.03	126.019	82.4707	155.898	121.381	109.14	55.3	138.45	98.15		3302	YDL183C
YCL026C-B	84.97	73983	81.46	73369	TRUE	28.48	73978	21.96	73377	TRUE	84.6946	109.63	32.4085	26.8588	60.8764	54.1215	0.271385	6.202	2.03969	-2.12	73966	-5.36	73348	TRUE			142.378	102.593	98.2711	172.145	140.239	138.072	117.52	72.06	67.2	147.04	111.15	108.69	117.458	76.2126	147.159	115.614	114.39	67.71	144.1	108.8		3307	YDL182W
YCL027W	91.08	73341	81.46	73369	TRUE	23.96	72072	11.75	73396	TRUE	84.6946	100.511	26.8588	32.4085	52.3179	41.3093	0.201846	6.202	1.50523	-4.12	72187	-1.71	73369	FALSE	0.6		132.846	94.1058	86.063	162.213	131.783	126.352	122.47	71.74	60.62	150.74	114.67	105.62	117.458	71.0037	147.159	115.614	114.39	58.94	144.1	108.8		3313	YDL181W
YCL028W	89.14	70851	86.95	71411	TRUE	33.44	71363	1.17	71419	TRUE	96.958	108.287	29.4343	41.372	60.1639	53.0525	0.264714	7.79291	2.18474	-3.95	70188	-9.88	71432	TRUE	1.5		140.492	102.154	96.0861	169.767	140.043	134.882	122.03	79.13	69.73	151.86	120.23	112.05	129.889	75.3187	159.781	123.251	121.1	52.1	151.83	106.89		3315	YDL180W
YCL029C	95.02	69763	76.38	68475	TRUE	41.25	69744	20.41	68356	TRUE	86.8307	106.434	36.3816	34.6845	61.9827	42.0098	0.341873	6.84247	2.78423	-4.72	69122	-8.6	68345	TRUE	0.4		138.425	102.575	87.4497	167.502	139.219	128.356	127.14	86.09	64.2	156.3	123.93	108.42	119.22	79.4338	148.594	118.177	108.75	66.68	137.64	107.91		3319	YDL179W
YCL030C	88.41	68328	70.14	65851	TRUE	23.5	68330	21.73	65720	TRUE	88.8465	104.41	42.4932	22.3922	51.7048	48.3338	0.415232	7.08752	3.37962	-5.36	67779	-4.13	65698	FALSE	5.1		136.697	94.4925	91.6337	166.034	133.064	130.65	121.95	69.58	65.21	152.36	110.81	107.36	122.018	84.8898	152.1	123.071	103.42	66.15	133.41	104.32		3323	YDL178W
YCL031C	83.23	64785	60.66	64598	TRUE	26.5	65044	3.55	64597	TRUE	77.7315	96.3921	23.0824	26.7115	45.8683	32.2523	0.220564	6.24682	1.79497	-6.37	65409	-7.11	64565	TRUE	2.5		128.805	88.0055	77.4344	158.231	125.969	118.067	116.15	70.51	48.37	144.95	110.06	94.17	110.929	67.1806	140.996	106.8	96	49.19	127.92	90.1		3325	YDL177C
YCL032W	90.66	63768	60.66	64598	TRUE	45.84	63986	2.74	64601	TRUE	77.7315	104.488	26.7115	23.0824	58.9613	45.4	0.266308	6.24682	2.156	-1.88	64402	-3.97	64626	TRUE	0.4		136.236	100.212	89.5889	165.089	137.434	129.39	121.13	87.6	70.86	148.79	125.23	111.95	110.929	70.2191	140.996	106.8	96	48.41	127.92	90.1		3327	YDL176W
YCL033C	78.73	62776	75.27	62756	TRUE	41.24	62776	21.45	62754	TRUE	78.4516	109.679	27.7242	29.1584	66.3815	54.8875	0.197455	4.98218	1.56018	-2.69	62928	-0.88	62753	FALSE	1.8		141.27	107.501	98.2152	169.996	144.634	137.283	110.32	82.08	72.05	138.95	118.87	113.62	111.028	71.548	140.541	110.944	108.29	65.87	137.82	105.47		3332	YDL175C
YCL034W	84.65	62722	75.27	62756	TRUE	33.38	62718	21.28	62747	TRUE	78.4516	109.979	29.1584	27.7242	64.9418	56.7	0.267091	4.98218	1.988	-3.18	61668	-0.88	62753	FALSE	1.8		142.088	106.649	99.5136	171.28	144.303	138.128	117.11	76.75	75.42	146.53	115.55	115.75	111.028	72.4207	140.541	110.944	108.29	65.88	137.82	105.47		3335	YDL174C
YCL035C	91.61	61164	76.09	60767	TRUE	43.84	61016	21.82	60779	TRUE	84.9463	105.743	29.82	32.2546	54.9617	42.6134	0.268707	6.74095	2.19586	-2.88	61061	-4.44	60827	TRUE	5.1		138.439	97.3235	87.3675	168.148	135.527	127.664	124.34	87.98	64.44	154.03	125.33	107.53	117.737	74.4003	147.464	114.485	108.69	67.11	138.23	107.79		3342	YDL174C
YCL036W	92.92	60083	76.09	60767	TRUE	35.73	60725	21.29	60760	TRUE	84.9463	111.356	32.2546	29.82	64.1826	52.9302	0.280862	6.74095	2.21672	-3.9	59931	-6.59	60743	TRUE	2.9		143.867	106.295	96.7492	173.427	144.31	136.25	125.07	79.2	78.46	154.26	118.31	118.71	117.737	74.9794	147.464	114.485	108.69	65.03	138.23	107.79		3364	YDL170W
YCL037C	93.32	57806	76.33	57089	TRUE	32.94	57755	-31.4	57201	TRUE	89.8962	106.839	14.2937	27.5346	60.6074	48.1404	0.131002	7.23704	1.10624	-2.61	57540	-9.88	56838	TRUE	0.7		138.885	101.203	92.9224	168.013	137.843	133.266	125.71	77.84	68.06	154.84	118.23	111.2	124.105	61.5637	155.122	103.981	111.43	24.73	143.2	74.85		3372	YDL169C
YCL038C	81.59	56522	79.41	54897	TRUE	11.45	56230	-6.61	54900	TRUE	83.1477	100.682	5.83817	29.7853	38.2042	50.2881	-0.0636667	6.28633	-0.3375	-6.04	55166	-9.88	54929	TRUE	0.8		133.38	83.6683	92.1857	163.076	124.581	129.953	114.65	60.51	57.54	144.6	103.37	101.5	117.618	55.0192	148.849	99.1115	114.39	44.72	146.06	90.68		3378	YDL168W
YCL039W	84.56	54583	79.41	54897	TRUE	32.22	53742	23.29	54916	TRUE	83.1477	107.314	29.7853	5.83817	56.0491	52.4548	0.3055	6.28633	2.29233	-5.15	53487	-3.15	54918	FALSE	0.2		139.63	98.1644	96.3708	169.001	136.15	135.956	117.81	76.08	60.8	147.88	115.38	104.16	117.618	72.3213	148.849	99.1115	114.39	66.61	146.06	90.68		3383	YDL167C
YCL040W	98.25	51973	64.65	52448	TRUE	42.61	52336	4.38	52390	TRUE	88.6491	112.71	29.7484	36.0552	62.0687	60.2587	0.259085	7.02676	2.12614	-2.86	51582	-7.39	52353	TRUE	3.7		144.724	104.833	103.252	173.841	143.424	142.042	128.58	86.24	85.65	156.13	125.11	124.89	121.857	74.7693	151.97	118.769	97.67	52.81	127.51	103.38		3393	YDL166C
YCL043C	93.69	48653	76.91	48582	TRUE	31.74	48653	6.9	48606	TRUE	92.1989	110.509	33.8094	31.8017	58.0473	55.5805	0.305862	7.36686	2.52838	-4.17	49613	-7.4	48592	TRUE	6.7		142.822	100.435	99.4001	172.2	138.673	138.912	126.16	75.98	74.95	155.63	115.76	114.96	125.614	77.7854	155.926	117.344	112.19	53.89	144.12	96.03		3395	YDL165W
YCL044C	91.71	48309	71.83	46984	TRUE	27.95	47517	20.97	46966	TRUE	90.3338	107.902	35.7658	38.0458	56.5032	54.2732	0.321208	7.2457	2.61369	-5.17	47541	-3.22	47048	FALSE	0.3		140.409	98.4537	98.2165	169.955	136.293	137.833	122.91	72.87	71.11	151.23	113.26	112.41	123.8	79.8323	154.153	119.482	105.69	63.94	136.33	102.38		3397	YDL164C
YCL045C	82.02	44634	82.96	44591	FALSE	17.42	44708	-4.81	44591	TRUE	92.0145	99.5791	24.0524	40.3388	43.8483	41.7475	0.22492	7.23775	1.89791	-6.37	45862	-9.88	44546	TRUE	1.6		132.223	87.2693	85.9171	161.867	126.375	125.685	115.07	65.44	58.33	145.02	106.24	104.86	125.406	70.5216	155.697	112.267	116.37	45.95	146.43	91.4		3401	YDL163W
YCL046W	76.6	46963	71.83	46984	TRUE	30.49	46963	14.39	46984	TRUE	90.3338	100.004	38.0458	35.7658	54.0228	41.4959	0.396644	7.2457	3.11644	-2.7	46957	-3.14	47026	TRUE		Dubious	132.4	96.4082	85.3404	161.821	134.628	124.816	110.19	75.29	69.71	140.61	115.56	107.56	123.8	81.9914	154.153	119.482	105.69	60.12	136.33	102.38		3404	YDL161W
YCL047C	81.82	43661	71.4	43586	TRUE	25.9	43661	22.46	43646	TRUE	76.7993	100.564	32.3469	7.67208	45.826	43.7964	0.32066	6.03943	2.64198	-5.03	44247	-1.96	43577	FALSE	0.8		133.031	89.0586	87.2014	162.519	128.004	126.293	114.6	69.5	60.71	144.3	108.69	101.69	110.41	73.8729	140.845	111.231	105.07	65.6	135.53	104.36		3410	YDL160C
YCL048W	85.27	42791	71.4	43586	TRUE	14.69	43555	-1.92	43633	TRUE	76.7993	98.4579	7.67208	32.3469	42.5999	36.0055	0.085283	6.03943	0.725094	-5.39	42425	-8.27	43586	TRUE			130.926	86.0179	80.481	160.407	125.116	120.498	118.28	62.15	57.08	148.05	104.75	100.04	110.41	54.592	140.845	111.231	105.07	46.79	135.53	104.36		3419	YDL157C
YCL049C	83.62	39791	76.83	39524	TRUE	26.16	40212	-13.92	39592	TRUE	91.4387	103.983	30.3671	33.7075	55.2661	51.4944	0.295984	7.37178	2.4326	-6.42	39881	-9.88	38962	TRUE	0.7		136.198	97.4574	94.4843	165.47	135.507	133.234	116.35	70.5	59.36	145.64	110.34	101.47	124.634	74.9847	154.746	115.102	112.3	38.92	141.4	86.16		3421	YDL156W
YCL050C	83.85	38801	65.4	37749	TRUE	29.9	37941	-9.08	37737	TRUE	75.4648	99.9188	10.2105	22.8104	48.5107	39.89	0.0665611	5.97339	0.618824	-3.7	38772	-7.62	37738	TRUE	4.3		132.266	90.3936	84.7206	161.644	128.14	125.072	116.55	73.47	59.11	145.17	112.66	101.74	109.047	56.504	139.452	98.0305	99.35	39.81	128.66	83.56		3430	YDL155W
YCL051W	78.96	37616	65.4	37749	TRUE	27.34	37615	12.51	37734	TRUE	75.4648	104.109	22.8104	10.2105	54.8985	44.9523	0.244796	5.97339	1.9881	-6.34	37601	-3.66	37688	FALSE	0.2		136.525	96.5415	89.3988	165.977	134.099	129.428	113.11	70.37	51.74	143.91	109.05	95.17	109.047	66.5339	139.452	98.0305	99.35	56.38	128.66	83.56		3435	YDL154W
YCL052C	84.56	34450	73.71	34052	TRUE	31.59	34591	-3.42	34053	TRUE	83.3214	97.0679	13.1773	26.4047	46.9731	40.9298	0.113471	6.64282	0.951706	-4.16	34362	-6.17	34020	TRUE	0.9		129.33	89.4331	84.5845	158.623	127.691	123.887	117.86	75.39	67.04	148.04	114.79	108.49	117.237	60.1465	147.97	102.292	108.11	45.74	139.25	89.77		3437	YDL153C
YCL054W	81.8	31457	73.71	34052	TRUE	21.04	31939	15.66	34035	TRUE	83.3214	99.989	26.4047	13.1773	49.9283	33.7152	0.256765	6.64282	2.07859	-4.52	32673	-6.34	33990	TRUE	1.8		132.668	92.2577	78.8518	162.345	130.41	119.451	114.96	68.68	60.69	145.01	111.36	104.02	117.237	70.0872	147.97	102.292	108.11	60.36	139.25	89.77		3443	YDL151C
YCL055W	85.84	28457	74.05	29480	TRUE	26.01	28476	-37.13	29447	TRUE	89.4462	97.6211	24.8623	29.5979	48.0478	36.8019	0.23994	7.22597	1.98079	-5.03	28328	-9.88	30786	TRUE	1.3		130.053	90.122	81.6442	159.499	128.038	121.993	119.56	70.84	54.8	147.9	110.3	97.65	122.881	70.4071	153.202	113.332	108.78	19.6	138.98	88.63		3444	YDL150W
YCL056C	77.89	26969	82.02	26925	FALSE	16.21	26968	23.19	26925	FALSE	86.489	92.6268	29.949	30.789	40.4635	28.5977	0.012	7.421	0.8735	-3.88	26925	-3.88	26923	FALSE	2		125.984	84.2274	73.4351	156.246	123.627	113.743	112.37	62.44	54.58	143.59	103.94	98.64	120.157	73.446	150.68	112.563	115.99	67.35	146.76	107.04		3448	YDL149W
YCL057C-A	101.14	24032	79.15	23967	TRUE	42.35	24032	19.22	23988	TRUE	89.1157	114.564	32.4302	26.1194	63.8215	63.6205	0.258056	6.73111	2.00694	-2.9	24151	-3.12	23951	TRUE			146.896	106.472	106.118	176.304	144.968	144.475	135.88	86.04	73.58	166.3	125.38	118.21	123.632	76.2687	154.924	115.699	114.05	64.42	145.66	105		3458	YDL148C
YCL057W	83.72	26513	82.02	26925	TRUE	22.68	26490	21.65	26925	TRUE	86.489	101.378	30.789	29.949	47.0301	41.5832	0.1995	7.421	1.348	-6.13	25349	-0.92	26923	FALSE	0.9		134.008	90.2094	85.9403	163.644	129.112	125.875	116.35	67.81	59.53	145.93	108.35	103.8	120.157	74.914	150.68	112.563	115.99	66.73	146.76	107.04		3461	YDL147W
YCL058C	79.15	23967	82.09	23469	FALSE	10.81	23534	10.44	23509	TRUE	90.3847	102.327	33.6061	19.3137	31.9442	60.6606	0.271793	7.35303	2.26966	-6.53	23651	-9.88	23509	TRUE		Dubious	135.343	77.9708	101.481	165.329	119.36	138.321	114.05	59.17	59.2	145.66	102.55	102.57	123.664	77.1119	153.849	116.246	116.31	57.67	147.31	99.6		3465	YDL146W
YCL058W-A	91.55	23532	79.15	23967	TRUE	37.99	23527	10.85	23964	TRUE	89.1157	104.52	26.1194	32.4302	65.5554	32.1277	0.218796	6.73111	1.58472	-2.77	23918	-9.88	23996	TRUE			137.325	105.591	78.4704	167.127	141.748	120.144	126.31	81.42	59.17	156.88	120.51	102.55	123.632	72.5564	154.924	115.699	114.05	59.2	145.66	105		3469	YDL145C
YCL059C	87.38	22913	75.13	22359	TRUE	34.78	23119	25.61	22388	TRUE	92.1504	98.2516	38.4612	32.3845	50.832	34.9135	0.351821	7.31679	2.8983	-3.19	22571	-4.04	22366	TRUE	1.9		131.172	92.6978	79.9319	161.058	130.439	120.43	120.37	77.93	52.96	149.44	116.76	97.49	124.667	81.2581	154.171	119.782	107.18	69.67	136.22	109.27		3474	YDL144C
YCL061C	83.77	19017	71.45	18670	TRUE	21.02	18850	18.19	18651	TRUE	88.4008	98.4777	37.9778	17.0564	52.6268	29.0658	0.372305	7.15969	3.02848	-7.62	21946	-6.01	18809	FALSE	0.2		131.054	93.6007	75.5039	160.632	130.549	117.248	115.66	66.33	44.51	144.57	107.03	89.69	122.228	80.4336	152.898	118.649	105.7	60.58	136.69	98.66		3478	YDL143W
YCL063W	86.15	18517	71.45	18670	TRUE	27.75	17969	-26.26	18650	TRUE	88.4008	99.89	17.0564	37.9778	50.1672	41.7129	0.177852	7.15969	1.45004	-5.15	18560	-9.88	18617	TRUE	0.2		131.991	92.1411	85.8698	161.147	129.976	125.625	118.01	71.1	56.81	145.69	110.07	100.18	122.228	63.7475	152.898	118.649	105.7	26.94	136.69	98.66		3481	YDL142C
YCL064C	88.82	15832	71.76	15287	TRUE	15.59	15798	1.3	14339	TRUE	88.6767	100.849	31.0924	30.3915	48.6477	41.5067	0.306006	7.17104	2.50919	-5.95	16518	-9.88	14308	TRUE	4.5		133.504	91.6283	85.5396	163.161	130.36	125.184	122.28	62.22	58.12	152.42	103.91	101.66	122.029	75.0995	152.273	114.674	105.01	50.55	135.11	94.63		3496	YDL139C
YCL065W	76.42	14102	71.76	15287	TRUE	0.28	14086	8.12	14331	FALSE	88.6767	90.536	30.3915	31.0924	28.5795	47.7721	0.299673	7.17104	2.45977	-5.39	13959	-6.34	14790	TRUE		Dubious	122.982	74.0021	88.7255	152.418	114.834	125.635	109.92	49.71	70.22	140.25	93.99	108.54	122.029	74.819	152.273	114.674	105.01	54.75	135.11	94.63		3511	YDL137W
YCL067C	79.11	12906	73.16	12325	TRUE	27.23	12953	30.03	12326	FALSE	82.4459	92.2844	38.7957	23.2554	48.3572	25.7367	0.37451	6.41225	2.96186	-4.17	12926	-3.12	12336	FALSE	2.4		125.333	89.3599	71.9449	155.317	126.317	113.469	112.54	70.36	53.69	142.82	109.14	98.53	115.54	79.8139	145.533	116.745	106.02	71.42	135.44	108.65		3520	YDL135C
YCL068C	87.8	12151	75.41	11224	TRUE	21.21	11509	9.75	11297	TRUE	88.1895	102.699	24.6898	19.0084	56.888	48.9251	0.241991	7.12249	1.97142	-4.35	11744	-3.95	11479	FALSE	0.2		134.832	97.7885	92.9154	164.026	134.689	132.554	118.84	66.46	67.98	146.88	107.11	109.92	122.006	69.625	152.665	110.003	109.61	56.44	140.4	98.33		3521	YDL134C
YCL069W	81.58	10027	75.41	11224	TRUE	12.95	10245	-2.11	11297	TRUE	88.1895	100.063	19.0084	24.6898	40.6635	49.1859	0.158318	7.12249	1.31628	-7.62	10230	-7.62	11109	FALSE			133.012	85.4694	91.5669	162.93	125.803	129.762	115.37	62.2	65.3	145.98	104.83	106.53	122.006	65.5996	152.665	110.003	109.61	48.21	140.4	98.33		3522	YDL134C
YCL073C	87.17	8136	69.69	4237	TRUE	17.07	7267	13.64	4203	TRUE	96.7866	100.531	44.8239	43.9358	45.7951	48.8121	0.446433	7.8301	3.62939	-7.62	7361	-8.9	4337	TRUE	0.4		132.875	89.2923	91.3722	162.252	128.474	129.727	119.7	66.09	52.39	149.2	109.99	96.48	129.093	87.8815	158.424	126.665	102.54	59.28	131.9	100.24		3526	YDL133W
YCL076W	84.17	1392	69.69	4237	TRUE	36.2	2012	-9	4717	TRUE	96.7866	98.254	43.9358	44.8239	48.4025	38.1458	0.434787	7.8301	3.54163	-3.74	1854	-9.88	6450	TRUE		Dubious	130.734	90.437	82.7762	160.226	128.32	122.942	117.12	79.96	69.45	146.9	118.88	112.23	129.093	86.9231	158.424	126.665	102.54	41.62	131.9	100.24		3534	YDL132W
YCR001W	78.99	115713	76.75	116826	TRUE	2.03	115928	10.83	116471	FALSE	93.0072	90.4242	36.7503	37.8552	21.5742	37.8562	0.362496	7.50637	2.9448	-9.88	115893	-7.62	116323	FALSE		Dubious	123.66	67.7206	80.5334	153.799	109.107	118.962	111.63	51.2	68.55	141.2	95.27	107.09	125.969	80.6158	155.876	120.539	109.2	58.36	138.47	101.59		3542	YDL182W
YCR002C	85.68	117706	76.75	116826	TRUE	26.64	118218	12.4	116778	TRUE	93.0072	96.6063	37.8552	36.7503	41.4966	36.8787	0.374161	7.50637	3.05308	-4.53	117523	-6.64	116610	TRUE	2.7		129.204	84.8448	81.0274	158.802	123.894	120.77	118.57	71.7	59.76	148.26	112.08	102.13	125.969	81.3728	155.876	120.539	109.2	59.68	138.47	101.59		3547	YDL130W-A
YCR003W	82.11	118807	69.47	119439	TRUE	28.34	119160	12.82	119442	TRUE	84.0962	97.4203	27.7864	16.3076	50.7419	34.1134	0.260296	6.75538	2.12817	-5.15	118806	-4.85	119488	FALSE	1.3		130.393	92.3023	79.512	160.325	129.763	120.37	114.88	74.11	57.24	144.58	114.64	100.21	118.07	71.6637	148.857	103.91	105.28	57.61	137.41	79.05		3548	YDL130W
YCR004C	85.34	119572	69.47	119439	TRUE	30.74	119898	-19.47	119420	TRUE	84.0962	106.014	16.3076	27.7864	58.9668	51.5288	0.160642	6.75538	1.34484	-4.93	120097	-7.62	119458	TRUE	4.6		138.883	100.904	94.9972	168.752	138.756	134.165	117.66	76.13	68.99	147.36	116.95	110.74	118.07	62.4716	148.857	103.91	105.28	32.55	137.41	79.05		3558	YDL108W
YCR005C	81.1	121389	69.93	120839	TRUE	16.59	122318	2.02	120862	TRUE	89.3721	100.285	31.9256	29.9847	48.2487	44.8094	0.309873	7.21232	2.55541	-6.01	121083	-7.62	120446	TRUE	1.1		132.982	91.2254	88.1297	162.669	129.941	127.135	114.21	61.18	56.13	144.21	101.22	98.26	123.593	76.2983	154.619	116.204	104.69	49.01	136.06	91.11		3567	YDL110C
YCR006C	98.06	122536	79.49	122341	TRUE	39.49	122993	17.37	122388	TRUE	89.27	111.863	30.3868	33.4718	55.7065	54.2693	0.300493	7.12537	2.4999	-6.42	122656	-6.37	122353	FALSE	0.1	Dubious	144.981	99.7334	98.1869	175.097	139.433	137.785	131.39	83.71	74.02	161.56	123.52	115.64	122.22	75.177	152.105	115.451	112.22	63.92	141.88	104.53		3571	YDL111C
YCR007C	80.71	126286	75.59	124447	TRUE	-8.73	126495	12.3	125303	FALSE	95.205	95.4715	40.0696	39.2589	38.5025	38.3122	0.393712	7.68183	3.21252	-6.37	126452	-9.88	123481	TRUE	0.1		128.055	82.3529	81.8772	157.638	121.827	121.099	113.3	43.96	67.7	142.7	91.13	107.01	127.994	83.6268	157.753	122.838	108.53	59.07	137.78	101.02		3574	YDL112W
YCR008W	84.97	129349	74.21	130509	TRUE	26.05	129592	6.97	130530	TRUE	90.1982	99.5409	24.5111	23.6552	48.3372	41.73	0.234882	7.18587	1.91654	-4.16	130081	-6.64	130330	TRUE	1.1		132.396	91.0132	85.7571	162.236	129.48	125.401	117.44	70.24	61.54	146.62	109.96	103.9	124.562	70.3872	155.72	111.002	110.17	53.02	142.71	77.46		3578	YDL113C
YCR009C	83.34	130984	74.21	130509	TRUE	19.47	130742	-25.48	130492	TRUE	90.1982	96.7204	23.6552	24.5111	48.5875	36.3112	0.209333	7.18587	1.74837	-3.92	131264	-9.88	130492	TRUE	3.5		129.329	90.4698	80.7565	158.927	128.258	120.742	116.92	66.96	64.47	147.36	108.58	106	124.562	69.6676	155.72	111.002	110.17	28.89	142.71	77.46		3583	YDL114W
YCR010C	86.5	132466	72.19	132186	TRUE	12.25	132488	-4.68	132186	TRUE	91.117	103.604	33.1094	26.1883	44.544	54.6179	0.330861	7.34036	2.70083	-6.34	132555	-7.62	132216	TRUE			135.992	89.3118	96.1968	165.42	129.642	133.676	118.42	60.34	64.55	147.37	103.49	108.52	124.544	77.1832	154.863	116.825	107.25	43.95	138.86	87.48		3585	YDL115C
YCR011C	78.34	136865	81.39	133170	FALSE	20.38	134494	28.7	133699	FALSE	106.919	96.9726	53.6535	52.0518	43.2218	41.9889	0.517837	8.5724	4.21865	-7.62	135218	-6.62	133384	FALSE	1.3		129.477	86.7168	85.2179	158.984	125.885	124.141	111.21	65.7	65.89	140.98	106.4	106.96	140.353	97.37	170.728	136.781	114.28	74.66	144.08	113.62		3589	YDL116W
YCR014C	86.27	140153	62.31	139105	TRUE	27.24	139964	-0.82	139111	TRUE	76.25	97.5165	18.8455	-12.4523	43.3038	31.569	0.133942	6.02212	1.08234	-7.62	139818	-9.88	139157	TRUE	0.4		130.428	86.605	76.6038	160.303	125.604	117.117	118.61	72.42	46.44	147.11	112.62	91.55	112.322	63.2157	144.964	103.061	98.88	45.05	131.92	86.15		3593	YDL117W
YCR015C	80.55	141672	82.91	141112	FALSE	8.95	141741	9.73	141090	FALSE	90.4424	94.8137	32.5046	32.2121	39.9794	32.4731	0.331228	7.34347	2.71239	-6.34	141650	-6.42	141119	TRUE	0.3		127.504	83.5323	77.1681	157.177	122.741	117.366	113.74	57.42	53.46	143.7	100.19	96.22	124.105	77.0188	154.635	117.055	117.14	58	147.4	101.3		3599	YDL118W
YCR016W	84.87	144500	80.07	144631	TRUE	18.24	144120	22.76	144519	FALSE	85.115	97.6604	31.2963	22.0724	49.9013	23.6092	0.321381	6.89119	2.56578	-5.39	144116	-4.64	144656	FALSE	1.7		130.746	91.3776	70.6087	160.767	128.752	112.838	116.7	65.81	47.72	145.56	108.52	92.92	118.13	74.9318	148.06	108.276	113.8	67.53	143.52	94.46		3600	YDL119C
YCR017C	84.13	145505	80.07	144631	TRUE	4.65	146801	3.15	144632	TRUE	85.115	99.3037	22.0724	31.2963	42.3832	50.0448	0.223358	6.89119	1.86448	-8.9	146825	-6.71	144677	FALSE	1.7		131.985	86.7164	92.0786	161.662	126.638	129.967	115.71	55.1	62.84	144.35	100.33	104.93	118.13	67.4834	148.06	108.276	113.8	51.3	143.52	94.46		3603	YDL120W
YCR018C	76.71	148846	73.31	148079	TRUE	30.67	148848	-15.36	148130	TRUE	89.5165	95.6165	21.264	41.7039	52.4896	28.7874	0.195091	7.21945	1.64626	-4.38	148819	-9.88	148174	TRUE	0.3		128.399	93.1869	74.8288	158.141	129.885	116.231	109.89	73.31	55.35	139.94	111.28	97.81	122.852	68.0155	153.083	110.004	107.43	36.86	138.3	83.56		3607	YDL121C
YCR018C-A	73.6	151745	69.94	150283	TRUE	11.37	151688	-6.94	149652	TRUE	89.6731	85.3953	30.1775	34.3314	27.583	39.2797	0.294494	7.23568	2.42084	-3.79	151683	-9.88	149303	TRUE		Dubious	117.959	72.0964	81.3298	147.531	112.102	119.221	107.15	58.14	68.4	137.52	100.09	107.71	122.889	74.8079	153.014	114.937	103.67	43.3	134.1	88.16		3608	YDL122W
YCR019W	83.56	152835	74.47	153954	TRUE	19.62	153907	17.5	153988	TRUE	77.914	101.898	21.5569	23.1942	49.5817	42.8479	0.176588	5.88976	1.31482	-3.79	153261	-6.17	153953	TRUE	0.4		134.646	92.8047	86.865	164.392	131.745	126.511	116.42	65.66	59.54	146.21	107	101.78	111.142	65.8238	141.238	106.529	107.23	62.33	136.82	100.73		3615	YDL123W
YCR020C	78.05	154011	74.47	153954	TRUE	13.01	154010	13.08	154007	FALSE	77.914	98.6601	23.1942	21.5569	45.2406	41.0673	0.279765	5.88976	2.23224	-6.59	154423	-5.36	153966	FALSE			131.45	88.1975	85.0311	161.239	126.94	124.599	111.42	59.86	69.27	141.39	101.66	111	111.142	67.0891	141.238	106.529	107.23	59.48	136.82	100.73		3616	YDL124W
YCR020C-A	90.64	155047	79.57	154722	TRUE	26.5	155021	23.41	154722	TRUE	88.8673	99.7231	36.0134	21.5901	46.7122	50.6765	0.350698	7.1886	2.91924	-4.46	155068	-7.62	154724	TRUE			132.687	90.2996	92.6869	162.607	129.576	130.559	122.99	72.36	80.21	152.33	113.58	119.27	122.584	79.0748	153.157	117.825	113.65	66.97	144.41	106.1		3621	YDL125C
YCR020W-B	84.58	155429	68.9	155982	TRUE	33.18	155430	-9.37	155989	TRUE	86.7754	93.0996	28.6862	21.5024	45.4246	19.4149	0.282554	6.98971	2.3008	-1.93	155406	-6.34	155974	TRUE			125.575	86.7422	66.3152	155.072	123.964	108.31	117.54	76.12	52.03	146.02	114.59	97.78	120.165	72.7691	150.435	107.726	103.96	40.02	135.49	87.75		3645	YDL025C
YCR021C	90.56	157101	68.9	155982	TRUE	18.76	156842	-3.83	156037	TRUE	86.7754	103.687	21.5024	28.6862	46.843	56.5802	0.205725	6.98971	1.7054	-7.62	156704	-6.64	155825	FALSE	0.3		136.088	91.0335	97.9294	165.514	130.818	135.208	124.96	66.8	66.17	156.15	109.93	108.13	120.165	66.9256	150.435	107.726	103.96	44.55	135.49	87.75		3652	YDL027C
YCR022C	96.39	157448	73.91	157165	TRUE	22.36	157448	7.04	157207	TRUE	83.5054	109.998	21.5329	24.4138	47.2198	59.3977	0.20019	6.70435	1.69917	-6.42	157423	-5.39	157229	FALSE		Dubious	143.246	91.6812	102.272	173.491	131.829	140.952	129.64	69.29	84.83	159.82	111.46	124.93	116.514	65.927	146.432	105.806	107.72	52.94	138.32	93.72		3655	YDL028C
YCR023C	81.5	159303	87.9	158335	FALSE	3.03	159276	26.68	158323	FALSE	99.8711	98.3382	43.4143	43.2223	39.2341	44.994	0.421227	8.05398	3.43995	-7.28	159237	-8.6	158526	TRUE	1.1		131.112	83.8861	87.7791	160.871	124.084	126.325	115.15	53.4	66.41	145.63	98.44	108.78	132.985	86.9783	163.051	126.211	121.01	71.62	151.03	111.98		3659	YDL029W
YCR024C	82.77	161997	82.45	160463	TRUE	19.85	160749	13.47	160707	TRUE	92.2548	96.6447	38.6784	32.4466	44.2408	37.8719	0.370968	7.33782	3.05734	-4.64	161119	-5.19	160663	TRUE	0.2		129.291	86.8649	82.3746	158.925	125.27	122.412	114.88	65.61	51.33	144	106.7	96.67	125.585	81.4803	155.821	120.008	116.15	60.64	146.66	102.97		3663	YDL030W
YCR024C-A	91.21	163031	89.26	162863	TRUE	11.74	163061	17.48	162872	FALSE	97.9249	99.5207	35.418	51.5584	34.5272	48.448	0.36716	7.95222	2.99185	-5.39	163030	-6.34	162919	TRUE			133.104	80.7077	90.2505	163.545	122.005	128.024	124.62	61.99	82.46	154.92	107.07	121.57	130.953	80.1377	160.936	120.371	121.46	64.07	150.68	105.9		3672	YDL031W
YCR024C-B	86.61	162655	68.62	162456	TRUE	4.11	162669	-3.18	162477	TRUE	83.8854	92.5838	24.2068	24.9727	16.4224	46.3527	0.266667	6.78966	2.17952	-9.88	162713	-9.88	162464	FALSE			125.617	64.2226	87.9477	155.595	107.147	125.457	119.08	54.06	75.35	148.22	98.79	114.54	117.06	68.9142	147.129	109.085	104	45.44	135.99	88.68		3712	YDL043C
YCR025C	86.82	163482	84.21	163316	TRUE	22.74	163441	-8.35	163291	TRUE	91.0643	111.295	12.1635	44.6547	53.2739	45.1514	0.0972105	7.31908	0.855368	-4.19	163826	-9.88	163164	TRUE		Dubious	144.635	96.8591	90.9441	174.955	136.192	132.215	118.78	67.63	48.86	147.77	108.91	94.74	124.958	60.0638	155.696	103.039	118.52	43.21	148.82	89.36		3716	YDL044C
YCR026C	83.07	166331	81.67	163963	TRUE	17.54	165986	36.2	163971	FALSE	94.7064	100.887	47.9379	33.904	50.9718	41.71	0.494766	7.67191	4.01559	-7.62	165953	-6.64	164016	FALSE	0.7		133.248	93.4063	86.0926	162.634	131.653	126.048	115.16	67.5	64.05	144.25	111.41	106.71	127.316	89.581	156.913	127.111	113.54	78.35	142.43	116.28		3721	YDL045C
YCR027C	85.64	167795	75.86	166655	TRUE	33.06	167854	-3.95	166751	TRUE	89.3236	98.9698	33.7728	29.7157	51.1706	41.3071	0.334234	7.21069	2.73735	-1.84	167495	-9.88	166707	TRUE	0.2		131.856	93.5287	85.2946	161.718	131.721	124.903	118.54	78.47	68.49	148.24	117.14	111.47	122.482	77.4978	152.555	116.831	109.66	46.75	140.25	92.16		3723	YDL045W-A
YCR028C	90.4	172355	65.65	168904	TRUE	17.68	171773	6.33	170719	TRUE	90.7617	102.065	32.0028	39.1483	42.748	49.377	0.313172	7.32411	2.56844	-9.88	171266	-9.88	170235	FALSE	0.4		134.86	87.6853	91.7847	164.647	128.156	130.01	122.42	66.29	72.34	151.34	109.74	114.47	123.651	76.6995	153.486	116.897	99.36	54.29	129.85	97.21		3725	YDL046W
YCR028C-A	78.5	173164	72.59	172821	TRUE	0.45	173144	7.63	172912	FALSE	91.6453	94.9607	32.4872	32.3573	35.8694	36.8935	0.309564	7.39867	2.54283	-5.9	173220	-6.64	172902	TRUE			128.125	80.1177	80.9348	158.219	119.945	120.555	113.26	50.39	64.21	144.6	95.13	103.93	124.896	76.8075	155.059	116.67	107.24	55.65	138.45	98.72		3755	YDL052C
YCR030C	85.5	175823	78.46	173646	TRUE	23.17	173824	0.24	173641	TRUE	92.3065	101.869	27.4048	34.7126	51.815	46.4133	0.25155	7.39315	2.07729	-4.12	175884	-5.36	173599	TRUE	0.3		134.289	93.581	90.3334	163.739	131.244	129.893	119.22	68.62	56.46	148.21	109.45	99.73	125.693	72.7798	155.98	113.563	111.8	49.82	141.87	94.25		3758	YDL053C
YCR031C	82.97	177982	77.77	177472	TRUE	17.49	177980	10.5	177037	TRUE	92.0414	99.5238	33.0096	34.3369	42.8029	46.6721	0.314309	7.43094	2.587	-8.43	178013	-9.88	176992	TRUE	33.5		131.921	86.6893	89.5201	161.343	126.203	128.116	117.14	63.25	55	148.1	104.07	97.6	125.312	77.5514	155.493	117.615	111.05	59.74	141.19	101.91		3761	YDL054C
YCR032W	79.31	183735	82.52	186089	FALSE	7.46	181110	4.7	186087	TRUE	96.9728	94.9624	36.6146	34.022	38.8445	33.9094	0.352891	7.80163	2.87049	-9.88	184656	-7.62	186154	FALSE	0.2		127.924	82.4693	78.4078	157.837	121.735	118.438	112.66	54.97	52.03	142.07	97.57	95.91	130.694	80.9469	161.296	120.241	115.61	53.18	145.59	99.03		3770	YDL055C
YCR033W	81.61	188637	66.19	190286	TRUE	25.51	188086	-11.02	190361	TRUE	91.0717	100.912	26.1681	31.1095	51.8774	36.9047	0.275472	7.39533	2.21708	-7.62	188525	-7.62	190406	FALSE	0.6		133.658	93.6355	82.3747	163.396	131.278	123.284	114.12	68.59	39.21	143.45	107.24	86.11	124.49	72.0092	154.799	115.663	101	41.33	132.45	99.37		3774	YDL056W
YCR034W	80.96	191077	73.49	191678	TRUE	8.24	190875	1.01	191681	TRUE	84.1418	100.535	13.5035	30.6914	35.2674	48.5386	0.09855	6.73465	0.8311	-6.41	190677	-6.42	191683	TRUE	6.1		133.489	80.995	91.2725	163.407	122.129	129.772	114.32	57.17	64.55	144.54	98.87	104.69	117.524	60.9464	147.781	112.856	107.3	49.31	137.9	102.24		3780	YDL057W
YCR035C	83.49	192885	73.49	191678	TRUE	31.77	192335	19.97	191684	TRUE	84.1418	97.2643	30.6914	13.5035	48.9002	35.6245	0.30415	6.73465	2.52595	-3.37	192193	-5.22	191778	TRUE	2.5		130.022	91.0736	80.5044	159.757	129.079	120.891	116.45	76.29	61.4	146.32	114.86	103.43	117.524	73.9515	147.781	112.856	107.3	63.31	137.9	102.24		3794	YDL059C
YCR036W	87.24	193948	76.07	194348	TRUE	24.55	194289	4.75	194314	TRUE	81.7852	100.343	19.721	19.0129	48.3574	41.996	0.151709	6.49282	1.17615	-4.77	193726	-6.13	194309	TRUE	0.8		133.156	91.5961	85.8093	162.958	130.554	125.255	120.48	69.75	58.24	149.92	110.38	101.3	115.986	65.3768	146.968	104.091	110.7	52.36	141.99	96.43		3796	YDL060W
YCR037C	79.49	195034	76.07	194348	TRUE	17.2	196315	9.7	194341	TRUE	81.7852	98.9194	19.0129	19.721	44.4152	43.0119	0.159658	6.49282	1.39171	-6.17	195821	-4.46	194360	FALSE	1.8		131.538	87.7224	86.3948	161.161	126.74	125.459	112.37	62.24	58.23	142.04	102.67	100.45	115.986	63.8376	146.968	104.091	110.7	55.47	141.99	96.43		3803	YDL063C
YCR038C	73.74	199474	72.9	197512	TRUE	30.74	199484	15.82	197539	TRUE	91.4258	97.6791	33.5037	31.5599	49.7636	40.4137	0.328696	7.4114	2.69442	-4.35	198369	-6.34	197498	TRUE	0.1		129.948	91.2245	84.921	159.245	128.598	124.978	106.12	72.18	57.92	135.44	109.45	101.53	124.85	77.3769	155.168	116.842	106.69	61.09	136.99	101.73		3805	YDL063C
YCR038W-A	88.97	199308	73.74	199474	TRUE	29.22	199293	9.31	199514	TRUE	86.1544	100.549	29.7352	42.599	46.2436	52.8588	0.27845	6.66543	2.18891	-4.12	199334	-6.37	199532	TRUE		Dubious	132.541	90.6024	93.9253	161.626	130.725	130.985	120.05	75.79	85.82	148.12	117.49	121.9	118.887	75.1719	148.565	119.968	106.12	57.92	135.44	109.45		3806	YDL064W
YCR039C	79.11	200061	73.74	199474	TRUE	27.23	200108	30.74	199484	FALSE	86.1544	92.2844	42.599	29.7352	48.3572	25.7367	0.385116	6.66543	3.12899	-4.17	200082	-3.12	199494	FALSE	2.5		125.329	89.3609	71.976	155.312	126.32	113.494	112.54	70.36	53.69	142.82	109.14	98.53	118.887	83.3027	148.565	119.968	106.12	72.18	135.44	109.45		3818	YDL069C
YCR043C	86.62	206487	68.59	206122	TRUE	9.58	206411	-17.36	206077	TRUE	86.6588	95.3155	21.4714	22.2695	40.5489	42.3733	0.210289	6.99717	1.73523	-5.39	206386	-8.9	205740	TRUE	2		127.468	84.5725	84.7433	156.705	124.243	122.954	118.42	59.46	73.85	147.26	104.21	113.77	120.58	67.3596	151.328	108.575	103.5	33.96	135.07	79.85		3821	YDL070W
YCR044C	79.42	206872	70.6	206842	TRUE	20.03	207206	-26.66	206805	TRUE	91.0558	100.911	17.7768	37.7931	45.9362	48.8941	0.153761	7.28423	1.29043	-7.39	207199	-9.88	206820	TRUE	1		133.145	89.4347	91.4975	162.441	128.651	129.907	113.06	65.99	73.68	143.4	107.08	113.14	124.925	65.3468	155.641	108.044	104.76	28.01	135.66	76.53		3830	YDL072C
YCR045C	89.12	208148	86.17	208089	TRUE	19.69	208131	-2.53	208075	TRUE	94.4813	111.609	27.0628	38.0052	61.3388	55.4019	0.251559	7.57247	2.10753	-6.13	208529	-5.39	208030	FALSE			143.905	103.968	99.0418	173.282	142.463	138.402	121.68	66.38	75.28	151.21	108.28	113.68	127.474	72.8927	157.413	114.078	119.07	47.78	148.77	92.83		3833	YDL073W
YCR045W-A	102.88	209090	80.05	209833	TRUE	45.38	209094	15.79	209708	TRUE	104.429	117.873	46.2834	51.7285	61.8983	71.8207	0.466253	8.45873	3.78125	-6.41	208817	-8.9	209733	TRUE		Dubious	150.378	104.698	114.847	179.913	143.276	153.686	134.77	90.15	99.14	163.74	130.47	137.31	137.137	90.8197	166.852	133.168	114.57	61.9	145.84	99.74		3843	YDL076C
YCR046C	102.54	209954	80.05	209833	TRUE	58.43	210139	7.87	209828	TRUE	104.429	116.767	51.7285	46.2834	71.8702	64.6663	0.516204	8.45873	4.1898	-3.9	210045	-9.88	209789	TRUE	1.1		148.992	113.159	107.934	178.313	150.473	147.002	134.41	101.18	87.78	163.37	138.12	127.45	137.137	94.5601	166.852	133.168	114.57	56.3	145.84	99.74		3844	YDL077C
YCR047C	96.91	210713	68.73	210627	TRUE	51.83	211150	15	210556	TRUE	92.2503	116.734	40.0277	49.1146	72.9917	62.3824	0.387838	7.39976	3.16865	-3.57	211121	-6.42	210524	TRUE	2.4		148.863	114.999	104.901	178.097	152.957	143.275	128.99	94.8	80.98	158.11	131.71	121.55	124.237	83.1285	153.267	121.928	100.6	63.43	129.44	102.4		3848	YDL078C
YCR047W-A	106.23	211499	87.78	211642	TRUE	52.6	211499	10.31	211588	TRUE	105.535	119.831	47.4871	53.7793	71.4207	71.1514	0.489288	8.57318	3.95458	-0.91	211497	-5.44	211678	TRUE		Dubious	151.839	112.4	114.565	180.919	149.329	153.732	137.94	95.78	104.73	166.63	134.7	142.07	138.279	91.3268	168.03	134.881	120.6	58.33	150.31	105.66		3852	YDL079C
YCR049C	108.23	212235	87.78	211642	TRUE	38.66	211958	18.42	211684	TRUE	105.535	119.575	53.7793	47.4871	67.1238	73.4674	0.527836	8.57318	4.29132	-1.67	211913	-9.88	211723	TRUE		Dubious	151.411	109.533	115.54	180.39	147.845	153.53	140.11	84.56	96.62	169.08	125.86	136.49	138.279	96.4279	168.03	134.881	120.6	64.39	150.31	105.66		3856	YDL079C
YCR051W	101.38	214075	83.33	214845	TRUE	53.63	214081	12.7	214845	TRUE	93.929	118.717	41.2433	31.6904	76.9674	62.0811	0.404141	7.53594	3.29426	-0.2	214078	-4.64	214886	TRUE	2.8		150.63	118.223	105.408	179.693	155.545	144.518	133.4	96.71	81.98	162.5	135.14	122.23	127.02	83.9564	157.047	117.827	117.13	59.85	147.71	101.95		3857	YDL079C
YCR052W	86.22	216416	74.42	216580	TRUE	40.51	215746	0.99	216590	TRUE	91.6255	107.633	33.5754	36.8821	63.3121	49.289	0.317708	7.42518	2.58395	-2.77	215750	-7.4	216600	TRUE	0.6		139.739	104.224	93.7199	168.919	141.156	133.76	116.83	85.65	70.21	144.24	125.51	112.33	124.365	77.6467	154.068	120.315	108.31	49.37	138.99	96.86		3861	YDL080C
YCR053W	78.34	218236	66.73	218280	TRUE	17.41	218232	6.78	218280	TRUE	76.1737	102.08	21.669	16.0938	47.8266	44.5032	0.209338	6.13463	1.64272	-4.41	217459	-4.68	218249	TRUE	7.4		134.453	90.4795	88.5846	163.846	128.891	128.251	113.23	62.5	54.77	144.25	102.51	97.08	109.825	65.4319	140.295	101.744	101.22	52.49	132.41	92.73		3865	YDL080C
YCR054C	80.87	220059	66.73	218280	TRUE	15.53	218910	3.61	218245	TRUE	76.1737	96.6708	16.0938	21.669	40.1971	36.645	0.157574	6.13463	1.38412	-6.13	218866	-5.15	218371	FALSE	0.2		129.421	83.7015	80.9706	159.145	122.858	120.841	114.51	60.4	53.27	144.97	100.29	96.14	109.825	61.2279	140.295	101.744	101.22	51.02	132.41	92.73		3866	YDL081C
YCR057C	83.14	220715	80.24	220071	TRUE	26.75	221384	17.99	220062	TRUE	91.2004	103.087	38.755	23.1574	49.5781	46.5136	0.377289	7.3133	3.09202	-8.9	222459	-4.12	220372	FALSE	1.1		135.449	92.8146	89.9114	164.853	131.784	129.015	115.33	71.51	65.99	144.51	111.75	108.79	124.578	81.445	154.853	119.874	114.18	61.05	144.15	100.91		3868	YDL084W
YCR059C	101.2	223956	72.3	223307	TRUE	46.92	223936	20.82	223349	TRUE	93.3033	116.45	37.5647	30.3235	68.7488	66.6319	0.379604	7.513	3.08159	-1.91	223976	-5.62	223386	TRUE	1.3		148.096	110.455	109.186	176.886	148.137	147.569	132.15	91.27	74.09	160.28	130.32	117.03	126.434	81.4493	156.493	120.945	105.99	66.19	136.48	106.87		3872	YDL085W
YCR060W	91.99	224729	65.16	224797	TRUE	48.74	224729	2.53	224821	TRUE	95.2804	111.035	36.7756	39.1774	70.1304	57.9441	0.362145	7.63286	2.96107	-2.93	224434	-8.9	224860	TRUE	1.3		143.225	111.051	100.714	172.451	148.011	139.283	126.14	91.78	81.26	156.35	129.53	121.39	128.847	81.4646	159.304	122.958	99.27	51.6	130.11	100.39		3876	YDL085C-A
YCR061W	99.75	226010	74.11	227744	TRUE	17.48	227439	1.18	227516	TRUE	95.7932	113.852	34.7315	41.1565	56.9342	65.0342	0.329875	7.75096	2.6798	-6.64	226653	-9.88	227484	TRUE	0.3		146.252	100.572	107.561	175.719	139.921	145.955	132.21	66.27	81.13	159.51	110.08	120.64	129.178	79.0424	159.475	124.239	106.57	51	135.9	101.91		3878	YDL086W
YCR063W	86.06	228539	80.9	229175	TRUE	45.76	228539	12.97	229212	TRUE	98.1848	111.191	31.921	34.3718	68.231	51.5703	0.295673	7.87615	2.43963	-1.12	228547	-9.88	228965	TRUE	0.2		143.436	108.437	96.0644	172.748	144.728	136.188	119.02	86.23	74.25	148.9	122.7	114.49	131.863	77.0453	162.43	121.308	115.31	60.25	145.78	99.93		3881	YDL087C
YCR064C	92.27	228090	74.11	227744	TRUE	18.22	228225	15.12	227660	TRUE	95.7932	105.677	41.1565	34.7315	44.2578	60.3757	0.405392	7.75096	3.31542	-9.88	228227	-6.17	227982	FALSE		Dubious	137.577	89.2561	100.743	166.587	129.826	137.265	123.94	65.57	72.67	153.21	108.08	112.65	129.178	84.877	159.475	124.239	106.57	61.35	135.9	101.91		3885	YDL088C
YCR065W	88.04	230367	75.29	231265	TRUE	3.85	230986	-9.06	231264	TRUE	93.661	104.302	24.7271	37.3886	51.7856	44.4957	0.207948	7.50622	1.70161	-5.79	229350	-9.88	231006	TRUE	0.7		136.956	94.118	89.1453	166.624	132.271	129.369	120.09	53.52	50.04	149.1	98.04	96.14	127.229	70.741	157.682	120.085	110.26	41.05	141.91	95.98		3890	YDL089W
YCR066W	82.87	232605	76.45	233062	TRUE	23.65	231617	19.79	233084	TRUE	86.1791	97.7174	27.5128	22.9207	49.0079	36.2175	0.216135	6.65362	1.73399	-4.68	232449	-5.36	233020	TRUE	0.3		129.955	90.5341	81.1097	159.222	127.951	121.497	117.24	69.57	49.55	148.38	109.71	93.11	119.793	72.1682	150.264	108.582	110.87	64.29	141.68	92.39		3895	YDL090C
YCR067C	83.47	235153	76.45	233062	TRUE	15.61	235282	0.96	233056	TRUE	86.1791	99.5423	22.9207	27.5128	45.1689	46.0215	0.200982	6.65362	1.71877	-6.37	235265	-5.36	233038	FALSE	1.1		131.718	88.0915	89.1965	160.94	126.754	128.094	116.05	66.18	66.52	145.58	108.12	108.04	119.793	68.0436	150.264	108.582	110.87	49.18	141.68	92.39		3896	YDL091C
YCR068W	94.19	238105	85.19	238871	TRUE	34.74	237276	22.46	238871	TRUE	95.6246	108.993	41.5047	43.1241	63.93	57.9137	0.402214	7.59007	3.26043	-4.37	238009	-6.42	238826	TRUE	0.2		141.023	105.546	100.628	170.15	143.124	139.179	125.88	79.3	75.87	153.89	119.39	116.09	128.214	84.6655	157.796	124.762	118.19	67.25	148.1	107.72		3897	YDL092W
YCR069W	88.19	239705	80.77	240092	TRUE	31.84	239745	12.71	240075	TRUE	87.5198	104.999	23.7647	30.7214	53.9653	50.2638	0.190753	6.97183	1.60022	-3.37	239490	-7.62	240078	TRUE	1.1		137.359	96.1988	94.093	166.768	134.274	133.586	121.03	76.34	71.92	150.81	116.35	112.45	121.114	69.1461	151.572	114.651	115.17	59.35	146.33	109.51		3915	YDL098C
YCR071C	85.49	240098	80.77	240092	TRUE	34.46	240100	24.92	240069	TRUE	87.5198	101.278	30.7214	23.7647	56.0732	38.6659	0.282151	6.97183	2.45204	-2.61	240155	-2.9	240055	TRUE	0.7		134.138	97.5474	83.5352	164.015	134.994	123.998	119.89	77.94	60.68	150.88	117.54	103.79	121.114	74.9115	151.572	114.651	115.17	69.8	146.33	109.51		3916	YDL099W
YCR072C	84.61	242033	77.82	240754	TRUE	37.76	241242	17.88	240756	TRUE	93.2142	102.272	40.9624	35.3056	55.3475	50.6793	0.406274	7.47027	3.34224	-4.12	241196	-7.39	240731	TRUE	1.6		134.361	97.4449	93.4621	163.515	135.41	132.024	116.41	80.45	57.47	145.25	118.39	101.01	126.251	84.3715	156.227	123.453	110.67	62.46	140.43	102.49		3951	YDL010W
YCR073C	82.68	242587	78.08	242573	TRUE	12.62	245173	20.6	242430	FALSE	88.105	99.9828	36.3566	13.8128	49.3284	39.7345	0.343613	6.97155	2.79412	-7.62	245172	-5.36	242389	FALSE	0.4		132.479	91.8412	84.0042	161.994	130.158	123.855	114.95	60.64	61.47	143.94	103.72	103.93	121.494	78.5601	151.77	116.543	110.56	64.89	139.98	104.27		3952	YDL011C
YCR073W-A	86.91	247906	61.59	247950	TRUE	39.42	247905	14.64	247974	TRUE	74.597	112.875	25.8365	30.7615	65.5477	58.8214	0.220161	5.7804	1.81347	-3.08	247315	-3.12	247961	TRUE			144.981	107.536	102.077	174.167	145.434	141.084	120.27	81.38	78.22	148.8	119.16	118.81	107.065	69.3525	136.467	112.044	94.03	58.67	123.36	100.66		3956	YDL013W
YCR075C	91.16	248359	61.59	247950	TRUE	29.73	248121	18.07	247950	TRUE	74.597	104.603	30.7615	25.8365	49.0209	52.6005	0.27371	5.7804	2.36282	-6.37	248338	-0.88	247982	FALSE	0.8		136.689	92.9217	95.1388	165.855	132.486	133.464	123.16	75.75	70.85	152.08	116.57	113.74	107.065	73.5564	136.467	112.044	94.03	61.58	123.36	100.66		3960	YDL014W
YCR075W-A	89.16	249198	79.23	249246	TRUE	35.81	249198	28.17	249246	TRUE	84.9845	102.676	37.8114	25.5097	51.7091	45.5542	0.324891	6.51967	2.54435	-0.95	249084	-2.18	249202	TRUE			135.484	94.9005	89.4616	165.23	133.755	129.077	122.61	79.59	72.96	152.08	117.94	116.25	118.607	78.9287	149.083	113.652	113.2	70.18	143.98	105.2		3962	YBL113C
YCR076C	91.54	250037	79.23	249246	TRUE	23.35	249293	14.87	249244	TRUE	84.9845	110.474	25.5097	37.8114	64.9052	57.1995	0.188478	6.51967	1.58522	-5.19	249295	-6.64	249278	TRUE	1.1		142.588	106.735	100.16	171.786	144.535	138.895	123.42	73.47	76.73	151.18	118.09	117.92	118.607	71.9349	149.083	113.652	113.2	62.48	143.98	105.2		3965	YDL015C
YCR077C	75.52	250356	76.03	250151	FALSE	19.17	250849	-25.05	250149	TRUE	83.0784	105.705	6.14582	32.8101	55.0106	49.8091	0.0085567	6.66211	0.138814	-6.13	251005	-9.88	250104	TRUE	2		138.018	97.1504	93.3387	167.389	135.168	132.569	108.34	64.74	58.78	138.06	105.65	99.53	117.609	54.7128	148.893	98.2528	111.17	29.22	142.81	77.71		3966	YDL017W
YCR079W	94.38	254167	73.48	254237	TRUE	35.83	253765	-9.85	254245	TRUE	87.2269	112.816	21.7335	27.6927	63.7084	55.9273	0.232161	7.1301	1.93236	-3.56	253327	-8.6	254219	TRUE	1		145.148	105.943	99.5938	174.533	144.053	138.95	127.69	82.91	69.36	157.91	125.26	113.15	121.516	67.4099	152.596	112.796	108.42	40.46	140.03	100.3		3969	YDL018C
YCR082W	84.63	259262	75.88	259345	TRUE	26.68	259261	18.81	259426	TRUE	92.5814	100.271	38.2386	36.9586	48.71	37.3533	0.382903	7.44706	3.10332	-2.98	259033	-4.92	259289	TRUE	3.6		132.806	91.0882	82.3454	162.304	129.213	122.786	118.34	71.88	69.41	148.89	111.94	110.5	125.881	81.7526	156.09	120.486	110	65.85	140.89	103.28		3982	YDL019C
YCR083W	84.75	259957	60.35	260045	TRUE	15.88	259957	-5.39	260003	TRUE	80.4419	101.185	29.8672	13.9011	51.9577	45.4581	0.271852	6.43547	2.20348	-4.46	259724	-9.88	259988	TRUE	1.6		133.62	94.0706	89.1645	163.042	131.935	128.509	119.69	63.64	68.52	149.44	105.47	110.04	114.203	73.1925	144.785	101.051	95.38	42.43	127.02	82.63		3988	YDL020C
YCR084C	87.02	260307	60.35	260045	TRUE	30.14	261444	-10.36	260052	TRUE	80.4419	107.192	13.9011	29.8672	59.0828	52.8345	0.133219	6.43547	1.14006	-5.36	261483	-6.42	260013	TRUE	2.1		139.259	100.657	96.5123	168.415	138.173	135.899	120.68	75.31	56.54	151.2	115.28	100.48	114.203	59.8321	144.785	101.051	95.38	38.77	127.02	82.63		3993	YDL021W
YCR085W	75.56	262946	87.74	263285	FALSE	0.19	262947	25.78	263265	FALSE	94.2977	95.8541	52.2169	11.5791	31.0843	41.9903	0.588145	7.95919	4.74411	-7.62	263219	0.31	263327	FALSE		Dubious	129.035	76.7507	85.0121	159.164	117.843	123.72	108.42	48.29	60.83	138.17	91.38	101.42	126.463	92.0098	155.661	103.667	119.44	69.48	148.2	95.14		3997	YDL022W
YCR086W	83.63	263947	87.02	263972	FALSE	44.75	263957	43.05	263972	TRUE	88.1354	104.187	44.5515	19.5215	59.9488	44.3062	0.608462	7.20385	5.20077	-1.29	263477	1.81	263970	FALSE	0.3		136.664	101.003	89.2349	166.151	138.038	129.704	117.36	84.79	56.29	147.92	120.16	100.35	121.738	84.8008	152.208	109.477	120.89	83.77	151.21	107.62		3998	YDL022W
YCR088W	94.7	265084	80.53	267264	TRUE	41.49	265209	16.71	266974	TRUE	91.8789	109.519	36.0559	39.958	63.1096	49.0448	0.35511	7.38496	2.90523	-3.14	265168	-6.34	267018	TRUE	1		141.937	103.796	93.917	171.406	140.521	134.347	125.44	85.46	68.38	153.35	124.45	110.89	124.574	79.6641	154.239	122.169	113.03	64.03	142.48	107.2		4041	YDR169C
YCR089W	76.93	272254	76.59	272264	TRUE	15.81	272248	16.13	272274	FALSE	78.2368	99.1745	19.1555	30.1902	48.0469	52.6994	0.196415	5.97792	1.51396	-7.62	269360	-4.85	272259	FALSE	0.4		130.928	90.1529	95.0587	159.767	128.094	133.25	110.2	62.05	67.08	139.87	103.34	108.7	111.674	64.2653	141.959	112.38	109.94	61.67	139.8	110.05		4046	YDR168W
YCR090C	78.6	272311	76.59	272264	TRUE	24.85	272475	26.45	272280	FALSE	78.2368	97.3283	30.1902	19.1555	42.3013	35.2963	0.282075	5.97792	2.39755	-6.01	272851	-1.71	272298	FALSE	2		129.72	85.6427	79.6244	159.158	124.682	119.509	111.57	70.99	65.03	141.4	112.13	105.11	111.674	73.464	141.959	112.38	109.94	70.48	139.8	110.05		4050	YDR167W
YCR091W	81.13	276452	77.51	276668	TRUE	29.89	276440	16.28	276641	TRUE	85.3292	100.457	27.623	9.63161	51.3359	40.7755	0.279497	6.97623	2.25603	-5.36	276291	-3.88	276646	FALSE	0.1		132.995	93.0885	85.5217	162.536	130.718	125.791	114.55	72.38	59.88	144.82	110.59	103.61	118.811	70.9456	149.16	100.655	112.18	60.76	143.57	78.24		4061	YDR164C
YCR092C	81.51	278266	77.51	276668	TRUE	18.75	278041	-22.72	276662	TRUE	85.3292	96.7782	9.63161	27.623	43.7801	35.5384	0.0877387	6.97623	0.773116	-7.62	278021	-6.13	276641	FALSE	0.3		129.543	86.8194	80.0448	159.286	125.583	120.087	114.94	65.56	52.74	145.23	105.99	95.94	118.811	57.6177	149.16	100.655	112.18	30.59	143.57	78.24		4066	YDR163W
YCR093W	82.22	286034	72.31	286499	TRUE	15.5	286235	12.97	286500	TRUE	86.2943	96.7249	29.2497	21.5862	40.366	37.5715	0.264469	6.81106	2.18734	-7.11	280628	-5.36	286454	FALSE	0.9		129.467	83.8166	81.7601	159.189	122.933	121.524	115.13	61.87	47.45	144.96	103.49	91.82	119.714	72.9354	150.011	108.531	106.82	57.45	137.87	86.96		4089	YDR158W
YCR094W	78.55	287022	78.7	288140	FALSE	17.77	287197	25.53	287999	FALSE	92.0448	96.4661	37.1038	23.6114	44.7015	36.8472	0.369573	7.42329	3.00944	-7.39	287806	-3.11	288041	FALSE	0.3		129.173	87.4496	81.2931	158.858	125.952	121.286	111.32	63.41	55.13	140.57	104.38	98.97	125.427	80.3353	155.708	111.648	111.96	70.28	142.09	94.99		4093	YDR156W
YCR095C	80.91	288671	78.7	288140	TRUE	17.51	288166	1.97	288143	TRUE	92.0448	93.4874	23.6114	37.1038	40.9382	28.7974	0.217094	7.42329	1.84607	-5.39	289100	-6.42	288020	TRUE	0.7		126.664	83.9693	73.9146	156.775	122.746	114.484	114.54	64.86	52.41	145.01	107.27	96.35	125.427	69.9855	155.708	111.648	111.96	51.03	142.09	94.99		4098	YDR154C
YCR095W-A	87.29	289707	62.51	292587	TRUE	18.65	289736	-23.45	292602	TRUE	88.1605	94.3354	33.813	28.4577	33.9661	29.5027	0.334002	7.11721	2.72443	-9.88	289717	-8.6	290381	FALSE			127.696	78.5091	74.1986	158.021	118.669	114.423	121.38	65.25	60.09	152.29	107.09	102.36	121.22	77.1237	151.2	113.541	97.98	28.63	130.03	87.05		4122	YDR148C
YCR096C	83.99	293530	62.51	292587	TRUE	40.8	293270	-8.84	292212	TRUE	88.1605	95.7217	28.4577	33.813	51.8598	25.6065	0.278194	7.11721	2.28653	-2.28	293462	-9.88	291229	TRUE	2.5		128.89	92.884	72.5598	158.984	129.868	114.726	116.33	82.42	59.13	145.65	119.34	102.77	121.22	73.2631	151.2	113.541	97.98	41.76	130.03	87.05		4125	YDR147W
YCR097W	73.37	294020	81.11	294319	FALSE	11.63	294317	9.5	294363	TRUE	93.7074	86.8673	21.5622	36.0365	36.2025	22.1124	0.14563	7.63059	1.28765	-5.39	293946	-6.42	294357	TRUE	0.9		120.119	78.8094	67.7146	150.257	117.094	108.693	106.99	59.04	49.75	137.38	99.73	92.72	127.705	69.4479	158.546	118.361	115.12	57.77	145.92	103.96		4141	YDR144C
YCR097W-A	67.01	294651	71.49	295232	FALSE	-0.2	294635	-5.73	294846	TRUE	90.394	88.1811	30.855	29.9632	26.4445	46.3131	0.306	7.30821	2.50569	-4.17	294521	-6.41	295556	TRUE		Dubious	120.562	72.3506	86.8948	149.862	113.561	123.41	100.19	47.53	62.97	130.2	89.79	102.19	123.794	75.2444	154.085	115.088	105.79	43.95	136.73	84.27		4144	YDR143C
YCR098C	81.94	297856	71.49	295232	TRUE	15.37	297258	-14.23	296803	TRUE	90.394	96.3727	29.9632	30.855	42.8358	44.5668	0.292222	7.30821	2.39713	-6.34	298310	-9.88	296848	TRUE	0.1		128.833	86.6598	87.005	158.296	126.132	125.219	114.74	62.95	47.45	144.34	105.47	92.9	123.794	74.7867	154.085	115.088	105.79	37.76	136.73	84.27		4148	YDR142C
YCR099C	88.72	300828	71.11	300634	TRUE	17.43	300828	1.23	300617	TRUE	96.5897	100.437	40.1206	40.2592	48.6682	34.3823	0.393034	7.79325	3.20857	-6.13	300829	-7.62	300031	TRUE	0.1		133.126	91.0066	79.7301	162.831	129.215	120.55	122.37	64.09	64.28	151.46	105.99	106.32	129.3	83.9697	158.992	123.442	104.52	50.87	134.63	95.24		4162	YDR141C
YCR101C	82.8	303017	84.66	302434	FALSE	29.69	302565	24.49	302292	TRUE	91.7132	96.3114	40.033	34.9894	43.054	38.6288	0.390649	7.43626	3.19981	-5.95	302524	-3.14	302459	FALSE			129.339	86.351	82.674	159.308	125.349	122.325	116.45	73.3	62.17	146.95	112.37	106.37	123.914	82.999	153.133	121.682	116.85	70.13	145.98	111.13		4164	YDR140W
YCR102C	83.05	304363	78.5	304319	TRUE	23.99	305193	-3.44	304297	TRUE	95.1536	107.111	39.278	40.9231	55.8011	50.8605	0.385751	7.68503	3.15246	-4.41	305113	-9.88	304286	TRUE	0.6		139.501	98.4533	94.4539	168.959	136.943	133.756	116.19	70.99	62.99	146.14	111.15	105.63	128.313	83.0581	158.406	122.465	112	47.55	140.62	93.1		4166	YDR139C
YCR102W-A	86.4	306732	77.74	306978	TRUE	20.75	306813	26.61	307098	FALSE	98.1036	96.0293	46.4164	40.7707	37.0821	33.469	0.455322	7.87184	3.7102	-6.64	306828	-5.36	307140	FALSE		Dubious	129.163	81.7409	77.4032	159.25	122.018	116.998	119.69	69.15	62.49	149.86	112.61	103.16	130.941	89.0676	160.753	125.022	111.06	70.86	141.24	104.52		4168	YDR138W
YCR104W	90.37	308171	73.38	308254	TRUE	45.14	307801	6.3	308274	TRUE	93.4694	105.714	36.7363	33.3376	59.7766	63.9791	0.361931	7.52119	2.94925	-1.74	307963	-9.88	308242	TRUE	3.6		137.074	100.788	105.241	165.547	137.804	142.478	123.15	88.72	80.96	152.37	124.91	121.04	126.639	80.8163	156.734	117.246	108.26	52.33	138.29	86.99		4171	YDR137W
YCR105W	80.52	310151	76.65	310869	TRUE	19.48	310150	16.48	310163	TRUE	89.7448	106.905	32.9814	32.6362	53.0096	49.9973	0.326418	7.24502	2.67134	-4.52	309842	-4.85	310168	TRUE	0.3		139.668	96.6134	93.3664	169.426	135.904	132.467	115.17	64.76	53.21	144.99	105.43	99.99	122.545	76.9099	152.297	116.026	109.66	62.73	139.46	99.83		4189	YDR134C
YCR106W	84.99	312595	85.29	313760	FALSE	10.15	312596	26.31	313842	FALSE	100.684	97.7301	43.6448	34.2347	41.4287	38.6288	0.429655	8.06575	3.4846	-5.91	312599	-5.44	313586	FALSE	0.2		130.417	84.9401	82.555	160.092	124.115	122.087	118.53	57.59	58.3	148.8	100.14	100.29	133.953	87.3267	164.159	121.088	119.06	71.39	149.64	99.76		4193	YDR131C
YCR107W	81.78	314970	71.12	315501	TRUE	11.36	314943	7.48	315831	TRUE	89.0099	102.216	37.3113	36.2889	48.7827	44.7165	0.367689	7.17165	2.97141	-7.11	314794	-5.36	315818	FALSE			134.982	92.2122	88.3005	164.725	131.325	127.528	115.79	59.05	60.76	146.6	101.83	102.37	122.106	81.1259	152.121	118.762	104.68	55.36	135.05	98.49		4196	YDR130C
YCR108C	95.15	316174	71.12	315501	TRUE	44.24	316002	9.06	315531	TRUE	89.0099	104.347	36.2889	37.3113	60.2653	63.7183	0.356008	7.17165	2.90515	-2.04	316163	-4.12	315241	TRUE			136.208	100.681	106.259	165.082	137.173	144.595	126.72	88.17	96.45	155.38	127.73	136.02	122.106	79.6983	152.121	118.762	104.68	56.57	135.05	98.49		4227	YDR125C
YDL001W	81.31	448767	70.28	450190	TRUE	23.61	448752	-18.58	449766	TRUE	85.2226	95.1711	29.2302	27.7055	47.4603	36.4453	0.280794	6.83756	2.28398	-5.36	448772	-7.62	449753	TRUE	0.6		127.528	89.4831	80.4124	156.899	127.35	119.975	114.2	67.74	52.06	143.89	107.39	96.13	118.886	73.0761	149.398	112.171	103.68	32.49	133.85	84.91		4229	YDR124W
YDL002C	79.15	447130	76.54	446480	TRUE	19.29	446968	0.1	446466	TRUE	94.8154	95.6932	34.8036	41.1808	55.0332	28.6412	0.333812	7.67444	2.75356	-3.34	446979	-7.39	446946	TRUE	1.1		128.316	95.4728	74.4245	157.928	131.952	115.58	112.52	65.19	45.27	142.75	105.99	90.19	128.317	79.5777	158.715	119.856	111.03	48.93	142.26	92.67		4231	YDR124W
YDL003W	82.24	445821	76.54	446480	TRUE	31.14	444945	17.15	446466	TRUE	94.8154	98.0508	41.1808	34.8036	51.2763	34.452	0.40441	7.67444	3.28909	-4.09	446272	-6.13	446958	TRUE	1.3		130.626	92.7892	79.7669	160.202	130.216	120.529	114.18	75.47	52.33	143	113.65	96.47	128.317	84.4114	158.715	119.856	111.03	61.6	142.26	92.67		4264	YDR118W
YDL004W	93.26	443386	69.55	444490	TRUE	31.73	443387	6.22	443653	TRUE	91.6784	101.397	32.2226	28.8125	47.0998	45.7348	0.318602	7.4139	2.59807	-3.19	443297	-5.36	443692	TRUE	5.5		133.973	90.2449	88.9938	163.562	129.118	127.963	126.14	75.88	72.24	155.34	115.6	112.64	124.992	76.4391	155.21	114.682	103.34	54.77	133.91	87.23		4266	YDR117C
YDL005C	81.88	442050	83.13	440910	FALSE	20.81	442105	21.66	440955	FALSE	89.5151	99.5169	33.6977	38.3761	53.2722	30.2078	0.304789	7.21364	2.51831	-3.37	442071	-4.85	440779	TRUE	0.8		132.025	94.1163	76.9128	161.546	130.95	118.9	115.18	66.27	46.75	145.36	106.87	93.49	121.934	77.6505	151.342	117.189	115.13	67.38	143.41	108.45		4274	YDR116C
YDL006W	83.23	439919	83.13	440910	TRUE	27.48	439908	28.49	440864	FALSE	89.5151	98.4887	38.3761	33.6977	47.3003	38.6188	0.39272	7.21364	3.13724	-5.62	440519	-4.64	440909	FALSE	0.8		130.961	90.3522	82.4503	160.446	129.142	121.902	116.41	71.01	62.3	146.49	110.15	104.48	121.934	81.4867	151.342	117.189	115.13	72.65	143.41	108.45		4275	YDR115W
YDL007W	79.71	439355	77.66	439427	TRUE	22.73	439356	9.03	439656	TRUE	90.5533	98.5673	28.6991	32.334	50.8549	38.5796	0.268873	7.31285	2.21709	-4.12	438251	-6.62	439646	TRUE	7.1		131.138	92.9554	82.8291	160.711	130.906	122.655	113.4	67.54	60.57	143.92	107.81	103.23	123.912	73.9256	154.168	115.764	111.3	56.41	141.77	103.41		4277	YDR113C
YDL008W	91.11	433991	70.19	437656	TRUE	35.42	433991	2.92	435172	TRUE	90.8749	103.372	32.5264	35.9457	55.4936	46.755	0.317975	7.33099	2.60362	-5.39	433981	-9.88	436200	TRUE	2.1		135.35	97.3783	90.4166	164.406	135.155	129.75	124.41	79.07	71.81	154.61	118.36	112.63	123.88	76.9692	153.819	118.579	102.9	51.8	132.51	95.27		4279	YDR112W
YDL011C	81.06	432353	81.56	432279	FALSE	15.77	432309	15.04	432302	TRUE	101.703	97.1241	49.0582	45.2686	35.1886	48.9112	0.49303	8.2466	4.0002	-6.01	432569	-4.12	431914	FALSE		Dubious	130.622	80.1504	91.3746	161.024	120.6	129.641	115.29	63.46	59.79	146.29	106.26	101.69	135.028	91.9637	165.289	130.627	116.34	62.05	147.85	104.24		4280	YDR111C
YDL012C	90.99	431420	80.53	430980	TRUE	20.62	431421	20.31	430982	TRUE	90.4486	105	36.3062	28.8138	54.6463	56.3332	0.373661	7.37148	2.97235	-5.15	431460	-2.69	431020	FALSE	2.7		137.389	96.6382	99.1763	166.82	134.506	137.815	123.75	67.85	80.71	153.48	110.26	121.42	123.767	79.0446	153.986	117.507	114.33	64.87	144.51	104.9		4284	YDR110W
YDL013W	86.29	429105	80.53	430980	TRUE	29.95	430922	8.68	430981	TRUE	90.4486	103.604	28.8138	36.3062	57.1751	44.1102	0.276011	7.37148	2.18727	-4.85	429710	-6.13	430935	TRUE	0.3		135.848	98.9487	88.224	165.142	136.632	127.952	119.28	77.17	62.85	148.72	117.24	106.64	123.767	74.2679	153.986	117.507	114.33	56.13	144.51	104.9		4288	YDR109C
YDL014W	90.97	428271	79.28	428527	TRUE	31.71	427911	2.64	428765	TRUE	91.1544	108.314	29.3795	34.7317	57.9529	61.3015	0.28276	7.33039	2.31773	-5.36	427848	-9.88	428807	TRUE	15.2		140.497	101.398	102.655	169.752	140.583	139.974	122.87	78.69	71.31	151.52	120.94	112	124.15	74.3553	154.082	117.282	113.48	51.86	142.75	99.27		4293	YDR108W
YDL015C	85.17	426815	96.43	425922	FALSE	-2.71	426143	27.91	425873	FALSE	101.305	96.5798	42.1736	54.5234	32.4618	41.855	0.468626	8.39733	3.83893	-7.62	426097	-3.15	425923	FALSE	4.3		129.694	77.7003	84.829	159.749	118.385	123.525	118.25	49.71	61.72	148.24	96.66	104.51	134.232	86.5353	164.135	126.478	129.47	74.69	159.22	116.74		4305	YDR106W
YDL018C	85.21	422955	80.08	422265	TRUE	17.04	423468	0.54	421668	TRUE	96.1819	98.6659	37.5735	36.8842	46.8328	38.7871	0.36622	7.76181	2.9942	-9.88	423471	-8.9	421969	FALSE	0.8		130.954	89.3794	82.925	160.274	127.712	122.652	117.87	65.05	71.69	147.48	108.14	111.82	129.492	81.449	159.723	120.934	113.74	51.15	144.23	96.51		4327	YDR101C
YDL019C	83.92	418868	78.66	417578	TRUE	19.83	417663	-0.71	417606	TRUE	95.1845	101.581	35.0973	41.3129	53.6275	40.2457	0.339435	7.69645	2.77636	-6.41	417665	-7.45	417180	TRUE	0.7		133.932	95.3677	84.7122	163.318	133.007	124.739	116.97	67.92	47.13	146.93	111.11	93.29	128.655	79.9814	159.027	120.358	112.03	50.4	142.2	95.31		4329	YDR100W
YDL020C	83.52	416616	70.06	415061	TRUE	21.77	416202	5.58	414946	TRUE	78.6975	96.9897	22.407	21.2535	47.0127	36.6513	0.220752	6.20845	1.82735	-5.36	415902	-4.92	414976	FALSE	1.3		129.406	89.2418	81.4978	158.835	127.292	121.85	115.51	67.67	59.28	144.39	108.87	101.22	112.427	66.881	142.976	106.836	103.82	53.02	134.29	95.56		4334	YDR099W
YDL021W	84.97	414763	70.06	415061	TRUE	24.82	414602	2.79	415062	TRUE	78.6975	96.8447	21.2535	22.407	46.9503	35.5271	0.197035	6.20845	1.54265	-3.54	414162	-4.17	415081	TRUE	0.1		129.4	89.3328	80.2033	158.954	127.521	120.398	117.42	70.34	66.46	146.85	111.14	107.99	112.427	66.0362	142.976	106.836	103.82	50.4	134.29	95.56		4340	YDR098C
YDL022W	87.76	412979	63.84	413141	TRUE	31.24	412201	-2.68	413148	TRUE	92.3085	104.464	30.9323	33.2232	54.0523	52.4564	0.296384	7.40513	2.42303	-4.02	412207	-9.88	413774	TRUE	7.6		136.477	96.5648	95.0146	165.567	134.899	133.382	119.89	77.43	66.07	149.04	118.97	108.14	125.717	75.8627	156.023	117.612	99.99	44.14	132.66	76.81		4366	YDR176W
YDL023C	86.42	411770	77.15	411712	TRUE	19.21	412056	20.55	410106	FALSE	105.862	99.8269	52.7495	50.1876	44.6353	51.5947	0.51973	8.53417	4.21773	-4.38	411816	-8.27	410948	TRUE		Dubious	132.482	88.4327	93.4576	162.136	127.879	131.199	119.61	66.07	72.22	149.55	108.14	110.58	138.937	96.4165	168.986	135.778	110.36	67.28	140.44	109.24		4374	YDR177W
YDL024C	87.43	409532	79.92	408182	TRUE	20.07	409543	-19.42	408184	TRUE	98.5285	101.174	46.0366	42.5206	46.5751	43.8976	0.456416	7.96092	3.71139	-7.62	409505	-9.88	408173	TRUE			133.801	89.9354	87.6254	163.434	128.999	127.006	120.96	67.32	67.07	151.36	109.34	110.29	131.273	88.8074	161.002	127.338	114.83	34.18	145.39	82.09		4377	YDR178W
YDL025C	85.16	407047	74.33	405302	TRUE	28.25	406494	23.63	405303	TRUE	90.0511	99.1655	39.3667	7.87663	50.6966	42.9419	0.364737	7.20695	2.99902	-7.62	406025	-6.41	405130	FALSE	0.2		131.619	92.5224	87.0521	161.09	130.227	126.771	116.77	71.75	53.42	145.39	110.86	97.85	124.449	81.5278	155.636	119.485	109.61	66.13	141.4	104.32		4378	YDR179C
YDL025W-A	102.2	405505	79.92	408182	TRUE	43.79	405507	2.44	408104	TRUE	98.5285	106.679	42.5206	46.0366	51.4918	56.8768	0.420419	7.96092	3.4163	-3.57	405428	-9.88	408424	TRUE		Dubious	138.723	95.0299	98.812	167.848	134.273	136.64	135.29	87.9	93.34	164.02	127.62	132.07	131.273	86.3421	161.002	127.338	114.83	52.14	145.39	82.09		4395	YDR182W
YDL026W	89.76	405017	74.33	405302	TRUE	20.67	404984	-19.21	405186	TRUE	90.0511	100.11	7.87663	39.3667	42.2721	48.6069	0.0561053	7.20695	0.493965	-5.39	404956	-9.88	405204	TRUE		Dubious	133.448	86.5269	91.3992	163.716	126.373	129.961	123.28	67.83	71.62	153.68	110.19	112.43	124.449	57.475	155.636	119.485	109.61	35.3	141.4	104.32		4396	YDR183W
YDL027C	84.42	403711	77.43	403446	TRUE	-8.18	404490	16.8	403651	FALSE	86.1634	96.808	34.9116	24.7423	37.9601	35.5454	0.337358	6.9601	2.74531	-9.88	404452	-6.37	403675	FALSE	0.2		129.841	81.7459	80.2839	159.824	121.152	120.534	118.12	43.19	50.88	147.56	89.18	95.94	119.181	77.3836	149.116	115.6	111	62.05	141.39	102.67		4398	YDR184C
YDL028C	83.06	402564	73.54	400692	TRUE	20.74	401590	-16.06	400694	TRUE	85.2503	96.7197	16.5313	26.9799	47.7208	34.3417	0.164167	6.88203	1.35261	-6.37	401581	-7.62	400668	TRUE	0.4		129.229	89.6357	79.3121	158.741	127.408	119.765	115.75	68.4	57.67	145.21	108.53	100.25	118.825	62.7112	149.258	104.164	108.85	35.44	139.02	81.5		4401	YDR185C
YDL029W	81.25	399337	73.54	400692	TRUE	19.61	399414	11.14	400853	TRUE	85.2503	101.825	26.9799	16.5313	45.7541	47.9193	0.261694	6.88203	2.12586	-5.36	399374	-5.36	400865	FALSE	4.8		134.456	89.721	90.8374	164.093	129.324	129.508	113.93	68.81	65.5	143.55	112.13	106.88	118.825	71.1077	149.258	104.164	108.85	57.83	139.02	81.5		4426	YDR189W
YDL030W	82.9	398476	76.96	399177	TRUE	21.94	398501	20.12	399167	TRUE	86.0918	98.2485	37.9423	24.5304	47.9577	35.132	0.349057	6.69137	2.86368	-6.42	398263	-4.12	399150	FALSE	0.4		130.923	90.2342	79.8336	160.59	128.331	120.048	115.63	66.22	50.12	144.15	105.81	93.93	119.106	80.4467	149.038	111.202	109.25	64.84	138.34	99.64		4430	YDR190C
YDL031W	85.48	396737	78.61	397245	TRUE	23.89	395715	-3.05	397330	TRUE	91.5318	100.865	31.9693	37.7051	49.652	35.7373	0.316467	7.2979	2.56003	-6.42	396578	-8.6	397352	TRUE	1.8		133.638	92.0526	80.873	163.401	130.268	121.48	119.9	69.96	49.78	150.41	110.45	95.48	124.598	77.0759	154.595	119.135	112.05	48.39	142.26	104.15		4433	YDR191W
YDL032W	89.81	393996	77.19	394166	TRUE	15.1	393959	14.89	394001	TRUE	90.3741	106.177	38.4942	31.8776	47.14	56.5065	0.372811	7.17378	3.05977	-4.92	393954	-3.15	394068	FALSE		Dubious	138.674	90.936	99.1974	168.204	130.389	137.699	123.21	62.49	66.57	153.5	104.39	108.12	123.456	80.8397	153.463	116.69	109.78	61.22	139.11	107.53		4434	YDR192C
YDL033C	93.01	392680	85.9	392437	TRUE	33.67	393360	-18.57	392437	TRUE	97.8543	107.864	30.4527	45.3074	59.7786	53.1691	0.292758	7.83045	2.39803	-6.13	393184	-9.88	392459	TRUE	0.3		140.211	101.852	96.673	169.613	139.815	135.892	125.29	77.94	77.88	154.59	117.75	119.05	131.012	76.4591	161.112	117.819	120.17	34.69	150.38	82.31		4437	YDR193W
YDL034W	92.44	391788	85.9	392437	TRUE	6.49	392093	25.51	392124	FALSE	97.8543	106.097	45.3074	30.4527	47.4923	55.0501	0.459681	7.83045	3.71634	-9.88	392112	-5.19	392138	FALSE		Dubious	138.865	92.1001	97.2917	168.64	132.283	135.386	125.44	57.26	67.39	154.46	102.77	108.72	131.012	87.9398	161.112	117.819	120.17	71.71	150.38	82.31		4440	YDR194C
YDL035C	59.83	390462	83.53	389089	FALSE	9.33	391726	20.89	389053	FALSE	92.4157	96.8627	37.2741	27.0639	44.3066	34.4821	0.36489	7.51574	2.99621	-6.41	391680	-6.42	389005	TRUE	0.7		129.755	87.0901	79.5694	159.611	125.626	120.126	95.24	57.27	20.34	127.24	96.52	69	125.659	80.8719	155.818	120.108	116.43	66.64	146.26	107.73		4448	YDR195W
YDL036C	88.26	388898	82.05	386598	TRUE	29.26	388516	9.24	387170	TRUE	100.362	99.5381	38.3272	40.4804	50.3941	34.299	0.37549	8.11673	3.0674	-6.01	388327	-9.88	386156	TRUE	0.4		132.496	92.6038	79.8447	162.421	130.651	120.813	122.07	74.64	47.26	152.68	115.35	93.72	133.805	82.8139	164.168	122.851	116.33	56.8	146.03	99.46		4451	YDR196C
YDL037C	76.38	384983	86.12	384433	FALSE	31.59	385494	40.54	384445	FALSE	95.9998	93.999	51.22	57.9962	45.3875	52.4153	0.508887	7.7709	4.12868	-4.46	385155	-1.49	384238	FALSE			125.656	87.0901	94.1437	154.394	124.662	131.768	107.54	76.24	76.46	135.75	114.57	116.09	127.175	91.7477	155.488	128.291	116.95	81.58	144.75	118.45		4453	YDR197W
YDL039C	90.38	382217	70.67	381893	TRUE	36.08	382162	7.55	381897	TRUE	95.0448	100.945	40.1189	35.3032	47.6328	52.898	0.392969	7.67776	3.20113	-4.41	381988	-4.46	381506	TRUE	3.1		132.849	90.0008	94.9728	161.831	128.179	132.91	122.18	78.9	81.04	151.04	117.44	120.38	128.088	83.2767	158.074	122.129	105.38	53.79	136.78	94.83		4456	YDR198C
YDL040C	85.8	380603	77.35	378849	TRUE	19.09	380285	8.05	378800	TRUE	98.3411	100.339	34.7089	47.3008	47.1642	37.1319	0.335286	7.98424	2.74293	-6.17	380287	-8.6	378606	TRUE	2		133.398	89.8342	82.1718	163.416	128.281	122.699	118.38	67.07	52.24	147.91	110.15	98.2	131.516	79.5615	161.632	119.91	110.68	55.48	140.86	98.02		4471	YDR204W
YDL041W	92.8	378339	77.35	378849	TRUE	18.1	378350	29.12	378811	FALSE	98.3411	106.329	47.3008	34.7089	44.1865	62.2825	0.480714	7.98424	3.86286	-4.38	378325	-5.36	378553	TRUE	0.2	Dubious	138.488	89.5036	102.76	167.716	130.309	139.302	125.23	67.13	88.63	154.66	110.96	125.82	131.516	90.0007	161.632	119.91	110.68	71.47	140.86	98.02		4475	YDR205W
YDL042C	81.63	377735	79.64	376695	TRUE	12.44	377741	1.12	376695	TRUE	93.6364	101.479	34.7688	25.5799	48.0251	42.5397	0.317626	7.49036	2.59158	-5.9	377722	-6.37	376684	TRUE	0.9		134.168	90.801	86.8597	163.856	129.345	126.765	114.99	58.64	57.95	145.22	99.49	100.07	127.379	78.7585	157.989	118.332	114.43	49.67	145.81	93.18		4482	YDR206W
YDL043C	84.62	375753	81.72	375289	TRUE	22.7	375754	17.38	375547	TRUE	90.5129	96.3923	37.2657	32.0678	45.6868	32.462	0.367653	7.31852	3.00452	-6.42	375714	-8.9	375574	TRUE	0.6		129.491	88.5804	77.7874	159.533	127.221	118.55	118.22	68.01	55.21	148.64	108.71	99.32	123.749	80.5911	153.896	119.582	114.18	63.66	143.56	105.21		4486	YDR207C
YDL044C	77.06	373977	77.22	373961	FALSE	23.39	373971	14.75	373900	TRUE	95.552	96.5453	40.3536	32.9487	49.8162	32.0611	0.382444	7.66892	3.14222	-5.39	374984	-6.64	373859	TRUE	0.3		129.115	91.3573	77.2287	158.681	128.803	117.848	111.11	66.77	50.48	141.94	105.75	94.61	128.871	84.0693	159.108	123.423	111.4	61.93	142.34	104.27		4504	YDR210W
YDL045C	82.4	373527	76.16	372617	TRUE	28.26	373329	5.54	372593	TRUE	85.3675	98.21	23.0287	27.3475	48.4256	42.4195	0.184416	6.76753	1.52422	-4.12	373469	-4.85	372601	TRUE	0.4		130.764	90.8179	86.0382	160.322	129.021	125.316	114.39	73.92	66.29	143.32	114.85	107.72	119.441	68.8184	150.321	109.954	110.47	53.64	141.16	96.33		4506	YDR211W
YDL045W-A	90.35	372337	76.16	372617	TRUE	37.78	372376	13.73	372646	TRUE	85.3675	99.7708	27.3475	23.0287	50.8	38.6827	0.227922	6.76753	1.81026	-4.85	372532	-7.62	372659	TRUE			132.918	92.5562	83.9558	163.015	130.199	124.7	122.5	80.22	73.23	151.67	118.24	113.76	119.441	71.3745	150.321	109.954	110.47	59.73	141.16	96.33		4513	YDR212W
YDL046W	92.29	371552	83.29	372000	TRUE	39.7	371552	12.2	372000	TRUE	98.1875	104.408	31.0051	50.6235	53.6703	50.0649	0.291537	7.88422	2.40734	-4.53	371558	-7.62	371913	TRUE	3.4		136.686	95.8262	93.6968	166.015	133.839	133.018	124.03	82.97	73.29	152.84	121.7	114.2	131.364	76.9002	161.481	130.976	115.84	58.41	145.26	111.49		4518	YDR213W
YDL047W	92.55	370031	58.99	370991	TRUE	34.47	370028	-10.91	370978	TRUE	91.521	106.09	36.2536	26.2265	57.212	52.2405	0.3647	7.43509	2.9656	-4.53	370209	-6.42	370932	TRUE	1.6		138.552	99.7926	95.6007	168.052	138.2	134.686	124.83	79.47	66.97	154.13	119.94	110.53	125.401	79.4943	156.128	114.392	93.78	38.24	125.21	95		4531	YDR216W
YDL048C	86.65	367042	75.39	365897	TRUE	30.41	368196	13.62	366654	TRUE	99.862	106.685	36.0105	48.5618	56.9989	53.0172	0.353256	8.06744	2.89845	-5.01	366923	-9.88	366260	TRUE	1.2		138.823	98.3793	97.0364	168.033	135.71	136.716	117.56	75.67	65.41	145.46	116.37	107.2	132.861	81.2681	162.824	121.986	108.93	60.73	139.16	103.01		4535	YDR217C
YDL049C	83.38	365868	65.93	364871	TRUE	21.39	365859	-17.28	365008	TRUE	79.23	101.108	8.5625	16.2387	55.4361	46.023	0.038373	6.23913	0.356865	-5.14	365848	-9.88	364967	TRUE			133.193	97.0902	89.8516	162.337	134.659	129.332	117.1	67.29	55.58	147.13	108.51	99.2	113.575	55.8829	144.679	98.3201	99.8	35.23	130.42	82.17		4543	YDR218C
YDL052C	87.42	362962	75.43	362607	TRUE	31.24	362982	-29.59	362349	TRUE	86.9576	104.143	20.2335	24.8535	50.513	51.8838	0.181918	6.97348	1.49511	-5.39	363433	-9.88	362383	TRUE	1.9		136.608	93.6573	94.588	166.106	132.543	133.083	120.66	76.43	63.58	150.8	116.02	105.88	120.561	65.8123	151.026	106.742	109.13	25.82	139.65	75.09		4554	YDR221W
YDL053C	85.04	361871	78.98	361577	TRUE	34.26	361723	5.45	361545	TRUE	92.3821	104.781	33.0282	28.6292	58.1057	42.148	0.315205	7.468	2.59981	-3.37	361883	-6.42	361429	TRUE	2		137.856	99.3145	87.5318	167.902	136.495	128.388	117.95	77.85	60.02	147.79	117.06	104.04	125.91	77.0098	156.324	116.571	113.41	53.78	144.6	97.1		4557	YDR222W
YDL054C	80.29	359825	78.02	359816	TRUE	13.37	359828	-2.51	356970	TRUE	99.2498	100.891	42.5109	43.0461	44.2834	52.7595	0.419276	8.01144	3.41646	-6.01	360184	-9.88	356940	TRUE	0.7		133.404	88.2509	94.8492	162.933	127.849	132.798	115.23	59.05	53.42	146.87	99.99	95.53	132.007	85.8429	161.75	124.861	110.8	47.27	140.3	91.86		4559	YDR223W
YDL055C	81.27	355685	69.94	355429	TRUE	30.47	356741	-5.57	355425	TRUE	80.7966	102.218	18.3054	13.3998	48.8761	46.5932	0.163939	6.39747	1.40522	-6.13	356747	-7.62	355469	TRUE	15.2		134.379	91.9079	90.1837	163.597	130.686	129.453	114.18	74.61	65.24	144	113.26	107.29	114.761	63.358	145.529	103.811	104.08	43.8	134.97	88		4564	YDR224C
YDL056W	85.58	353958	69.94	355429	TRUE	21.56	353957	-20.72	355492	TRUE	80.7966	99.4679	13.3998	18.3054	48.6726	34.8235	0.108889	6.39747	0.923098	-8.9	354460	-9.88	355513	TRUE	0.7		132.215	90.8824	80.3927	161.951	128.923	121.383	119.09	66.5	53.05	149.46	106.84	97.2	114.761	59.4113	145.529	103.811	104.08	31.99	134.97	88		4567	YBL001C
YDL057W	77.25	352409	81.18	352420	FALSE	34.26	351531	9.12	352651	TRUE	96.8211	102.263	39.3219	36.2338	54.2762	45.2729	0.393013	7.82513	3.17474	-2.68	352307	-6.37	352678	TRUE	0.2		134.837	96.3812	89.1135	164.424	134.351	128.6	108.64	77.93	62.35	137.08	116.85	104.8	129.428	82.8602	159.029	120.946	112.79	58.01	141.45	96.94		4569	YDR224C
YDL058W	81.45	346977	71.5	351155	TRUE	12.07	347189	7.82	351153	TRUE	91.309	96.2264	36.7781	31.0722	47.7858	26.05	0.341181	7.29138	2.79121	-9.88	346540	-9.88	351282	FALSE	0.7		128.987	89.2596	72.3417	158.724	126.636	113.94	114.91	59.16	41.42	145.24	101.42	87.65	124.284	80.0449	154.198	115.856	105.25	53.73	135.55	100.69		4570	YDR225W
YDL059C	84.52	344355	58.49	344028	TRUE	31.04	344378	1.17	344033	TRUE	82.6034	102.651	25.6083	22.0187	57.0255	41.6199	0.212134	6.44925	1.7851	-2.97	344276	-6.34	344198	TRUE	0.3		135.489	98.9346	86.1806	165.316	136.739	126.297	118.08	74.11	56.04	148.51	112.64	99.39	116.439	70.1983	147.095	110.272	92.84	48.15	123.87	89.83		4573	YDR226W
YDL060W	78.42	343985	58.49	344028	TRUE	16.23	342020	-3.55	344193	TRUE	82.6034	100.707	22.0187	25.6083	50.9674	40.1888	0.17166	6.44925	1.41178	-7.11	343623	-9.88	344232	TRUE	2.4		133.001	93.2413	84.3997	162.333	131.348	124.197	112.19	61.38	58.75	142.76	101.9	100.48	116.439	67.2845	147.095	110.272	92.84	47.09	123.87	89.83		4574	YDR227W
YDL061C	91.98	340628	71.43	340504	TRUE	27.92	340797	-13.74	340544	TRUE	83.9586	102.929	16.1789	34.4307	48.4924	49.4711	0.151527	6.82173	1.28571	-0.69	340648	-6.34	340525	TRUE	23.4		134.757	91.8312	92.6954	163.677	130.883	131.648	124.53	74.09	75.01	153.46	115.58	115.96	117.022	62.406	146.99	103.901	105.92	37.72	137.12	83.75		4591	YDR229W
YDL062W	84.6	340282	71.43	340504	TRUE	17.58	340077	16.64	340491	TRUE	83.9586	97.2929	34.4307	16.1789	38.9826	40.2855	0.354467	6.82173	2.84781	-7.62	340031	-7.62	340475	FALSE		Dubious	129.876	82.792	83.9478	159.458	122.226	123.254	116.46	66.13	61.85	145.36	109.71	103.06	117.022	76.7019	146.99	103.901	105.92	61.06	137.12	83.75		4599	YDR232W
YDL063C	77.09	338282	73.37	338242	TRUE	17.65	339441	5.8	338181	TRUE	81.6258	95.5555	23.8481	14.5657	41.1602	34.9802	0.247094	6.64197	2.0068	-4.34	338433	-6.34	338175	TRUE	0.9		128.118	84.2009	79.3546	157.675	122.954	119.276	110.59	63.25	59.08	140.92	104.2	101.08	115.671	68.059	146.515	107.785	107.91	52.59	139.08	94.53		4602	YDR232W
YDL064W	86.91	337575	73.37	338242	TRUE	26.71	337582	0.89	338197	TRUE	81.6258	100.1	14.5657	23.8481	46.0251	41.9798	0.152414	6.64197	1.2036	-3.95	337618	-6.34	338222	TRUE	2.9		133.029	89.2813	85.8955	162.93	128.248	125.437	119.87	71.62	62.23	149.54	111.99	105.18	115.671	60.5555	146.515	107.785	107.91	48.61	139.08	94.53		4603	YDR233C
YDL065C	85.65	336712	72.15	336210	TRUE	27.11	336454	19.99	336132	TRUE	82.9333	97.2725	31.6678	2.74504	52.204	27.1244	0.303411	6.36992	2.45674	-3.88	336987	-3.12	336238	FALSE	1		130.002	93.5502	73.5079	159.714	130.831	115.195	118.29	71.66	52.31	147.88	111.71	97.22	117.511	74.4591	148.838	112.949	107.17	66.02	138.85	103.44		4615	YDR235W
YDL066W	91.3	335545	72.15	336210	TRUE	18.49	336118	-18.51	336197	TRUE	82.9333	103.874	2.74504	31.6678	53.6784	47.1883	-0.0357364	6.36992	-0.326667	-4.34	334859	-9.88	336153	TRUE	2.5		135.908	95.8736	91.001	165.016	133.921	130.471	123.77	66.16	64.98	152.73	108.97	108.3	117.511	51.9797	148.838	112.949	107.17	33.52	138.85	103.44		4619	YDR236C
YDL067C	91.85	334393	70.75	334017	TRUE	46.39	334217	-5.63	334040	TRUE	87.0218	105.469	26.0658	31.8416	66.5337	58.2102	0.234293	7.00021	1.92964	0.59	334277	-8.6	334153	TRUE	4.8		136.998	107.39	99.7932	165.655	144.289	137.31	122.85	87.93	81.29	150.99	125.36	120.66	120.576	70.9763	150.996	111.336	105.6	43.23	137.13	86.98		4623	YDR237W
YDL068W	86.28	333667	70.75	334017	TRUE	8.32	333505	-9.41	334011	TRUE	87.0218	93.6372	31.8416	26.0658	27.8363	52.4062	0.315039	7.00021	2.57553	-5.15	333716	-7.62	333994	TRUE		Dubious	126.043	73.8723	92.9942	155.453	115.252	129.595	119.22	57.15	75.71	148.84	100.8	114.5	120.576	75.3192	150.996	111.336	105.6	39.94	137.13	86.98		4626	YDR238C
YDL069C	79.88	333452	81.91	333033	FALSE	17.18	333124	-21.92	333014	TRUE	89.907	92.8527	1.77928	36.0727	42.1912	24.6217	-0.0059116	7.44597	0.0453591	-2.9	333443	-9.88	332991	TRUE	0.3		125.839	84.3991	71.1096	155.768	122.409	112.879	113.22	62.53	45.76	143.43	102.35	91.5	124.645	51.8892	156.137	96.7923	117.46	32.07	149.57	80.33		4632	YDR238C
YDL070W	83.66	332873	81.91	333033	TRUE	20.77	332056	20.18	333071	TRUE	89.907	99.4083	36.0727	1.77928	46.3247	31.4428	0.364696	7.44597	2.88475	-4.12	332287	-5.39	333057	TRUE	1.3		132.369	88.8669	77.5065	162.295	127.195	118.925	115.88	65.92	48.42	144.5	106.11	92.8	124.645	79.4744	156.137	96.7923	117.46	66.23	149.57	80.33		4634	YDR239C
YDL071C	100.97	330748	83.38	330484	TRUE	19.99	330964	22.93	330667	FALSE	97.9924	112.75	44.5772	50.7154	42.6826	61.672	0.448778	7.90652	3.62633	-5.36	330756	-7.45	330628	TRUE		Dubious	145.961	88.4213	104.49	176.154	129.599	143.128	133.75	69.95	87.48	163.53	114.61	130.68	130.982	88.0489	160.93	127.203	115.27	71.56	143.76	115.11		4639	YDR240C
YDL072C	88.16	330083	61.43	329618	TRUE	24.72	330435	-5.11	329779	TRUE	78.2631	102.157	18.2107	20.5217	45.6462	49.9847	0.155259	6.32107	1.31741	-6.37	330105	-7.62	329733	TRUE	4.4		134.68	89.187	92.7216	164.223	128.407	131.238	120.41	70.28	60.18	148.92	111.22	103.95	112.709	63.5376	143.899	104.236	96.83	45.37	128.82	90.56		4645	YDR242W
YDL073W	71.61	329554	61.43	329618	TRUE	-2.13	327480	-13.77	329636	TRUE	78.2631	94.0859	20.5217	18.2107	38.2059	32.1651	0.224889	6.32107	1.8227	-7.62	327261	-6.64	329635	FALSE	0.8		126.842	81.6535	76.7089	156.569	120.758	116.77	104.92	46.88	56.98	135.01	90.77	99.1	112.709	65.7742	143.899	104.236	96.83	37.63	128.82	90.56		4646	YDR242W
YDL074C	80.15	324780	68.4	323695	TRUE	24.81	325134	-2.94	323010	TRUE	89.5134	95.5022	30.1158	37.3005	46.5356	28.4348	0.283943	7.18005	2.33919	-4.85	324657	-7.62	323000	TRUE	1.3		128.336	88.2648	74.2198	158.135	125.865	115.376	113.39	68.6	48.82	143.39	107.95	93.8	122.463	74.7187	152.349	114.823	100.85	45.8	130.21	89.44		4648	YDR243C
YDL075W	76.36	322386	68.4	323695	TRUE	16.9	322656	7.69	323015	TRUE	89.5134	92.3924	37.3005	30.1158	43.513	30.1504	0.363585	7.18005	2.95113	-7.62	322693	-6.42	323881	FALSE	45.4		124.98	85.4841	75.2212	154.548	123.288	115.745	109.13	62.21	52.78	138.82	102.67	96.87	122.463	80.394	152.349	114.823	100.85	53.83	130.21	89.44		4652	YDR244W
YDL076C	80.49	321106	81.91	320483	FALSE	31.47	321128	22.35	320556	TRUE	96.641	96.1293	37.5499	41.8926	49.5079	38.18	0.362605	7.78871	2.95126	-4.77	320859	-6.13	320409	TRUE	1.1		128.892	91.3148	82.7004	158.631	128.997	122.767	113.51	73.7	52.92	142.7	111.3	96.02	130.087	81.9683	160.44	121.941	114.3	67.85	143.61	108.71		4658	YDR245W
YDL077C	77.91	316971	75.86	316952	TRUE	15.01	318659	8.68	316902	TRUE	98.9288	95.5286	41.8628	38.6635	41.7272	34.3597	0.409538	7.95255	3.33967	-9.88	317931	-4.76	316750	FALSE	0.3		128.278	84.6603	79.1321	158.003	123.319	119.408	111.8	62.07	57.11	142.5	104.31	101.59	132.321	85.8446	162.634	125.444	109.75	55.53	140.31	97.54		4666	YDR246W
YDL078C	83.5	315358	74.96	315305	TRUE	23.93	315358	3.25	315300	TRUE	102.071	106.924	50.7907	46.0621	53.4498	48.4166	0.488295	8.15875	3.96567	-5.03	315589	-5.44	315334	TRUE	3.3		139.761	96.7542	92.3769	169.599	135.796	131.985	117.11	68.05	72.16	147.56	107.7	114.52	135.248	93.5711	165.379	132.129	108.22	51.01	138.34	93.73		4672	YDR247W
YDL079C	76.03	314353	82.01	312542	FALSE	1.09	314346	9.79	312934	FALSE	95.9497	96.9963	37.4893	36.657	44.9304	36.7992	0.363805	7.72705	2.98971	-9.88	314309	-4.85	312818	FALSE	0.1		129.715	87.692	81.4765	159.416	126.211	121.677	110.74	50.38	42.34	142.05	94.55	88.78	128.891	81.078	158.79	120.307	114.05	57.18	142.28	99.67		4678	YDR248C
YDL080C	81.83	311468	79.84	310227	TRUE	29.79	311059	-7.55	310256	TRUE	91.1235	101.547	31.519	31.1902	52.5059	45.0792	0.314952	7.35342	2.58821	-5.39	311710	-9.88	310298	TRUE	0.7		133.982	94.7622	88.9028	163.444	132.86	128.375	114.18	75.97	65.02	143.51	112.77	106.37	124.597	75.3752	154.958	114.815	113.79	43.44	143.17	89.09		4685	YDR251W
YDL081C	96.54	309804	75.67	309739	TRUE	31.48	309802	-3.15	309740	TRUE	86.8834	111.217	27.9937	25.859	59.1468	52.5163	0.283663	6.98848	2.30217	-4.46	309991	-6.64	309751	TRUE	34.2		143.93	101.602	96.1434	173.671	139.903	135.469	130.13	77.04	74.16	160.29	118	115.22	120.387	71.9978	150.762	111.555	110.4	45.63	141.84	89.32		4704	YDR256C
YDL082W	80.74	308717	75.67	309739	TRUE	17.33	308717	-2.28	309441	TRUE	86.8834	96.9164	25.859	27.9937	48.7794	43.121	0.239012	6.98848	1.95051	-4.92	308758	-6.42	309443	TRUE	25.9		129.406	90.3855	86.3542	158.903	127.884	125.287	113.75	62.53	61.21	143.62	103.11	102.82	120.387	70.9688	150.762	111.555	110.4	46.08	141.84	89.32		4710	YDR257C
YDL083C	85.91	307377	77.89	306606	TRUE	0.45	307388	-13.19	306622	TRUE	90.2136	99.7192	16.8661	32.9102	42.7987	43.4017	0.134829	7.21069	1.1442	-5.39	307351	-7.11	306669	TRUE	31.2		132.211	86.7218	86.8796	161.717	126.272	126.034	118.78	50.43	66.17	148.57	95.1	106.92	123.881	63.5741	154.413	105.503	112.28	38.85	142.78	85.41		4715	YDR258C
YDL084W	85.29	306134	77.89	306606	TRUE	20.19	306133	13.7	306597	TRUE	90.2136	98.9613	32.9102	16.8661	43.8439	42.2361	0.317314	7.21069	2.56454	-5.14	306167	-6.13	306865	TRUE	7.1		131.304	87.1092	85.7179	160.674	126.075	124.871	116.22	66.02	62.04	144.02	107.18	103.53	123.881	77.1933	154.413	105.503	112.28	59.65	142.78	85.41		4720	YDR259C
YDL085C-A	94.08	302636	75.73	302357	TRUE	53.62	302464	-40.37	302306	TRUE	93.0386	103.661	21.1299	42.5986	66.9678	28.3489	0.196011	7.47165	1.60856	0.96	302489	-9.88	302328	TRUE			136.538	105.782	75.6555	166.402	140.849	118.175	126.82	93.84	58.29	156.31	129.59	102.57	126.471	68.1678	156.799	110.401	111.94	17.28	144.71	68.72		4728	YDR262W
YDL085W	92.42	304598	84.22	304893	TRUE	21.52	304840	8.11	304885	TRUE	91.2959	106.222	28.6078	37.1974	52.5971	48.6116	0.253487	7.30495	2.06813	-4.97	303604	-7.62	305220	TRUE			138.958	95.9679	92.4729	168.704	135.065	131.993	124.17	69.43	67.67	152.99	112.47	109.54	124.543	74.375	154.702	119.442	117.35	57.14	147.38	103.82		4731	YDR263C
YDL087C	88.95	300483	86.06	300117	TRUE	42.03	300690	4.25	300069	TRUE	92.3108	107.897	29.0411	35.2031	64.0228	50.234	0.276698	7.40146	2.23255	-2.89	300540	-9.88	300043	TRUE			140.187	105.245	94.1818	169.537	142.461	133.786	120.73	84.99	67.87	149.57	123.13	108.72	125.869	74.3904	156.311	115.157	118.75	53.96	148.23	98.52		4733	YDR264C
YDL088C	82.3	298970	74.08	298330	TRUE	26.13	299146	-5.05	298353	TRUE	80.9185	100.229	7.21368	26.519	46.5642	35.4919	0.07875	6.40146	0.675486	-3.62	299321	-5.39	298324	TRUE	0.8		132.875	89.1013	81.1039	162.521	127.426	122.137	116.36	71.6	55.66	146.16	109.91	98.96	114.306	54.8309	144.557	97.5278	107.95	44.29	138.53	88.48		4738	YDR265W
YDL089W	79.63	298259	74.08	298330	TRUE	3.95	297213	19.69	298325	FALSE	80.9185	94.9987	26.519	7.21368	39.2054	36.3174	0.227917	6.40146	1.75993	-8.9	297038	-2.69	298281	FALSE	0.3		127.847	82.5837	80.3166	157.659	121.63	119.908	113.07	53.33	60.12	143.37	97.43	102.35	114.306	69.7599	144.557	97.5278	107.95	63.48	138.53	88.48		4741	YDR266C
YDL090C	75.8	295059	80.77	295034	FALSE	19.93	295052	13.16	295015	TRUE	96.0723	98.1636	32.0807	38.4282	51.4113	43.6912	0.32529	7.75471	2.64605	-3.68	295397	-3.66	294976	FALSE	0.3		130.659	93.248	87.012	160.165	130.965	126.027	109.63	63.43	64.68	140.11	102.5	105.63	129.46	77.1636	159.76	117.707	114.2	59.72	144.48	101.5		4745	YDR267C
YDL091C	84.27	294006	76.36	293346	TRUE	6.71	294554	8.73	293338	FALSE	90.6905	97.3124	27.6823	34.429	46.8432	36.3499	0.282384	7.28453	2.32331	-7.62	294584	-3.92	293304	FALSE	0.2		130.135	89.1021	81.1707	159.932	127.178	121.499	117.5	54.97	62.29	147.35	98.25	104.75	123.81	72.4926	153.852	112.773	110.45	55.52	141.33	97.12		4750	YDR268W
YDL092W	87.71	292983	76.36	293346	TRUE	36.07	292790	11.03	293350	TRUE	90.6905	97.8182	34.429	27.6823	51.561	34.6514	0.313605	7.28453	2.59651	-5.14	292816	-4.28	293378	FALSE	2.4		130.077	92.8078	79.3811	159.368	129.997	119.62	119.46	80.27	62.9	148.26	119.2	106.26	123.81	78.3832	153.852	112.773	110.45	57.27	141.33	97.12		4754	YDR269C
YDL093W	85.39	291949	73.77	292368	TRUE	18.29	290793	18.1	292339	TRUE	93.3151	100.643	40.4296	29.2964	41.638	48.4962	0.397773	7.54436	3.24472	-6.66	290478	-2.93	292302	FALSE	1		133.368	86.1325	90.9418	163.088	126.191	129.192	118.2	65.34	66.44	147.96	107.59	108.77	126.444	83.2221	156.502	116.152	107.63	63.02	138.2	90.32		4755	YDR270W
YDL094C	83.44	289586	84.18	289570	FALSE	1.81	289586	5.49	289572	FALSE	88.8856	95.9082	22.9831	31.9231	37.2149	36.0604	0.445082	7.04672	3.71328	-8.9	289611	-3.88	289572	FALSE	0.1	Dubious	129.009	81.4312	80.3459	159.052	121.22	120.193	117.29	51.34	62	147.96	95.72	104.01	122.967	69.1066	153.867	110.543	117.93	54.51	148.52	98.47		4760	YDR272W
YDL095W	88.88	289447	84.18	289570	TRUE	20.79	288996	26.13	289526	FALSE	88.8856	104.616	31.9231	22.9831	48.4858	54.0003	0.281311	7.04672	2.2	-5.39	287642	-5.14	289535	FALSE	3.9		136.962	92.3175	96.2721	166.352	131.811	134.389	122.1	68.43	58.26	151.4	111.21	100.92	122.967	75.6249	153.867	110.543	117.93	71.46	148.52	98.47		4773	YDR275W
YDL096C	96.58	287002	96.59	286993	FALSE	36.17	287024	36.17	286995	FALSE	103.02	111.516	52.3711	32.7883	60.8474	63.3354	0.513618	8.29273	4.14092	-2.98	287070	-3.05	286977	TRUE		Dubious	143.833	103.321	105.693	173.217	141.647	143.925	128.92	80.47	94.41	158.16	119.9	130.9	136.282	94.6076	166.492	132.688	128.93	79.97	158.3	119.38		4776	YDR276C
YDL097C	78.93	285394	70.8	285348	TRUE	26.73	285647	16.85	285335	TRUE	89.6749	102.257	36.1556	24.6033	53.1076	41.6914	0.352335	7.10256	2.86278	-2.95	285502	-8.43	285289	TRUE	2.8		134.686	95.202	86.1453	164.144	133.157	126.168	111.19	72.52	68.4	140.29	113.67	110.37	123.199	79.0438	153.6	117.638	103.91	61.08	133.88	100.69		4778	YDR277C
YDL098C	86.15	284847	77.74	284511	TRUE	27.74	284880	19.93	284478	TRUE	85.389	96.5243	35.3357	21.0512	48.9084	33.7096	0.347029	6.62899	2.79913	-3.62	284834	-3.19	284495	FALSE	0.7		129.403	90.7758	78.5598	159.248	128.51	118.902	118.68	71.46	57.9	148.16	110.56	102.19	118.967	77.802	149.404	116.015	111.27	65.33	141.63	106.03		4783	YDR278C
YDL099W	83.36	283491	77.74	284511	TRUE	28.8	284444	12.88	284487	TRUE	85.389	99.7939	21.0512	35.3357	57.3767	25.9138	0.162464	6.62899	1.28667	-4.46	283946	-5.36	284532	TRUE	1.1		132.419	97.667	72.9366	162.046	134.022	115.19	117.89	74.58	41.55	147.24	115.73	87.08	118.967	67.1192	149.404	116.015	111.27	59.68	141.63	106.03		4795	YDR282C
YDL100C	81	282159	80.52	282093	TRUE	21.22	282417	4.41	281980	TRUE	90.7014	100.307	34.6126	22.1972	48.874	41.639	0.346038	7.30966	2.81728	-6.01	282686	-6.34	281985	TRUE	6.1		132.656	91.3685	85.8158	162.036	129.665	125.59	114.25	67.65	64.77	144.38	109.34	105.8	124.308	78.6931	154.788	118.347	114	54.82	144.33	99.05		4809	YDR285W
YDL101C	87.44	280480	79.61	280281	TRUE	27.09	281563	13.85	280247	TRUE	87.7261	97.9303	23.5118	35.1673	48.1811	35.3997	0.216084	7.13517	1.88028	-5.19	281531	-6.04	280167	TRUE	0.4		130.379	90.1995	80.2803	159.842	128.066	120.658	119.94	71.57	59.63	149.23	110.25	105.01	121.117	68.3551	151.394	108.648	112.78	60.19	142.82	101.77		4817	YDR286C
YDL102W	80.02	279473	79.61	280281	TRUE	16.52	279429	19.97	280260	FALSE	87.7261	97.9469	35.1673	23.5118	43.5207	40.0917	0.334266	7.13517	2.7214	-6.64	280102	-3.62	280283	FALSE	0.9		130.625	86.9742	84.0095	160.294	126.108	123.544	113.49	62.47	60.14	142.86	103.64	100.68	121.117	78.8309	151.394	108.648	112.78	65.46	142.82	101.77		4820	YDR287W
YDL103C	80.45	275148	73.07	275067	TRUE	33.43	275159	8.35	275065	TRUE	89.9025	101.104	32.3658	24.6433	52.2117	42.1652	0.298718	7.26399	2.44996	-4.85	276040	-9.88	274885	TRUE	1.5		133.862	94.272	86.3763	163.613	132.193	126.183	113.12	76.08	64.52	142.72	114.38	106.98	123.36	76.2479	153.7	115.717	106.86	54.51	137.3	95.91		4824	YDR288W
YDL104C	83.08	274876	85.86	273602	FALSE	27.86	274134	25.57	273602	TRUE	92.5161	99.1906	42.4781	12.8037	47.7392	39.707	0.363509	7.37912	3.08667	-6.64	273823	-1.92	273620	FALSE	0.2		131.937	90.5811	83.7917	161.671	129.184	123.474	116.89	72.98	57.06	147.52	112.09	102.31	126.381	84.3584	157.1	122.077	120.07	69.94	150.95	109.82		4825	YDR289C
YDL105W	79.09	273035	85.86	273602	FALSE	15.01	273353	7.34	273607	TRUE	92.5161	96.607	12.8037	42.4781	48.6944	35.0424	-0.145789	7.37912	-1.03123	-6.34	273524	-9.88	273634	TRUE	0.3		129.222	90.3648	79.715	158.83	127.92	119.905	111.82	62.37	60.89	141.23	104.88	103.89	126.381	61.35	157.1	122.077	120.07	55.62	150.95	109.82		4829	YDR291W
YDL106C	74.45	270981	71.67	270134	TRUE	18.03	270222	-8.03	270158	TRUE	85.3434	96.4473	17.9448	33.0563	46.5124	33.3208	0.125749	6.82393	1.11798	-7.62	271128	-9.88	270199	TRUE	0.3		128.644	88.2083	78.6546	157.874	125.778	119.429	107.38	64.45	47.26	137.14	106.12	91.58	118.889	64.5022	149.297	106.3	105.71	42.84	136.51	88.37		4838	YDR292C
YDL107W	86.73	269051	71.67	270134	TRUE	25.45	269725	20.87	270217	TRUE	85.3434	97.2389	33.0563	17.9448	44.6475	28.9704	0.302065	6.82393	2.43988	-4.85	269014	-5.15	269992	TRUE	0.2		130.507	87.4663	74.9261	160.703	126.036	116.238	119.8	70.24	56.21	149.78	110.27	99.7	118.889	75.8801	149.297	106.3	105.71	66.65	136.51	88.37		4844	YDR293C
YDL108W	81.89	268027	76.15	268725	TRUE	24	268692	5.9	268796	TRUE	89.664	98.0206	28.3547	26.126	47.0887	41.889	0.251211	7.10511	2.10018	-5.44	267756	-6.37	268787	TRUE	0.7		130.723	90.1116	85.6055	160.414	128.875	124.968	114.87	68.33	66.9	144.76	108.16	108.59	122.294	72.9257	151.893	111.283	108.92	55.05	138.59	99.78		4854	YDR294C
YDL109C	84.33	266795	79.88	265011	TRUE	24.41	266364	35.4	265200	FALSE	99.1479	102.677	46.6661	42.6752	53.7896	46.5732	0.44122	7.84973	3.59336	-6.53	266036	-3.18	265152	FALSE	0.4		135.161	95.9679	90.3581	164.669	134	129.801	117.65	70.86	61.51	146.32	112.53	103.55	132.244	89.3005	162.292	127.713	113.32	77.7	143.61	114.49		4859	YDR295C
YDL110C	89.38	264964	71.66	264393	TRUE	36.5	264514	11.59	264453	TRUE	89.3863	108.909	31.3167	36.0971	67.4459	47.039	0.300347	7.16782	2.45558	-3.14	264517	-7.11	264249	TRUE	0.8		140.888	108.459	91.4487	169.962	145.501	131.454	122.23	81.99	65.52	152.02	122.91	107.99	122.836	75.5915	153.169	115.408	106.12	58.75	137.3	101.06		4863	YDR296W
YDL111C	87.78	263314	78.61	263293	TRUE	19.89	263722	28.75	263273	FALSE	84.4753	99.3905	37.5154	14.2454	46.2019	46.5372	0.334831	6.53067	2.78876	-3.95	263694	-2.7	263278	FALSE	2.6		131.764	89.2416	89.6329	161.163	128.016	128.459	120.13	66.22	65.65	148.97	107.77	108.72	117.473	79.4269	147.387	117.153	111.7	71.14	141.68	109.25		4865	YDR296W
YDL112W	82.98	262057	78.61	263293	TRUE	9.79	261320	3.81	263272	TRUE	84.4753	96.5382	14.2454	37.5154	41.6247	37.158	0.0588764	6.53067	0.486629	-6.13	260732	-5.36	263310	FALSE	2.4		129.165	84.8483	81.3092	158.784	123.768	121.041	115.56	57.33	55.5	145.09	99.96	98.75	117.473	61.3612	147.387	117.153	111.7	51.89	141.68	109.25		4869	YDR297W
YDL113C	80.6	256633	74.85	256586	TRUE	14.47	256634	12.74	256594	TRUE	80.8539	96.9925	22.1047	17.801	47.7994	33.545	0.143173	6.03212	1.27567	-5.18	257679	-9.88	256617	TRUE	0.3		129.672	89.9314	78.6429	159.339	127.897	119.206	114.34	60.79	56.67	144.85	102.34	98.9	114.658	66.9694	145.282	107.273	108.78	59.34	139.5	100.92		4876	YDR298C
YDL114W	81.23	255903	74.85	256586	TRUE	22.93	255859	9.19	256576	TRUE	80.8539	96.3954	17.801	22.1047	46.4639	37.28	0.105577	6.03212	0.845577	-3.88	256094	-3.88	256532	FALSE			129.043	88.5833	81.7289	158.679	126.533	121.726	114.99	66.76	50.7	145.07	106.15	94.31	114.658	63.3137	145.282	107.273	108.78	55.77	139.5	100.92		4892	YDR302W
YDL114W-A	88.79	254974	80.4	255581	TRUE	20.94	254970	21.35	255397	FALSE	96.5708	92.5	42.0864	45.1372	32.7691	44.7517	0.408779	7.80199	3.33934	-5.39	255016	-5.36	255440	FALSE		Dubious	124.62	76.3849	87.1239	153.77	115.618	125.294	121.68	66.57	79.73	150.47	107.2	119.16	128.844	85.0053	158.144	126.667	114.01	68.35	144.46	101.23		4894	YDR303C
YDL115C	87.5	254681	77.38	253800	TRUE	29.71	254558	10.88	253929	TRUE	87.8121	97.2561	26.2576	21.7116	47.8355	33.5204	0.23308	7.0012	1.92316	-5.1	254079	-8.43	253888	TRUE	0.6		129.952	90.4072	78.2516	159.633	128.769	118.487	120.67	74.61	55.23	150.75	114.97	98.88	121.125	70.5822	151.332	110.42	111.58	57.95	142.49	100.01		4900	YDR304C
YDL116W	85.18	252462	77.38	253800	TRUE	18.11	253444	-1.63	253817	TRUE	87.8121	96.838	21.7116	26.2576	42.6203	36.8859	0.20512	7.0012	1.70852	-5.39	253178	-6.64	253844	TRUE	1.1		129.755	85.721	81.1807	159.635	124.535	121.039	117.22	63.96	51.8	146.28	105.13	95.49	121.125	67.2326	151.332	110.42	111.58	47.72	142.49	100.01		4903	YDR305C
YDL117W	83.5	249280	76.23	251316	TRUE	9.39	250516	14.03	251390	FALSE	90.9912	98.508	31.1563	31.1555	47.8996	39.4348	0.285775	7.28064	2.34508	-5.5	250048	-7.62	251256	TRUE	1.1		131.151	90.2812	83.727	160.79	128.472	123.595	116.04	56.94	57.6	145.54	99.59	100.84	124.098	75.5942	154.129	115.644	108.88	61.57	138.46	107.8		4904	YDR306C
YDL118W	92.04	247446	77.84	248370	TRUE	25.21	247676	-0.12	248447	TRUE	92.2729	103.388	32.538	34.6749	44.1991	55.0739	0.314889	7.43351	2.57968	-6.42	247671	-7.45	248450	TRUE		Dubious	136.121	88.0833	96.8707	165.856	127.605	134.568	124.3	71.89	79.89	153.57	113.54	119.6	125.382	76.8772	155.418	118.16	111.02	48.99	141.07	96.07		4906	YDR307W
YDL119C	85.35	246983	79.77	246551	TRUE	31.53	246827	17.52	246661	TRUE	85.6303	99.1341	35.8943	26.0446	48.866	44.5033	0.355761	6.85424	2.89613	-4.38	247383	-4.95	246623	TRUE	0.4		132.095	91.5831	88.0071	162.02	130.08	127.189	118.5	74.46	63	148.48	113.08	105.93	118.133	78.8167	147.605	117.441	111.68	64	140.47	105.74		4910	YDR308C
YDL120W	84.34	246445	79.77	246551	TRUE	34.9	246444	8.85	246509	TRUE	85.6303	99.2543	26.0446	35.8943	53.995	44.0391	0.233786	6.85424	1.92687	-2.55	246375	-6.64	246687	TRUE	0.8		131.745	95.5154	87.4003	161.249	132.96	126.453	117.29	76.93	70.42	146.56	114.75	110.35	118.133	70.4446	147.605	117.441	111.68	56.16	140.47	105.74		4912	YDR309C
YDL121C	86.5	245181	71.19	245000	TRUE	17.36	245534	-2.56	245016	TRUE	79.7604	98.856	14.8827	17.8482	46.7326	32.9711	0.12	6.44098	1.04464	-7.62	245564	-5.15	245042	FALSE	1.8		131.356	89.155	78.2439	160.867	127.377	118.961	119.44	65.32	54.06	149.3	108.37	97.81	113.852	61.0261	144.731	102.441	105.61	46.69	136.7	90.81		4919	YDR310C
YDL122W	77.06	244981	71.19	245000	TRUE	0.37	242634	9.1	245053	FALSE	79.7604	97.0453	17.8482	14.8827	46.5462	34.6456	0.164641	6.44098	1.32451	-7.62	242598	-3.79	245101	FALSE	3.5		129.567	88.895	79.4414	159.091	127.05	119.739	110.29	50.27	55.75	140.39	94.99	97.15	113.852	63.3056	144.731	102.441	105.61	55.76	136.7	90.81		4937	YDR317W
YDL123W	95.88	241592	79.1	242313	TRUE	25.52	241481	6.03	242331	TRUE	96.7155	109.063	32.7937	42.3531	54.5595	60.4222	0.322525	7.81125	2.64812	-8.27	241478	-8.43	242376	TRUE	0.8		141.722	97.3735	103.411	171.408	135.978	142.197	129.21	73.66	84.78	157.77	116.92	124.51	130.089	77.4878	160.378	125.267	114.28	55.14	146.12	100.79		4939	YDR318W
YDL124W	82.43	241196	82.29	241201	TRUE	23.53	241197	13.61	241232	TRUE	102.438	102.381	46.0601	45.5296	51.7836	42.8228	0.475811	8.37946	3.86149	-3.9	240633	-6.53	241257	TRUE	3.7		134.933	94.024	87.2571	164.503	132.105	127.267	116.52	69.02	65.18	147.4	109.88	106.65	135.922	90.0127	166.33	129.865	116.53	61.84	147.37	105.86		4940	YDR319C
YDL125C	77.82	239470	85.16	238954	FALSE	32	239483	10.24	238958	TRUE	98.7738	102.945	41.8461	49.0206	53.0971	46.4228	0.39014	7.85146	3.19371	-6.01	239529	-6.42	238985	TRUE	9.1		135.343	94.9922	90.3752	164.775	132.769	129.969	110.01	74.42	70.63	139.15	112.57	110.34	131.708	85.6368	161.608	125.064	118.26	58.4	148.26	101.59		4946	YDR320C-A
YDL126C	88.33	237689	75.89	236016	TRUE	20.62	236157	-13.03	236093	TRUE	91.6422	102.249	25.4622	25.1648	52.5119	46.8378	0.246361	7.41341	2.02607	-8.43	237839	-7.62	236135	FALSE	10.2		134.389	95.0079	89.9193	163.587	133.321	128.734	119.89	68.1	73.47	148.38	110.74	113.61	126.054	71.5217	157.257	112.908	110.9	38.68	142.46	84.95		4947	YDR321W
YDL127W	86.37	235823	75.89	236016	TRUE	30.47	235844	-4.48	236010	TRUE	91.6422	98.5794	25.1648	25.4622	46.5525	37.5402	0.241541	7.41341	1.99134	-6.13	235743	-8.9	236101	TRUE	0.2		131.577	88.9507	82.8484	161.535	127.151	123.618	119.94	74.06	47.89	150.03	112.99	92.97	126.054	70.8403	157.257	112.908	110.9	44.21	142.46	84.95		4953	YDR322W
YDL128W	86.9	233850	76.84	234015	TRUE	21.63	232823	-0.39	234043	TRUE	95.4633	102.908	34.4421	40.4007	46.244	55.5443	0.337483	7.71043	2.75981	-6.42	232845	-9.88	233925	TRUE	3.1		135.221	90.0418	97.2205	164.577	129.495	134.811	119.87	67.24	75.25	149.77	108.21	115.33	128.543	79.016	158.563	122.801	110.6	48.13	140.62	95.72		4958	YDR322C-A
YDL129W	84.67	231895	72.03	232298	TRUE	21.18	231895	-12.27	232273	TRUE	89.5343	102.261	24.4962	31.889	58.639	42.2109	0.233435	7.19411	1.9243	-5.39	231860	-9.88	232174	TRUE	0.3		134.705	99.4893	86.8096	164.177	136.35	126.962	117.53	65.82	48.38	145.69	105.86	93.65	123.113	69.8769	153.563	116	106.72	38.68	138.11	98.24		4978	YDR328C
YDL130W	87.72	230271	78.05	230573	TRUE	31.77	230222	8.75	230594	TRUE	103.475	103.136	46.3971	45.2545	54.329	44.6712	0.443876	8.32604	3.62259	-3.92	229920	-7.28	230562	TRUE	40.8		135.649	96.3589	88.6934	165.185	134.26	128.34	119.96	75.46	68.67	149.2	114.76	111.35	137.164	90.4927	167.757	130.075	112.34	56.05	143.26	102.17		4986	YDR330W
YDL130W-A	85.8	229397	84.29	229876	TRUE	32.01	229430	24.74	229823	TRUE	95.2158	99.8348	39.1874	31.4942	52.8164	38.0857	0.397332	7.71292	3.24479	-4.41	229238	-5.39	229705	TRUE			132.619	94.247	83.1631	162.388	131.606	123.724	118.94	76.17	49.72	148.98	114.46	94.74	128.309	82.5917	158.343	117.816	116.96	70.54	146.57	104.66		4995	YDR331W
YDL131W	85.06	228710	78.54	228761	TRUE	22.87	227894	19.21	228999	TRUE	93.3129	102.911	32.6551	41.3993	52.8652	46.8667	0.310985	7.43691	2.55112	-4.64	227790	-5.36	229071	TRUE	3		134.734	94.9331	90.6173	163.65	132.863	130.031	118.04	68.24	71.12	147.94	108.99	111.23	126.645	78.0144	156.887	123.087	112.39	65.57	143.04	110.52		4998	YDR332W
YDL132W	82.42	225441	57.44	226861	TRUE	13.46	224592	7.82	227289	TRUE	96.8721	98.3345	42.5019	44.7262	47.5229	35.1734	0.417963	7.80498	3.39213	-7.62	224680	-4.28	227334	FALSE	1.2		131.132	89.8477	80.2506	160.909	127.986	120.803	115.3	61.25	54.23	145.1	104.12	100.19	129.118	85.9641	158.392	126.087	89.65	57.17	118.77	96.88		5001	YDR333C
YDL133C-A	80.94	221800	65.32	221572	TRUE	43.65	221801	5.08	221580	TRUE	91.502	93.9712	28.704	32.581	62.9594	30.3477	0.27586	7.38227	2.26571	2.44	221729	-5.44	221205	TRUE			126.246	101.542	75.1835	155.539	136.388	115.499	113.51	83.44	67.84	143.03	119.3	108.02	125.147	74.0974	155.663	114.904	99.9	50.57	131.03	91.1		5020	YDR335W
YDL133W	83.54	223737	80.35	223780	TRUE	19.58	223257	12.46	224118	TRUE	95.3129	99.5329	31.645	41.074	46.4651	40.0773	0.307186	7.70789	2.51607	-6.13	223500	-5.44	224186	FALSE	1.1		132.126	89.5223	84.2069	161.723	128.313	123.932	116.22	66.87	63.5	145.84	109.34	105.44	128.652	76.7811	158.906	123.255	114.03	60.2	144.54	98.21		5022	YDR335W
YDL134C	83.27	219666	72.27	219628	TRUE	28.74	220151	7.51	219581	TRUE	93.4461	99.4926	27.8466	38.0111	52.855	47.1534	0.251467	7.38675	2.10443	-4.35	219670	-7.62	219309	TRUE	1.3		131.273	94.5889	90.0885	160.139	132.219	128.773	115.83	74.4	65.17	145.35	115.35	108.32	127.035	73.3977	157.506	114.342	105.6	54.92	135.76	97.18		5030	YDR336W
YDL135C	83.34	218974	76.8	218449	TRUE	25.99	218943	17.93	218449	TRUE	86.5978	97.4795	31.0785	23.8416	46.3974	30.2294	0.296879	6.87471	2.44424	-3.26	218821	-9.88	218578	TRUE	2.1		130.18	88.8951	76.0169	159.867	127.183	117.184	116.21	70.22	50.47	145.84	109.81	94.25	120.41	74.974	151.06	114.449	111.67	62.54	143.11	102.58		5041	YDR339C
YDL136W	83.13	217957	76.8	218449	TRUE	14.99	217836	-7.73	218413	TRUE	86.5978	96.5555	23.8416	31.0785	45.724	33.953	0.212548	6.87471	1.7351	-8.6	217881	-7.62	218496	FALSE	32.1		129.352	87.9402	78.8419	159.122	125.973	119.221	116.66	62.68	59.63	147.05	105.12	103.25	120.41	69.3242	151.06	114.449	111.67	43.61	143.11	102.58		5044	YDR341C
YDL137W	88.87	216532	76.81	217182	TRUE	35.44	216543	13.96	217113	TRUE	95.4378	100.676	40.0025	38.1784	50.284	47.3267	0.391784	7.69467	3.19801	-6.01	216794	-8.6	217439	TRUE	9.5		132.579	92.9865	90.129	161.559	131.476	128.695	122.77	78.86	62.86	152.98	117.94	104.71	128.057	83.6322	157.664	121.347	110.15	61.15	139.93	105.05		5086	YDR347W
YDL138W	82.84	215424	75.97	215735	TRUE	21.64	214456	19.01	215723	TRUE	95.4633	103.791	41.5237	45.82	51.1181	49.9896	0.40602	7.67878	3.30908	-6.13	214497	-6.42	216448	TRUE	0.3		136.279	94.2332	93.2613	165.796	133.095	132.259	113.72	68.28	64.11	141.6	110.07	107.26	128.093	85.3266	157.71	126.953	108.95	63.4	138.71	101.68		5091	YDR348C
YDL139C	91.45	211376	74.81	210757	TRUE	37.54	211376	-4.03	211010	TRUE	91.4175	102.834	27.0696	33.785	60.8197	31.2747	0.25973	7.38091	2.1271	-1.21	212025	-9.88	210819	TRUE	0.2		135.162	101.038	78.179	164.532	137.342	120.353	124.59	81.26	61.7	153.05	120.6	105.34	124.879	72.1726	155.23	112.71	108.9	46.59	139.67	91.81		5097	YDR349C
YDL140C	82.56	208967	68.04	205312	TRUE	22.16	208958	-4.31	205293	TRUE	86.8052	101.005	27.4345	29.5366	47.5892	47.4588	0.2564	6.92244	2.1514	-8.6	208123	-7.62	205288	FALSE	2.9		133.122	90.654	90.6086	162.297	129.456	129.486	114.73	67.77	60.08	143.89	108.75	102.63	120.933	72.6883	151.866	113.363	102.42	44.81	133.52	88.27		5108	YDR351W
YDL141W	80.57	204205	68.04	205312	TRUE	25.59	204206	13.12	205348	TRUE	86.8052	100.49	29.5366	27.4345	47.0056	46.1949	0.318	6.92244	2.57972	-4.77	203524	-6.64	205273	TRUE	0.7		133.191	90.2423	89.5714	162.888	129.196	128.647	113.22	69.58	68.69	142.5	109.11	109.34	120.933	74.0605	151.866	113.363	102.42	59.24	133.52	88.27		5116	YDR352W
YDL142C	90.19	202350	79.01	201639	TRUE	27.02	201726	5.16	201705	TRUE	85.9627	98.9716	23.2791	24.4038	45.7554	44.4494	0.235217	6.99558	1.98645	-4.12	202052	-5.39	201668	TRUE	0.4		132.162	89.0897	88.1752	162.293	128.126	127.557	122.94	73.15	69.89	152.61	114.21	110.6	119.547	68.8105	149.991	109.716	112.18	54.54	142.07	98.73		5120	YDR353W
YDL143W	81.64	200786	79.01	201639	TRUE	26.52	201581	18.52	201599	TRUE	85.9627	103.06	24.4038	23.2791	52.3748	47.1331	0.287319	6.99558	2.24181	-6.17	201310	-2.52	201644	FALSE	2.4		135.139	94.9344	90.3537	164.285	133.304	129.292	115.53	72	50.21	146.11	112.88	94.41	119.547	69.2291	149.991	109.716	112.18	63.78	142.07	98.73		5124	YDR354W
YDL144C	94.54	199454	81.53	198579	TRUE	51.36	198663	-3.68	198291	TRUE	94.1095	110.629	30.6111	38.3725	64.9406	58.8217	0.289138	7.62312	2.39505	-2.12	199375	-7.62	198310	TRUE	1.2		142.863	106.934	101.465	172.17	144.847	139.936	125.98	94.04	83.18	154.52	132.05	123.84	127.092	75.5906	157.02	116.033	114.37	46.74	143.6	91.9		5132	YDR357C
YDL145C	78.21	196498	74.48	194453	TRUE	24.38	196497	21.02	194455	TRUE	89.6534	101.051	35.4766	26.5526	47.779	44.5464	0.3417	7.19876	2.78366	-6.37	197165	-4.95	194349	FALSE	2.8		133.625	90.6616	88.1722	163.21	129.301	127.464	112.43	69.07	60.56	143.34	109.23	101.52	122.621	78.5347	152.522	117.28	108.27	63.59	138.42	101.83		5133	YDR358W
YDL146W	79.18	193857	74.48	194453	TRUE	9.34	193374	-7.22	194454	TRUE	89.6534	94.1571	26.5526	35.4766	40.5416	38.6692	0.249885	7.19876	2.03974	-6.64	192927	-9.88	194472	TRUE	0.1		126.703	83.7205	82.3292	156.24	122.595	121.627	112.34	57.11	57.78	142.36	99.96	100.05	122.621	71.9669	152.522	117.28	108.27	43.06	138.42	101.83		5134	YDR359C
YDL147W	83.02	191586	74.02	192651	TRUE	22.11	191753	-8.12	192690	TRUE	87.7867	96.1091	22.7911	24.8243	45.4066	31.651	0.211449	7.09533	1.74661	-4.38	191463	-9.88	192684	TRUE	4.6		128.905	87.6992	76.7134	158.673	125.8	117.237	117.07	67.45	51.49	147.91	107.52	95.33	121.198	68.3013	151.492	110.102	108.59	42.57	139.59	97.02		5142	YDR360W
YDL148C	77.88	188846	73.26	187997	TRUE	19.73	188845	16.32	188109	TRUE	82.6844	96.8203	33.2841	20.5723	47.2777	28.7911	0.305949	6.54637	2.46249	-7.62	189088	-6.42	188124	FALSE	1.7		129.574	89.1298	74.7273	159.307	126.843	116.021	111.46	63.41	50.38	141.88	102.64	96.75	116.293	76.3084	146.749	115.014	107.65	60.69	138.78	100.53		5143	YDR361C
YDL149W	79.37	186116	73.26	187997	TRUE	4.59	186116	8.51	188155	FALSE	82.6844	96.734	20.5723	33.2841	44.0623	37.3471	0.211435	6.54637	1.64485	-7.62	186596	-6.42	187977	FALSE	0.1		129.524	87.0395	81.7527	159.289	125.747	121.713	112.68	51.77	59.41	142.85	94.07	101.23	116.293	65.8043	146.749	115.014	107.65	55.52	138.78	100.53		5147	YDR362C
YDL150W	82.71	184234	77.93	184681	TRUE	36.85	183352	20.84	184755	TRUE	90.1863	104.612	39.3707	35.2911	60.9729	39.6286	0.370762	7.29765	3.05175	-3.32	184512	-3.15	184782	FALSE	0.8		137.22	101.996	84.7379	166.846	139.022	125.339	116.14	78.52	63.71	146.43	115.9	105.42	122.749	81.9477	152.289	118.787	110.67	67.14	140.33	107.14		5154	YDR363W
YDL151C	91.35	183512	85.02	183238	TRUE	19.45	183511	20.44	183246	FALSE	91.3748	106.194	29.4414	39.259	41.1133	63.679	0.272879	7.1772	2.19318	-4.17	183549	-3.05	183237	FALSE		Dubious	138.978	85.8768	104.679	168.767	126.174	141.696	124.2	65.88	81.21	154	107.57	122.02	124.637	73.8914	154.807	113.857	117.45	66.02	146.84	106.21		5156	YDR363W-A
YDL152W	85.66	183068	85.02	183238	TRUE	18.7	183085	27.6	183308	FALSE	91.3748	96.8409	39.259	29.4414	32.3539	47.4163	0.393106	7.1772	3.1225	-8.6	183126	-7.62	183316	FALSE	0.1	Dubious	129.403	77.0181	89.5679	158.964	117.189	127.551	117.83	64.23	73.84	147	105.11	112.61	124.637	82.3079	154.807	113.857	117.45	73.51	146.84	106.21		5159	YDR364C
YDL153C	85.21	182267	77.92	181155	TRUE	29.41	181727	7.47	181097	TRUE	84.4926	98.0703	17.9151	22.8414	53.6445	31.0257	0.119392	6.54486	1.04858	-4.76	181683	-7.62	181055	TRUE	7.1		130.451	94.7921	76.3011	159.854	131.9	117.013	118.42	74.03	56.29	148.4	113.93	100.02	118.814	64.1723	149.915	105.704	112.26	55.26	143.28	98.12		5168	YDR367W
YDL154W	79.54	180663	77.92	181155	TRUE	26.82	178531	11.81	181156	TRUE	84.4926	96.2517	22.8414	17.9151	44.917	34.816	0.206689	6.54486	1.73203	-7.62	179701	-7.62	181185	FALSE	0.2		128.822	87.7075	79.1776	158.389	126.253	119.088	112.66	71.65	58.95	142.53	109.87	101.11	118.814	67.9786	149.915	105.704	112.26	58.27	143.28	98.12		5170	YDR368W
YDL155W	80.44	177452	81.29	178172	FALSE	29.88	177960	13.69	178149	TRUE	93.0231	100.992	37.327	23.1694	53.6292	44.3364	0.366416	7.5471	3.00165	-5.36	177918	-7.45	178192	TRUE	1.1		133.249	95.4285	88.2057	162.549	133.121	127.715	113.06	72.62	68.11	142.49	110.61	107.92	126.556	80.337	156.976	112.265	115.26	59.51	145.66	102.5		5174	YDR369C
YDL156W	90.01	175298	85.46	176743	TRUE	33.18	174955	11.88	176747	TRUE	99.4747	103.384	40.648	23.8993	56.4963	42.741	0.364687	7.98073	2.99069	-4.12	175831	-4.97	176516	TRUE	0.3		135.751	97.918	87.4155	165.157	135.283	127.64	122.81	76.83	55.71	152.26	115.54	100.18	132.961	83.5867	163.36	113.611	118.99	58.89	149.27	92.81		5181	YDR370C
YDL157C	83.68	174248	81.4	174190	TRUE	35.31	174248	11.57	174184	TRUE	86.921	100.424	26.0086	28.7276	50.317	37.1062	0.244407	7.30034	2.12034	-3.88	174580	-2.18	174200	FALSE	5.7		133.399	93.0347	81.7753	163.343	131.537	121.97	117.35	77.57	59.31	147.39	115.59	101.82	120.033	70.7119	150.056	110.888	115.04	58.81	145.52	101.19		5186	YDR371W
YDL158C	73.52	174142	79.92	173280	FALSE	-2.91	173926	16.9	173306	FALSE	95.9383	88.5497	37.234	41.6961	21.0798	35.671	0.37274	7.7486	3.04883	-7.62	173934	-4.95	173545	FALSE	1.7	Dubious	121.691	67.4151	78.2014	151.744	109.031	116.472	107.13	46.89	56.72	137.56	91.48	97.8	128.759	81.3454	158.548	121.041	113.51	62.71	143.94	103.82		5188	YDR372C
YDL159W-A	87.24	172186	91.83	172404	FALSE	11.81	172250	19.36	172320	FALSE	99.3519	95.8348	44.1248	46.3622	23.1286	41.2204	0.474142	8.06846	3.80811	-7.11	172295	-3.05	172452	FALSE			128.79	69.3221	84.8128	158.701	110.821	124.06	119.26	60.26	56.27	148.27	103.74	99.16	131.777	88.2254	161.223	127.814	123.92	68.36	152.91	119.69		5191	YDR373W
YDL160C	83.06	171084	60.02	169852	TRUE	17.27	171064	-28.06	169940	TRUE	86.0911	99.6907	11.4014	32.6028	45.4391	42.93	0.106276	6.91892	0.901706	-7.62	171068	-9.88	169897	TRUE	1.1		132.45	88.6586	86.8805	162.196	127.59	126.456	117.02	62.86	61.28	147.59	103.72	104.71	119.769	58.9024	150.297	101.513	94.71	26.51	126.04	75.25		5192	YDR374C
YDL160C-A	87.45	169378	82.15	169329	TRUE	35.96	169378	22.03	169294	TRUE	91.6484	99.0456	34.6366	34.7005	49.3294	38.9671	0.350104	7.38336	2.85561	-1.88	169500	-5.15	169288	TRUE			131.71	92.1166	83.2201	161.37	130.678	123.05	119.76	79.65	64.54	149.02	118.88	107.39	124.437	78.5739	154.186	118.103	114.5	67.28	143.79	107.92		5202	YDR376W
YDL161W	86.7	167991	82.15	169329	TRUE	33.6	167991	21.06	169172	TRUE	91.6484	101.949	34.7005	34.6366	59.3003	38.4275	0.33173	7.38336	2.70879	-4.46	168413	-4.64	169304	TRUE	0.8		133.89	99.9314	83.2056	162.909	136.599	123.505	117.61	77.52	61.55	145.65	117.02	105.28	124.437	78.7257	154.186	118.103	114.5	68.07	143.79	107.92		5207	YDR377W
YDL162C	90.21	167607	95.02	167289	FALSE	29.99	167610	25.88	167294	TRUE	101.112	103.683	33.9063	39.1009	43.7575	52.6238	0.302941	8.06676	2.48922	-3.95	167447	-1.79	167302	FALSE		Dubious	136.161	87.2254	95.6594	165.667	126.374	134.457	122.56	73.69	76.64	151.77	112.98	117.69	134.376	79.5557	164.581	120.616	127.5	72.47	156.97	114.33		5209	YDR378C
YDL163W	93.51	167081	95.02	167289	FALSE	25.43	167029	28.55	167353	FALSE	101.112	103.862	39.1009	33.9063	48.981	53.5768	0.421863	8.06676	3.37853	-6.17	167107	-7.62	167313	TRUE		Dubious	136.375	92.7128	95.3195	165.914	132.119	132.961	126.04	72.65	79.16	155.55	115.08	120.34	134.376	83.0156	164.581	120.616	127.5	75.83	156.97	114.33		5211	YDR379W
YDL164C	78.33	166716	86.16	164866	FALSE	21.38	166766	20.43	164928	TRUE	96.2151	100.611	32.1841	30.3539	49.9524	42.2295	0.274309	7.68813	2.25789	-5.15	166944	-5.36	164894	TRUE	1.1		133.328	92.3977	86.2919	163.04	130.654	125.965	111.41	65.5	65.95	141.39	104.7	107.11	129.617	76.6498	159.931	116.642	119.23	66.22	149.21	106.56		5216	YDR379C-A
YDL165W	84.69	164865	86.16	164866	FALSE	33.86	164816	20.05	164983	TRUE	96.2151	102.299	30.3539	32.1841	51.3933	47.797	0.356179	7.68813	2.82098	-4.77	164799	-9.88	164949	TRUE	2.2		134.739	93.7922	91.4812	164.206	132.013	130.84	117.65	77.73	63.72	147.53	116.49	104.68	129.617	76.072	159.931	116.642	119.23	67.93	149.21	106.56		5217	YDR380W
YDL166C	88.69	164040	67.26	163383	TRUE	32.97	163938	14.47	163356	TRUE	86.9492	102.311	29.7744	33.1202	55.5479	43.1341	0.250811	6.90486	2.07909	-4.42	163964	-5.44	163359	TRUE	2.1		134.192	97.6503	87.1027	163.158	135.622	126.696	121.77	77.58	66.92	151.64	117.7	108.67	120.113	74.4079	150.182	114.538	100.84	60.99	131.22	101.85		5222	YDR381W
YDL167C	66.37	161514	77.34	160807	FALSE	18.9	161698	-3.36	160929	TRUE	85.0866	97.7929	16.7641	34.8352	45.7939	37.2887	0.183707	6.85043	1.53418	-6.13	161059	-7.62	160944	TRUE	0.6		130.447	88.7685	82.0108	160.092	127.482	122.253	100.37	62.5	41.82	130.81	100.68	85.94	118.481	63.5724	148.751	105.591	110.89	45.67	141.27	89.58		5225	YDR381W
YDL168W	86.57	160765	77.34	160807	TRUE	32.32	160344	26.92	160822	TRUE	85.0866	104.253	34.8352	16.7641	53.4788	49.2346	0.350431	6.85043	2.7881	-4.35	160421	-3.37	160973	FALSE	2.9		136.797	96.3711	92.2424	166.364	135.043	130.999	119.56	77.34	65.58	149.48	117.6	107.66	118.481	77.2692	148.751	105.591	110.89	70.17	141.27	89.58		5229	YDR382W
YDL169C	82.85	158681	81.09	158018	TRUE	28.83	158675	17.19	158050	TRUE	91.0607	100.623	35.4389	22.4403	58.3804	39.9321	0.382422	7.45596	3.09683	-4.52	158538	-5.1	158013	TRUE			133.153	99.6385	84.4005	162.698	136.864	124.428	116.23	73.01	54.79	145.86	112.73	98.06	124.793	79.5423	155.387	119.222	114.87	62.99	145.46	104.11		5231	YDR383C
YDL170W	78.15	157548	81.09	158018	FALSE	12.91	157542	11.13	157991	TRUE	91.0607	99.2775	22.4403	35.4389	46.7434	39.9656	0.275404	7.45596	2.17043	-5.39	157692	-9.88	157984	TRUE	0.3		131.901	89.5287	84.1247	161.525	128.076	123.875	112.05	58.42	54.64	142.76	98.78	96.43	124.793	68.9377	155.387	119.222	114.87	58.29	145.46	104.11		5235	YDR384C
YDL171C	76.86	149207	60.2	149146	TRUE	6.68	149204	-52.48	149145	TRUE	68.2036	99.6668	-27.6947	14.1884	47.7478	45.121	-0.35178	5.44636	-2.78424	-5.44	153135	-6.64	149113	TRUE	2.9		131.852	90.6798	88.2149	161.083	129.364	127.033	110.89	54.28	57.77	141.71	96.96	100.8	104.414	25.8118	137.153	73.5998	97.85	5.74	131.72	57.61		5251	YDR386W
YDL174C	89.92	147413	80.9	145729	TRUE	34.76	145827	19.27	145779	TRUE	93.5531	105.529	37.2682	35.3954	59.2274	50.7803	0.347346	7.49421	2.86932	-4.12	146423	-6.42	145644	TRUE	1.9		137.649	100.789	94.2037	166.839	138.291	133.341	122.8	78.49	74.7	152.63	117.84	116.44	126.743	80.6786	156.857	119.747	114.85	64.15	145.26	104.45		5253	YDR387C
YDL175C	81.63	145123	77.02	144285	TRUE	34.28	144564	14.32	144406	TRUE	85.674	97.0094	30.2123	26.9583	51.05	41.083	0.292634	6.9137	2.42836	-4.38	145089	-5.36	144439	TRUE	0.4		129.474	92.878	85.0765	158.948	130.587	124.684	114	76.19	64.21	143.3	113.9	104.96	119.31	73.8262	149.8	113.047	110.62	60.25	141.04	100.99		5264	YDR389W
YDL176W	84.2	142953	77.02	144285	TRUE	14.92	143803	7.54	144395	TRUE	85.674	96.2232	26.9583	30.2123	41.979	36.5975	0.263168	6.9137	2.13523	-7.62	142463	-9.88	144350	TRUE	0.2		128.929	85.4194	80.8581	158.616	124.535	120.685	117.14	61.51	57.07	146.27	103.32	100.79	119.31	72.0195	149.8	113.047	110.62	55.14	141.04	100.99		5268	YDR390C
YDL177C	82.49	141716	68.56	141150	TRUE	25.81	141698	9.85	141132	TRUE	74.3252	101.227	21.0715	14.8539	54.8325	38.3102	0.176146	5.65885	1.48771	-3.34	141670	-7.62	141119	TRUE	0.6		133.619	96.2451	83.0701	163.04	133.596	123.352	115.51	70.89	60.8	145.3	111.41	102	108.405	65.0803	139.254	104.612	102.5	56.31	133.21	96.75		5275	YDR391C
YDL178W	78.81	141114	68.56	141150	TRUE	15.14	141111	6.88	141150	TRUE	74.3252	99.4009	14.8539	21.0715	46.1999	41.0676	0.119271	5.65885	0.91625	-5.39	139786	-3.12	141156	FALSE	1.7		132.053	89.4455	84.7863	161.704	128.403	124.147	113.03	60.97	61.52	144.03	102.1	103.34	108.405	60.528	139.254	104.612	102.5	53	133.21	96.75		5282	YDR392W
YDL179W	88.42	139085	76.92	139305	TRUE	26.75	139206	10.34	139238	TRUE	88.3049	98.6751	28.0187	32.3464	46.926	38.068	0.269591	7.03921	2.22535	-5.19	138794	-6.66	139396	TRUE	0.8		131.199	89.3551	82.991	160.732	127.585	123.418	120.81	72.6	62.63	150.07	112.35	106.26	121.482	72.5897	151.567	115.528	110.25	57.96	140.44	104.22		5288	YDR393W
YDL180W	83.69	137503	72.37	137678	TRUE	9.11	136151	18.95	137565	FALSE	93.5205	97.8187	37.455	34.0007	42.8094	44.3395	0.378964	7.56469	3.07165	-5.36	136121	-9.88	137985	TRUE	0.7		130.335	86.469	87.5707	159.857	125.784	126.509	116.51	57.05	68.18	145.43	100.06	109.33	126.695	81.2689	156.795	117.689	107.23	63.1	138.76	92.7		5292	YDR394W
YDL181W	96.09	135436	78.57	135521	TRUE	9.23	135437	-0.7	135507	TRUE	92.7511	110.632	27.0157	36.1086	58.9234	48.2447	0.254187	7.47393	2.10373	-2.55	135296	-9.88	135462	TRUE	1.2		143.655	101.836	92.6713	173.672	140.546	132.693	130.6	58.36	60.61	160.29	102.42	105.38	125.822	72.1584	155.826	119.159	111.7	48.1	141.59	105.5		5297	YDR395W
YDL182W	91.29	133900	81.6	134781	TRUE	22.87	133897	14.2	135095	TRUE	103.36	105.108	43.5124	50.4258	55.8044	49.2347	0.408228	8.18864	3.33011	-4.64	133793	-6.37	135107	TRUE	4.8		136.916	97.6652	92.9624	165.825	135.421	132.366	123.19	68.24	70.59	152.12	108.99	113.23	136.349	88.1069	166.313	132.353	114.03	62.75	143.43	114.23		5303	YDR397C
YDL183C	81.82	131667	84.13	130842	FALSE	29.29	131230	25.76	130771	TRUE	98.1952	94.7782	42.6784	44.658	47.8708	35.3757	0.409897	7.91786	3.34031	-3.92	131253	-5.1	130727	TRUE	0.1		127.683	89.4538	80.2326	157.545	126.929	120.588	114.43	74.14	59.87	143.87	113.66	103.54	131.077	85.5248	160.93	124.111	116.66	71.56	146.03	112.72		5306	YDR398W
YDL184C	87.97	130417	75.56	130055	TRUE	41.68	130408	-1.87	130106	TRUE	84.2811	95.2436	20.2959	30.3745	62.5209	28.3124	0.182709	6.69377	1.50365	2.44	130413	-7.62	130097	TRUE			127.502	101.147	74.0138	156.783	136.029	115.097	121.23	83.71	66.05	151.38	121.55	107.43	117.501	66.0484	147.612	107.138	110.05	47.57	139.76	91.86		5312	YDR399W
YDL185C-A	82.35	126711	82.01	126512	TRUE	10.32	126794	38.17	126582	FALSE	94.6901	93.0824	49.4998	-3.83038	23.9318	41.7446	0.560062	7.61625	4.436	-7.62	126823	-0.27	126609	FALSE		Dubious	126.255	69.9046	84.1666	156.351	111.208	122.369	115.33	58.57	68.62	145.22	101.85	108.82	129.457	89.9522	160.993	126.422	117.66	81.5	148.71	117.15		5316	YDR400W
YDL185W	85.82	130003	75.56	130055	TRUE	24.35	129550	5.53	130065	TRUE	84.2811	101.785	30.3745	20.2959	46.9248	49.1782	0.288916	6.69377	2.31384	-6.34	128894	-6.37	130193	TRUE	7.4		134.193	90.4923	91.7121	163.631	129.743	130.044	118.72	68.73	58.57	147.96	108.62	101.85	117.501	73.6409	147.612	107.138	110.05	53.65	139.76	91.86		5318	YDR402C
YDL186W	90.82	125621	82.01	126512	TRUE	26.68	126444	-45.31	126528	TRUE	94.6901	105.973	-3.83037	49.4998	56.4587	46.5113	-0.0290625	7.61625	-0.304625	-7.62	126432	-9.88	126543	TRUE			138.125	98.2049	90.8164	167.346	135.861	130.726	123.62	72.69	68.54	152.72	114.03	110.89	129.457	48.4782	160.993	126.422	117.66	13.88	148.71	117.15		5328	YDR403W
YDL187C	82.51	125592	83.72	125423	FALSE	21.38	125780	12.03	125041	TRUE	97.4131	99.645	37.9412	39.0663	40.6557	53.9167	0.359883	7.87918	2.9576	-6.37	125759	-6.53	125053	TRUE		Dubious	132.233	84.7828	95.499	161.825	124.507	132.997	115	68.54	77.5	144.46	110.89	116.73	130.656	82.0951	160.831	121.832	117.42	61.38	147.96	105.55		5333	YDR404C
YDL188C	86.98	124502	70.34	123828	TRUE	32.99	124998	-22.97	123763	TRUE	79.8068	100.651	2.78989	25.4359	51.5912	46.3801	0.0225271	6.37913	0.218195	-6.13	124848	-9.88	123798	TRUE	1.8		132.733	94.0578	89.7817	161.874	132.341	128.881	118.82	77.42	69.22	147.7	117.38	112.16	114.131	50.9769	145.217	94.1616	105.93	29.69	138.12	76.75		5372	YDR408C
YDL189W	86.22	122344	70.34	123828	TRUE	33.87	122344	8.6	123717	TRUE	79.8068	99.5929	25.4359	2.78989	53.3145	39.599	0.272996	6.37913	2.14267	-3.73	122789	-3.17	123681	FALSE	0.9		132.004	94.834	84.4457	161.437	132.275	124.809	118.75	76.6	49.13	148.25	115.05	94.06	114.131	69.5507	145.217	94.1616	105.93	55.6	138.12	76.75		5377	YDR409W
YDL190C	81.42	121031	77.48	118564	TRUE	9.01	121052	9.24	118634	FALSE	86.9253	98.1287	26.5349	15.2276	41.761	39.7002	0.229686	6.78482	1.94288	-7.62	120797	-6.13	118602	FALSE	1.8		130.809	85.1227	83.7663	160.48	124.166	123.432	115.34	56.19	48.51	145.21	98.51	94.04	121.014	70.9846	151.914	110.935	112.09	56.85	143.41	99.55		5384	YDR410C
YDL191W	76.94	118109	77.48	118564	FALSE	7.42	118014	-1.71	118703	TRUE	86.9253	96.2444	15.2276	26.5349	41.8504	33.4219	0.114293	6.78482	1.0211	-8.27	118040	-3.83	118573	FALSE	41.2		129.546	85.0409	78.4004	159.769	123.929	118.857	111.82	56.37	59.91	143.4	98.23	102.29	121.014	61.9663	151.914	110.935	112.09	49.8	143.41	99.55		5386	YDR411C
YDL192W	84.38	116865	71.9	117022	TRUE	26.43	116348	18.17	117095	TRUE	92.3998	98.8727	40.1752	30.3325	46.0645	42.3287	0.396934	7.45437	3.23141	-2.92	116505	-6.34	117414	TRUE	28.5		130.961	89.2295	85.6754	160.103	128.115	124.708	117.79	73.24	57.57	147.5	114.16	100.07	125.348	82.9362	155.241	116.477	106.88	62.84	138.52	86.68		5392	YDR414C
YDL193W	83.87	115075	76.68	115945	TRUE	18.35	115001	18.8	116215	FALSE	91.2632	99.3534	32.5422	29.204	46.5562	37.4769	0.318413	7.30862	2.61268	-4.85	115707	-7.62	116069	TRUE	0.8		132.148	89.4815	82.3512	161.925	128.154	122.732	116.04	65.67	60.32	144.85	108.15	102.55	124.658	76.6904	154.948	114.372	110.72	66.4	141.54	100.09		5395	YDR415C
YDL194W	80.61	112746	74.94	114329	TRUE	12.66	112787	5.46	114622	TRUE	92.4756	100.124	31.2372	31.6714	46.5878	46.2427	0.275376	7.38724	2.28132	-7.62	111832	-5.9	114625	FALSE	0.2		132.673	90.0404	89.2618	162.232	129.185	128.017	113.38	61.3	55.02	142.91	104.56	99.98	125.764	75.946	155.962	117.003	106.96	54.27	135.97	91.66		5396	YDR416W
YDL195W	85.31	108971	67.46	111133	TRUE	20.31	109287	-3.43	111113	TRUE	89.5539	104.154	35.5472	33.6369	52.2307	48.2689	0.342101	7.21089	2.80237	-7.62	107610	-6.42	111080	FALSE	2.5		136.666	94.4597	92.2162	166.204	132.532	131.811	117.93	66.42	57.34	147.5	107.84	100.01	122.808	78.8695	152.966	117.147	101.7	45.71	132.55	103.21		5403	YDR418W
YDL196W	95.34	106879	95.85	107120	FALSE	28.62	106936	35.89	107199	FALSE	100.704	102.784	47.4483	55.6075	45.5342	53.0017	0.459928	8.02245	3.76942	-9.88	106913	-1.09	107170	FALSE		Dubious	135.066	88.6259	95.9339	164.395	127.444	134.639	126.89	74.05	76.4	155.34	114.89	117.03	132.743	90.3308	161.845	135.083	127.48	80.15	156.02	128.65		5405	YDR419W
YDL197C	91.05	105145	77.57	104614	TRUE	45.17	106266	25.3	104615	TRUE	99.9512	104.912	48.5778	36.4001	61.1989	42.7115	0.480845	8.04809	3.92719	-1.87	105545	-3.88	104612	TRUE	0.3		137.198	101.596	87.729	166.535	138.062	128.26	122.14	87.97	66.47	150.35	125.66	110.24	132.995	90.7365	162.997	128.731	110.94	69.25	141.16	108.75		5446	YDR425W
YDL198C	89.28	104267	77.61	103564	TRUE	27.56	103663	9.27	103585	TRUE	93.0315	106.069	38.8358	35.7879	47.3672	50.0353	0.369293	7.45168	3.03468	-6.01	104389	-4.93	103554	FALSE	2.5		138.847	91.5672	93.2623	168.63	131.387	132.22	122.43	72.69	65.58	152.49	113.07	107.68	126.256	82.2097	156.4	121.25	110.66	56.59	140.6	98.93		5449	YDR427W
YDL199C	84.3	101738	78.87	101250	TRUE	9.44	101749	19.24	101252	FALSE	97.1056	98.8464	42.0578	35.2339	42.2398	46.727	0.381235	7.55353	3.17082	-6.42	101928	-4.95	101244	FALSE			131.549	86.1699	89.679	161.242	125.725	128.376	117.82	57.37	64.38	148.21	100.36	106.17	131.289	86.1783	162.306	125.902	113.06	64.31	144.02	104.78		5452	YDR428C
YDL200C	76.54	100502	72.31	100465	TRUE	26.21	100997	22.49	100466	TRUE	79.7919	98.5156	30.2519	21.9483	46.2788	31.0463	0.22	5.99605	1.93901	-7.62	100951	-1.16	100444	FALSE	1.3		131.864	89.2668	76.7618	162.137	127.995	117.867	111.49	71.69	50.84	143.07	110.71	94.43	113.476	74.2614	143.988	113.836	105.63	67.04	135.78	107.06		5453	YDR429C
YDL201W	88.21	100422	72.31	100465	TRUE	25.61	100057	8.05	100500	TRUE	79.7919	101.992	21.9483	30.2519	50.6831	38.6447	0.174074	5.99605	1.35901	-6.37	100098	-6.01	100478	FALSE	1.7		134.736	93.2277	83.5007	164.477	131.576	123.87	120.61	72.22	56.59	149.92	114.11	101.16	113.476	66.0053	143.988	113.836	105.63	54.53	135.78	107.06		5469	YDR434W
YDL202W	87.44	98689	77.07	99299	TRUE	21.93	98677	13.5	99384	TRUE	91.31	102.06	29.9337	22.5275	52.7078	40.7892	0.257189	7.28701	2.1113	-8.6	98678	-5.44	99368	FALSE	0.9		134.313	94.6343	85.2507	163.614	132.436	125.276	119.77	66.94	61.68	148.97	107.19	105.12	124.993	74.2384	155.543	110.41	110.75	60.18	141.26	97.75		5471	YDR435C
YDL203C	88.94	96632	71.16	95909	TRUE	31.57	96089	6.74	95910	TRUE	85.0014	103.771	29.1929	7.0035	53.9014	44.1942	0.286768	6.71088	2.31418	-6.13	97628	-5.36	95946	FALSE	0.3		136.568	96.0434	88.5933	166.36	134.045	128.577	122.19	77.25	61.48	151.98	118.32	105.85	119.031	72.3573	149.871	111.168	106.03	52.66	137.42	93.82		5481	YDR437W
YDL204W	90.05	95102	71.16	95909	TRUE	25.65	95059	-13.42	95837	TRUE	85.0014	102.254	7.0035	29.1929	53.7335	45.7914	0.022862	6.71088	0.204512	-3.95	95101	-9.88	95797	TRUE	0.1		134.451	95.3803	89.7134	163.701	132.936	129.277	122.25	71.31	69.1	150.51	112.34	110.43	119.031	55.3662	149.871	111.168	106.03	38.69	137.42	93.82		5486	YDR438W
YDL205C	87.78	92763	71.35	92541	TRUE	33.81	92763	-28.6	92665	TRUE	81.216	103.157	1.37264	29.1316	53.7869	42.6757	-0.0193645	6.51635	-0.069398	-3.88	92782	-9.88	92688	TRUE	0.3		135.71	96.106	87.0357	165.282	134.266	126.976	121.05	76.23	61.17	150.79	114.39	104.26	115.522	49.7926	146.598	93.1791	105.62	26.82	136.14	76.32		5489	YDR439W
YDL206W	71.88	92465	71.35	92541	TRUE	2.84	92446	3.11	92467	FALSE	81.216	93.414	29.1316	1.37264	36.8325	38.4257	0.284983	6.51635	2.34027	-7.28	92443	-6.64	92490	FALSE	0.2		126.281	80.854	81.9457	156.104	120.468	121.116	105.62	51.28	56.94	136.14	93.59	100.58	115.522	72.3314	146.598	93.1791	105.62	50.62	136.14	76.32		5493	YDR440W
YDL207W	84.69	89183	81.08	89878	TRUE	30.64	89561	8.87	89903	TRUE	93.5279	101.757	29.0585	35.151	51.7607	36.2602	0.263738	7.45843	2.14466	-5.36	89323	-7.62	89946	TRUE	0.7		134.799	93.7915	81.8147	164.807	131.683	122.798	118.11	75.77	46.79	148.39	114.14	92.86	127.363	74.5052	158.056	119.78	114.98	56.28	145.69	108.2		5498	YDR441C
YDL208W	86.93	87972	71.79	88054	TRUE	32.15	87983	20.86	88122	TRUE	88.7267	101.836	32.4897	28.7133	57.232	38.8689	0.339288	7.19809	2.76154	-2.86	87770	-4.12	88152	TRUE	13.4		134.547	98.2424	83.8259	164.256	135.241	124.285	120.37	74.71	51.53	150.69	112.99	95.54	122.189	76.7219	152.533	113.35	106.16	67.2	137.27	97.2		5501	YDR443C
YDL209C	83.09	86323	67.86	86033	TRUE	29.39	86705	19.36	86022	TRUE	90.6825	100.117	36.8821	28.0135	53.3292	41.38	0.339238	7.18534	2.78726	-6.17	87004	-4.53	86123	FALSE	0.4		132.67	95.3523	85.0381	162.233	133.244	124.345	116.4	74.64	50.9	146.35	113.8	94.02	124.671	80.0082	155.492	118.82	103.01	63.01	134.79	101.69		5502	YDR442W
YDL210W	78.14	84283	67.86	86033	TRUE	18.2	85726	-2.18	86057	TRUE	90.6825	102.04	28.0135	36.8821	42.3353	52.0462	0.225426	7.18534	1.83623	-6.34	85699	-6.13	86055	FALSE	0.3		134.694	87.1892	93.9894	164.354	127.573	131.804	110.68	67.38	61.32	140.17	111.53	101.93	124.671	73.7496	155.492	118.82	103.01	46.92	134.79	101.69		5512	YDR444W
YDL211C	86.69	80005	71.9	79173	TRUE	26.58	79704	5.81	79192	TRUE	87.0878	98.9714	25.4583	26.3868	48.1468	43.9997	0.283502	6.96308	2.24295	-5.15	79703	-6.64	79184	TRUE	0.2		131.29	90.565	87.9595	160.638	128.79	127.549	118.74	71.99	64	147.81	111.72	106.38	120.829	70.9018	151.417	111.739	106.06	53.53	136.98	96.2		5520	YDR446W
YDL212W	89.67	78549	71.9	79173	TRUE	23	78548	12.3	79116	TRUE	87.0878	100.096	26.3868	25.4583	42.3076	44.6751	0.221899	6.96308	1.77371	-6.64	78537	-5.44	79287	FALSE	7.9		132.735	86.603	87.7097	162.376	126.486	126.471	121.94	68.53	55.32	151.21	109.43	100.67	120.829	70.7796	151.417	111.739	106.06	59.62	136.98	96.2		5522	YDR447C
YDL213C	90.4	77290	83.87	77272	TRUE	37.68	77712	13.76	76667	TRUE	101.42	104.616	43.5575	37.0793	61.2828	34.8242	0.423034	8.17297	3.44868	-3.44	77675	-9.88	76831	TRUE	3		137.257	101.765	81.1078	166.913	138.307	122.74	123.97	81.4	53.99	154.39	119.1	100.63	135.149	87.4251	165.773	126.93	118.05	60.23	148.9	101.93		5524	YDR448W
YDL214C	82.73	76025	75.48	74355	TRUE	18.76	75197	17.81	74034	TRUE	97.5273	99.8984	45.3676	36.3992	47.904	40.8183	0.447921	7.77267	3.6417	-6.42	76361	-5.36	74310	FALSE	0.1		132.159	90.5293	84.997	161.459	128.939	124.768	115.82	65.65	56.14	145.81	107.76	98.61	130.512	88.3791	160.453	127.123	108.76	64.64	138.89	105.9		5526	YDR449C
YDL215C	76.21	72513	78.8	70541	FALSE	15.21	72952	1.61	70527	TRUE	94.599	97.0886	31.7844	36.1374	40.092	38.1264	0.273249	7.5022	2.23513	-7.62	71893	-6.64	70519	FALSE	1.9		129.759	83.8193	82.1312	159.418	123.184	121.736	109.55	62.16	56.18	139.75	103.87	99.94	128.518	77.1371	159.29	117.919	112.47	50.85	142.76	94.83		5531	YDR450W
YDL216C	82.95	69663	81.08	68663	TRUE	31.87	70025	16.03	68893	TRUE	92.0649	97.3078	36.6967	36.919	48.5236	33.5234	0.352832	7.42107	2.90347	-3.15	69703	-4.17	68704	TRUE	0.1		129.793	90.6828	78.7032	159.285	128.677	119.34	115.83	76.68	55.96	145.63	115.04	100.6	125.057	80.5995	154.989	120.106	114.72	64.51	145.15	107.05		5532	YDR451C
YDL217C	87.76	68199	71.65	67642	TRUE	30.97	67989	16.43	67644	TRUE	91.9442	104.026	37.8341	21.1312	56.7704	49.1539	0.370242	7.40623	3.03784	-4.18	68127	-5.36	67951	TRUE	0.8		136.433	99.1015	92.1256	165.876	137.283	130.85	120.18	75.39	65.95	149.33	115.34	108.31	125.568	80.8457	156.066	119.558	105.92	60.4	136.5	99.87		5536	YDR452W
YDL218W	84.34	66494	71.65	67642	TRUE	14.21	66494	-14.77	67642	TRUE	91.9442	105.515	21.1312	37.8341	56.3966	55.0348	0.191691	7.40623	1.60279	-3.95	66517	-8.9	67600	TRUE			137.631	98.7317	97.5947	166.817	136.914	135.975	117.65	60.84	66.74	147.84	102.69	106.81	125.568	68.067	156.066	119.558	105.92	35.63	136.5	99.87		5542	YDR453C
YDL219W	82.83	65400	80.81	66021	TRUE	17.77	65334	11.5	66491	TRUE	95.0629	95.3398	39.368	29.6681	40.051	35.5659	0.385364	7.62767	3.13877	-8.9	65350	-9.88	66445	TRUE	2.8		128.442	83.7851	79.7323	158.484	123.156	119.47	115.56	65.19	63.82	145.11	107.52	105.47	128.566	83.0365	158.966	116.372	116.05	58.79	147.57	82.97		5547	YDR454C
YDL222C	89.19	61802	72.24	60540	TRUE	14.63	61775	7.26	60689	TRUE	90.4581	113.102	30.2972	34.6313	61.4965	64.6252	0.285513	7.20947	2.33955	-6.42	61732	-9.88	60835	TRUE			145.826	104.333	106.881	175.583	142.985	145.026	122.83	63.47	82.23	153.33	107.3	120.87	124.239	74.3481	154.874	113.959	107.8	56.5	139.39	97.15		5549	YDR455C
YDL223C	88.52	59078	57.24	57018	TRUE	20.79	57266	-24.31	57074	TRUE	88.483	103.411	19.7595	32.126	57.7037	44.219	0.190196	7.14315	1.57633	-5.01	60345	-9.88	57079	TRUE	0.3		135.539	98.7439	88.9489	164.731	135.772	129.229	120.61	67.43	53.05	149.18	109.31	97.56	122.163	66.3292	152.701	108.146	92.26	30.52	123.9	79.12		5550	YDR456W
YDL224C	84.54	55972	83.63	54112	TRUE	20.97	54404	-12.3	54344	TRUE	89.8239	101.19	15.3803	41.5577	47.9376	46.5099	0.10745	7.14359	0.929899	-5.1	54600	-6.42	54370	TRUE	0.7		133.783	90.6649	90.0474	163.385	129.166	129.268	116.87	67.61	65.25	146.11	109.5	107.41	123.572	63.1279	154.174	105.981	117	40.49	147.25	87.72		5553	YDR457W
YDL225W	86.18	52609	83.63	54112	TRUE	26.8	52692	26.31	54153	TRUE	89.8239	98.3317	41.5577	15.3803	48.0126	33.1912	0.410436	7.14359	3.31463	-5.36	53002	-5.03	54176	FALSE	0.7		130.901	90.0904	78.6513	160.473	128.01	119.538	120.14	72.44	43.93	150.35	113.37	90.2	123.572	83.4588	154.174	105.981	117	71.24	147.25	87.72		5563	YDR458C
YDL226C	86.13	51140	74.29	50978	TRUE	32.32	51123	2.96	50387	TRUE	95.2109	106.489	37.8145	35.6876	56.3945	47.4437	0.36918	7.67462	3.01611	-4.28	51611	-7.62	49828	TRUE	1.9		139.188	98.7033	91.4709	168.902	136.864	131.134	119.14	76.47	59.87	149.07	115.37	102.36	128.132	81.75	158.009	121.29	107	51.98	136.62	95.91		5564	YDR459C
YDL227C	88.36	46498	67.56	45973	TRUE	31.55	47488	4.88	45974	TRUE	84.6017	101.456	26.0103	19.3319	52.8546	41.5363	0.212853	6.55523	1.75703	-5.36	46542	-7.62	45991	TRUE	1.1		133.964	95.1368	85.5545	163.491	133.259	125.186	120.9	75.81	61.89	150.42	115.18	104.13	118.31	70.4245	148.86	110.342	102.36	50.96	133.59	92.25		5565	YDR460W
YDL230W	87.77	43706	80.31	43728	TRUE	28.86	43705	-5.28	43976	TRUE	91.9521	105.898	16.1712	33.0999	57.8666	51.2252	0.136797	7.31081	1.14465	-3.15	43525	-9.88	43862	TRUE	1.1		138.233	100.355	94.7042	167.618	138.683	133.893	120.86	72.65	77.72	150.87	112.01	118.5	125.895	63.8035	156.68	116.218	113.94	45.94	144.41	100		5571	YDR461W
YDL231C	81.6	40141	75.19	38804	TRUE	15.27	40617	5.89	38825	TRUE	88.1492	100.665	27.09	23.7635	45.5319	45.0079	0.23203	7.03823	1.90598	-8.27	40629	-6.64	38832	FALSE	0.8		133.229	88.9509	88.3073	162.803	128.061	127.308	114.02	62.55	55.79	143.27	104.62	99.28	121.653	72.2961	152.032	112.928	109.29	53.7	140.16	96.57		5576	YDR462W
YDL232W	90.12	38589	75.19	38804	TRUE	30.1	38597	0.11	38849	TRUE	88.1492	99.115	23.7635	27.09	48.1343	52.5244	0.221587	7.03823	1.80096	-2.8	38550	-6.64	38632	TRUE	5.6		130.209	89.9133	94.3477	158.459	127.565	132.058	122.2	75.25	86.02	151.25	115	123.66	121.653	68.8268	152.032	112.928	109.29	48.08	140.16	96.57		5582	YDR463W
YDL233W	78.79	37357	79.53	38326	FALSE	13.13	37520	33.93	38374	FALSE	92.303	104.699	49.0393	29.9461	50.88	47.8239	0.50019	7.45695	4.01943	-6.66	37514	-2.93	38339	FALSE	0.2		137.251	93.8375	91.7274	166.826	132.555	131.281	111.47	60.03	58.38	141.07	102.12	101.43	124.911	90.1985	154.498	115.945	113.07	77.89	143.45	101.55		5587	YDR464W
YDL234C	84.68	36222	78.15	34098	TRUE	19.1	34521	5.65	34077	TRUE	91.9289	98.3724	30.2662	21.3631	47.1227	37.208	0.298785	7.37925	2.45206	-6.13	34476	-6.13	34058	FALSE	0.6		130.848	89.5155	81.8879	160.336	127.713	122.093	117.65	64.65	61.24	147.28	105.08	103.67	125.677	75.0417	156.287	115.302	113.73	53.19	145.93	95.37		5593	YDR465C
YDL235C	87.22	33871	67.81	33308	TRUE	22.13	33862	11.63	33308	TRUE	83.0056	97.8038	25.728	23.9208	43.3403	30.3988	0.250549	6.91813	2.01555	-6.41	33725	-5.14	33403	FALSE	2		130.621	86.2325	76.1963	160.413	124.862	117.373	119.36	67.54	58.95	148.5	108.32	102	116.548	69.4196	146.944	108.69	101.97	55.59	132.86	95.03		5604	YDR468C
YDL236W	86.85	33221	67.81	33308	TRUE	29.12	32555	1.25	33317	TRUE	83.0056	101.442	23.9208	25.728	47.6223	45.7522	0.289835	6.91813	2.25313	-3.76	32591	-5.39	33300	TRUE	2.5		133.941	91.1782	88.9938	163.46	130.422	127.947	120.14	75.35	68.25	150.31	116.89	109.32	116.548	69.8737	146.944	108.69	101.97	49.42	132.86	95.03		5605	YDR469W
YDL237W	85.54	31350	84.86	32011	TRUE	16.02	30870	-3.77	32137	TRUE	92.751	99.3943	33.8017	39.1413	44.5772	43.1664	0.341624	7.51321	2.78686	-5.36	31279	-6.62	32146	TRUE	1.2		132.057	88.108	86.6742	161.716	127.315	125.855	118.19	63.06	65.11	147.78	105.28	106.29	125.579	78.3859	155.366	121.192	115.73	48.53	143.74	110.57		5607	YDR470C
YDL238C	86.16	30407	78.92	28952	TRUE	21	30423	18.39	28942	TRUE	95.7554	103.399	36.0105	38.2777	53.6653	49.6504	0.339905	7.59161	2.80981	-8.27	30393	-5.15	28912	FALSE	0.1		135.743	96.1532	92.7089	165.128	134.464	131.514	119.84	66.85	60.88	149.72	108.03	103.07	129.132	80.8307	159.421	121.158	112.06	65.55	141.95	107.7		5631	YDR476C
YDL239C	80.89	27618	67.16	26073	TRUE	-4.25	26404	-11.71	26397	TRUE	87.8405	94.1555	33.6748	25.2109	43.3962	25.8962	0.336572	7.08369	2.74231	-5.15	26412	-9.88	26394	TRUE			127.149	85.4151	71.9328	157.089	123.261	113.302	114.86	46.37	45.74	145.6	91.69	91.45	121.258	77.2731	151.558	116.491	100.73	40.21	131.09	86.66		5640	YDR477W
YDL240C-A	90.81	22488	78.32	21524	TRUE	10.35	22581	8.51	21742	TRUE	95.7059	96.4991	38.1448	42.7982	32.4399	39.6072	0.377538	7.74535	3.08952	-5.39	22569	-6.37	21277	TRUE		Dubious	129.636	77.6267	83.6944	159.712	118.265	123.379	123.93	59.7	74.34	153.98	103.93	114.71	128.542	82.3314	158.346	122.098	111.16	56.89	140.91	100.28		5646	YDR478W
YDL240W	80.29	23854	67.16	26073	TRUE	19.41	25736	0.42	25951	TRUE	87.8405	96.6185	25.2109	33.6748	43.8141	35.9449	0.242102	7.08369	1.97527	-6.34	25762	-6.64	26313	TRUE	0.2		129.315	86.5945	80.6032	158.996	125.126	120.784	112.21	65.06	57.37	141.01	105.65	99.89	121.258	70.0904	151.558	116.491	100.73	51.6	131.09	86.66		5650	YDR479C
YDL241W	88.24	20653	78.32	21524	TRUE	34.5	20982	18.32	21728	TRUE	95.7059	101.294	42.7982	38.1448	48.7968	41.122	0.42603	7.74535	3.4742	-6.34	20780	-6.53	21394	TRUE	0.6		134.31	91.795	85.3968	164.292	130.543	125.255	120.72	77.97	62.02	149.7	116.68	105.32	128.542	85.8107	158.346	122.098	111.16	63.73	140.91	100.28		5656	YDR480W
YDL242W	82.98	18997	64.87	20534	TRUE	20.83	19045	10.9	20552	TRUE	96.0491	98.7933	33.9409	37.7704	45.1788	40.5405	0.332545	7.74544	2.71995	-3.92	19067	-9.88	20237	TRUE		Dubious	131.391	88.3919	84.6574	160.988	127.316	124.371	117.61	65.96	54.4	147.39	106.5	97.56	129.44	78.6654	159.743	121.347	100.25	56.03	132.23	100.5		5661	YDR481C
YDL243C	83.38	17700	80.49	17334	TRUE	28.27	17577	11.08	17545	TRUE	94.9599	101.601	45.0158	33.8466	50.7338	47.4118	0.436733	7.64676	3.56256	-4.28	18519	-6.42	17566	TRUE	0.1		133.99	93.8521	89.9269	163.41	132.715	128.236	116.18	72.5	70.38	145.79	111.96	110.97	128.561	87.9329	159.049	126.591	115.7	59.21	147	102.39		5668	YDR482C
YDL244W	90.52	16210	80.49	17334	TRUE	34.64	16789	1.26	17314	TRUE	94.9599	104.737	33.8466	45.0158	56.0897	51.975	0.332301	7.64676	2.68392	-5.1	16228	-8.27	17293	TRUE	0.3		136.743	97.9346	95.0274	165.828	135.679	133.836	122.48	79.4	76.95	151.49	117.42	118.08	128.561	78.708	159.049	126.591	115.7	50.86	147	102.39		5669	YDR483W
YDL245C	88.33	11812	76.96	11260	TRUE	7.31	11884	3.15	10798	TRUE	96.009	102.193	41.5634	38.1946	47.5107	53.0318	0.410741	7.75736	3.34811	-5.44	11838	-8.6	11025	TRUE			134.557	91.4263	94.7979	163.956	130.99	132.458	121.58	58.28	62.72	151.73	103.97	105.88	129.035	85.0726	159.009	124.246	110.64	53.2	141.04	96.74		5674	YDR484W
YDL246C	87.69	9756	76.42	8579	TRUE	32.57	8881	15.72	8344	TRUE	88.0084	107.756	35.39	29.5759	53.9753	54.2953	0.34354	7.09145	2.79957	-4.64	8768	-6.42	8365	TRUE	0.8		140.271	97.4012	97.0938	169.824	136.554	135.684	121.35	78.29	52.68	151.88	118.26	97.69	120.975	78.4467	150.871	117.19	110.56	60.68	141.12	101.04		5679	YDR485C
YDL247W	83.19	5987	76.42	8579	TRUE	16.67	6541	-5.45	8567	TRUE	88.0084	101.25	29.5759	35.39	48.9308	46.4807	0.286184	7.09145	2.34491	-8.9	6538	-7.62	8596	FALSE			134.06	92.1249	89.5015	163.858	131.048	128.259	115.96	64.94	60.21	145.13	108.03	102.43	120.975	74.1413	150.871	117.19	110.56	45.9	141.12	101.04		5685	YDR486C
YDL247W-A	89.98	3787	80.16	4911	TRUE	28.72	3772	10.92	4035	TRUE	94.5265	94.3813	36.4228	41.038	40.8288	32.7181	0.362493	7.65231	2.956	-1.38	3814	-9.88	4726	TRUE		Dubious	126.906	83.552	77.764	156.425	122.02	118.279	122.29	72.91	70.13	151.57	112.63	111.37	127.359	80.6116	157.155	123.056	113.8	58.17	144.15	97.07		5688	YDR487C
YDL248W	87.56	2232	75.72	3121	TRUE	21.06	2536	12.15	3548	TRUE	91.6588	99.6749	40.0202	37.5203	40.7632	43.9307	0.394901	7.41057	3.21479	-6.42	2234	-5.36	3514	FALSE	0.2		132.318	84.7353	87.0699	161.96	124.322	125.923	120.9	69.07	66.05	151.03	111.61	107.06	124.713	83.0301	154.699	120.765	108.65	58.73	138.48	109.07		5691	YDR488C
YDR001C	73.9	450222	70.28	450190	TRUE	22.83	451745	-8.69	449769	TRUE	85.2226	100.756	27.7055	29.2302	50.6946	43.6376	0.26419	6.83756	2.16339	-7.62	451469	-7.11	449380	FALSE	1.5		133.408	93.1973	87.5688	163.061	131.508	127.131	107.37	67.45	60.95	137.66	107.54	105.64	118.886	72.1869	149.398	112.171	103.68	40.7	133.85	84.91		5696	YDR489W
YDR002W	85.83	453403	77.47	453765	TRUE	23.38	453646	4.21	453977	TRUE	89.2667	100.486	28.4132	36.7173	57.3836	39.7367	0.266913	7.17499	2.18953	-2.39	453599	-7.62	453963	TRUE	17.1		132.679	97.9181	83.9046	161.919	134.491	123.662	117.6	68.93	63.42	146.41	109.85	105.36	122.795	73.579	153.199	118.168	110.98	53.08	141.33	101.6		5701	YDR490C
YDR003W	85.68	454132	90.34	454779	FALSE	20.79	454241	29.77	454757	FALSE	97.7397	102.765	34.8759	29.8993	50.1124	46.0377	-0.162414	7.21586	-1.06724	-8.9	454247	-5.01	454756	FALSE	0.7		135.525	93.086	89.7746	165.283	131.816	129.173	119.09	68.08	64.34	149.37	110.56	105.79	131.744	80.4403	162.602	116.509	124.1	75.72	154.71	104.1		5712	YDR492W
YDR003W-A	85.28	454838	76.92	455054	TRUE	17.3	454801	15.81	455034	TRUE	97.7972	89.6715	34.9938	39.3955	29.0832	28.2344	0.337852	7.95178	2.79141	-5.01	454842	-4.19	455179	FALSE			123.034	74.4096	72.4913	153.291	115.159	112.277	118.89	64.29	60.27	149.11	106.48	102	130.834	80.1275	160.824	123.446	110	61.14	139.96	109.68		5715	YDR493W
YDR004W	85.16	455836	74.3	456737	TRUE	25.5	455840	15.34	456691	TRUE	84.1185	99.1052	30.6073	23.6447	47.4673	40.5782	0.284331	6.76657	2.32398	-8.6	456247	-7.62	456736	FALSE	0.3		131.801	90.4096	84.4616	161.489	129.101	123.968	117.95	70.67	62.94	147.68	111.26	103.91	117.848	74.6685	148.416	108.238	108.87	62.69	140.15	94.54		5717	YDR494W
YDR005C	80.15	456840	74.3	456737	TRUE	20.24	457237	4.14	456783	TRUE	84.1185	96.4911	23.6447	30.6073	42.5886	36.9065	0.196614	6.76657	1.6737	-6.17	457220	-5.19	456744	FALSE	0.8		129.416	85.4829	81.1914	159.302	124.112	121.041	112.64	66.4	59.98	142.09	105.76	102.02	117.848	68.2029	148.416	108.238	108.87	51.81	140.15	94.54		5719	YDR495C
YDR006C	81.38	458539	77.88	458516	TRUE	17.02	459286	-2.61	458470	TRUE	92.7903	98.9444	32.8668	31.9549	47.1207	39.942	0.321364	7.56657	2.62716	-7.62	460313	-7.62	458507	FALSE	1.2		131.654	89.3719	84.5898	161.353	127.442	124.777	114.78	64.17	53.67	143.47	105.54	96.57	126.241	77.1138	156.585	116.91	112.15	46.37	142.21	90.23		5737	YDR498C
YDR009W	86.57	464202	80.26	465021	TRUE	22.84	463642	32.71	465022	FALSE	86.1046	102.996	38.2436	29.1418	50.1451	45.5583	0.344643	6.61018	2.60143	-4.17	464672	-2.39	465023	FALSE			135.797	93.0019	89.5697	165.592	131.628	129.211	119.38	70	64.84	149.08	111.03	106.76	119.113	79.8675	149.04	115.294	113.15	74.23	142.96	108.39		5744	YDR499W
YDR010C	88.06	465048	80.26	465021	TRUE	31.8	465286	20.84	465022	TRUE	86.1046	112.914	29.1418	38.2436	56.6157	59.3524	0.241429	6.61018	1.90446	-9.88	465263	-3.88	465026	FALSE		Dubious	145.803	101.133	102.109	175.708	141.274	140.682	120.93	77	81.01	150.75	117.63	119.38	119.113	74.508	149.04	115.294	113.15	66.96	142.96	108.39		5747	YDR501W
YDR011W	82.89	470255	67.7	470576	TRUE	6.72	469789	-4.46	471743	TRUE	90.0095	100.269	30.4096	31.953	44.7284	46.1899	0.295175	7.25662	2.4224	-7.62	469750	-9.88	471709	TRUE	6.3		132.754	88.3408	89.1171	162.257	127.621	127.79	114.92	56.82	54.62	143.07	101.71	99.57	123.185	74.6868	153.275	115.936	100.95	45.01	131.03	95.47		5750	YDR502C
YDR012W	88.99	472938	75.17	472971	TRUE	32.45	472934	-0.24	472986	TRUE	89.8204	109.139	26.7449	22.2974	59.6894	60.3915	0.243134	7.14161	1.97774	-2.89	472820	-6.37	473006	TRUE	24.7		141.053	101.654	102.52	170.07	139.518	140.534	122.81	76.3	78.85	152.43	115.56	118.75	123.668	71.7054	154.36	109.758	109.5	48.22	140.57	103.34		5753	YDR503C
YDR013W	79.82	473216	82.71	473851	FALSE	23.6	473269	15.87	473854	TRUE	94.2286	92.6244	35.3752	38.6146	42.4887	34.2478	0.327386	7.57326	2.69542	-4.04	473722	-5.15	473884	TRUE	0.3		125.4	85.1814	78.2623	155.139	123.629	117.858	113.3	67.59	53.82	143.62	107.12	97.18	127.781	79.2236	158.223	122.029	116.44	61.77	146.69	112.11		5756	YDR505C
YDR014W	80.3	474932	73.21	476625	TRUE	10.27	474972	3.65	476282	TRUE	92.552	93.102	35.1973	34.7836	40.3397	26.1557	0.34816	7.49003	2.84247	-6.13	475808	-8.6	476265	TRUE	0.2		126.164	82.9721	72.1461	156.162	121.355	113.475	114.66	56.99	43.13	145.17	98.82	89.58	125.705	79.2576	155.783	118.369	107.82	52.35	139.15	91.88		5760	YDR506C
YDR015C	88.62	478192	73.21	476625	TRUE	20.74	477938	-1.04	476627	TRUE	92.552	104.302	34.7836	35.1973	39.8896	64.6052	0.342158	7.49003	2.79945	-4.77	477976	-7.62	476469	TRUE		Dubious	137.099	85.8899	104.642	166.652	126.914	140.603	121.34	67.85	83.07	151.03	110.16	121.23	125.705	78.7838	155.783	118.369	107.82	48.18	139.15	91.88		5775	YDR508C
YDR016C	86.34	478723	76.77	478404	TRUE	40.35	478471	21.07	478402	TRUE	92.0487	97.6381	33.4582	40.429	50.5593	41.6838	0.341522	7.43297	2.78562	-1.11	478566	-4.38	478226	TRUE	1.3		129.24	92.3133	84.8211	157.918	130.02	123.634	117.52	84.16	71.98	145.81	123.08	111.93	125.385	78.0461	155.625	118.153	111.29	65.76	142.53	105.81		5781	YDR510W
YDR017C	81.23	482263	78.32	479009	TRUE	20.9	479679	15.94	479051	TRUE	94.369	98.9948	48.0461	32.3678	47.6527	36.2327	0.474134	7.57804	3.85441	-6.13	479636	-5.14	479027	FALSE	1.2		131.663	90.1428	81.3103	161.321	128.425	121.862	116.33	67.14	54.31	147.13	107.4	98.96	127.533	90.3736	157.627	128.514	111.93	62.45	142.37	104.19		5785	YDR511W
YDR018C	85.18	482666	75.38	482324	TRUE	8.77	482668	-16.09	482331	TRUE	91.7307	99.1076	19.336	36.5936	42.0188	41.3606	0.177871	7.33943	1.52139	-6.66	482889	-9.88	482474	TRUE			132.228	85.8568	85.1141	162.309	125.361	124.513	118.67	54.27	66.54	149.48	96.67	107.67	125.397	66.1572	155.934	108.2	109.36	35.19	140.12	80.92		5790	YDR512C
YDR019C	87.92	485189	79.08	484101	TRUE	28.21	485168	3.51	484050	TRUE	93.3059	101.655	31.9258	32.524	53.2467	45.0289	0.301875	7.49421	2.45599	-7.62	484788	-7.62	484033	FALSE	2.8		133.906	95.4948	88.4008	163.201	133.588	127.473	119.51	73.56	67.24	148.18	114.32	108.56	127.263	76.775	158.065	117.107	113.62	51.51	144.91	94.53		5793	YDR513W
YDR020C	75.65	486282	89.2	485430	FALSE	32.03	486218	26.94	485665	TRUE	103.52	95.9962	48.105	53.7913	49.3918	32.9693	0.490471	8.49249	3.99458	-4.12	486406	-9.88	485656	TRUE	0.4		128.954	91.2179	78.3523	158.856	128.892	119.133	109.29	74.81	58.45	139.76	113.29	100.6	136.258	91.496	165.998	130.592	122	74.86	151.75	117.33		5795	YDR514C
YDR021W	82.53	487993	85.15	487999	FALSE	26.61	487967	29.31	488061	FALSE	92.1699	94.5267	35.968	34.7166	43.494	30.729	0.369714	7.13171	2.99829	-4.46	487376	-5.39	488060	TRUE	0.9		127.206	86.0541	75.7201	156.862	124.383	116.188	116.05	69.72	46.15	145.13	108.46	92.68	125	79.468	154.788	117.932	117.49	74.73	147.54	108.79		5799	YDR515W
YDR022C	84.81	488638	85.15	487999	FALSE	23.27	488137	21.56	487999	TRUE	92.1699	96.1351	34.7166	35.968	47.825	34.3744	0.329	7.13171	2.83186	-3.18	488152	-4.38	488002	TRUE	0.1		127.729	89.4917	78.7422	156.407	127.023	118.652	116.88	68.67	58.24	145.95	109.46	100.41	125	78.5216	154.788	117.932	117.49	67.52	147.54	108.79		5803	YDR516C
YDR023W	81.87	490886	78.81	490965	TRUE	24.4	490075	11.84	490965	TRUE	83.0764	98.3615	21.5244	27.7318	46.075	36.7881	0.163279	6.42205	1.34705	-4.17	490039	-6.13	490948	TRUE	9.1		131.006	88.7429	81.4126	160.639	127.176	121.563	114.32	70.96	56.78	143.73	110.03	100.02	116.173	66.1666	146.169	110.799	111.73	57.9	141.4	103.33		5814	YDR517W
YDR024W	85.82	491022	101.85	491500	FALSE	19.41	491139	37.85	491499	FALSE	103.264	104.339	41.42	35.0479	45.1305	48.6888	0.808571	9.11714	6.11429	-5.36	491123	2.42	491498	FALSE	0.1	Dubious	137.276	89.0309	92.8902	167.225	128.591	132.733	119.49	65.79	64.37	149.92	107.44	106.44	136.361	85.3557	166.422	122.069	134.7	82.28	164.46	120.88		5816	YDR518W
YDR025W	80.79	491635	74.42	492360	TRUE	3.57	491841	10.1	492354	FALSE	84.9012	98.9501	24.1528	27.5576	41.9064	43.3442	0.26176	6.84661	2.08502	-7.62	491845	-6.64	492361	FALSE	23.5		131.798	85.7265	87.1917	161.607	125.171	126.679	114.7	52.93	65.06	144.98	97.18	105.78	118.408	69.0294	148.779	111.026	108.49	56.3	139.07	97.24		5822	YDR519W
YDR026C	81.6	493710	74.42	492360	TRUE	30.88	493288	8.69	492347	TRUE	84.9012	98.3083	27.5576	24.1528	54.8359	33.6278	0.289142	6.84661	2.38416	-3.32	493795	-5.36	492390	TRUE	0.2		130.773	95.7911	78.7999	160.257	132.74	119.438	115	75.15	54.03	145.27	114.92	97.24	118.408	71.5123	148.779	111.026	108.49	55.37	139.07	97.24		5824	YDR520C
YDR027C	79.87	495379	77.93	494603	TRUE	0.61	495376	-1.3	494567	TRUE	97.5926	96.8471	37.7095	38.5949	46.2871	35.4619	0.356806	7.75401	2.91861	-7.62	496607	-9.88	494547	TRUE	0.7		129.53	88.7601	80.0215	159.202	127.033	120.111	114.14	49.98	51.32	145.18	94.21	96.22	130.321	81.6925	160.033	121.274	111.64	47.74	142.18	91.68		5841	YDR525W-A
YDR028C	83.44	499523	79.83	497619	TRUE	35.42	499517	18.27	497619	TRUE	92.4301	98.8008	38.8912	36.7813	52.7928	35.9716	0.37583	7.44558	3.06958	-4.95	498919	-5.39	497402	TRUE	1.1		130.983	93.9171	81.0877	160.208	130.999	121.677	115.94	76.57	57.64	144.75	113.6	100.37	125.118	82.376	154.779	121.517	112.87	63.7	142.68	104.49		5857	YBL081W
YDR029W	76.08	501130	86.66	501655	FALSE	8.66	501213	30.76	501685	FALSE	96.2304	90.7666	48.3031	38.2082	27.0524	41.2122	0.467735	7.66003	3.76012	-7.62	501261	-4.16	501744	FALSE		Dubious	123.902	72.1445	83.3458	154.017	112.706	121.353	109.1	56.78	55.98	139.01	99.71	97.51	129.522	90.9472	159.737	122.367	119.72	76.15	149.7	114.67		5858	YDR529C
YDR030C	76.9	503116	86.66	501655	FALSE	23.66	503265	21.97	501464	TRUE	96.2304	96.2674	38.2082	48.3031	47.9417	33.3648	0.345824	7.66003	2.85659	-5.39	502638	-7.62	501442	TRUE	0.3		128.675	90.1177	78.1123	158.091	128.117	118.362	109.81	70.02	52.84	139.61	111.67	96.57	129.522	82.5022	159.737	122.367	119.72	70.8	149.7	114.67		5860	YDR530C
YDR031W	87.49	503602	69.56	503954	TRUE	19.52	503848	4.12	503939	TRUE	86.9938	94.434	21.3571	30.8201	47.7514	29.5373	0.184641	6.93776	1.53637	-2.29	503504	-6.64	503935	TRUE	1.2		127.195	89.5867	74.6931	156.931	127.23	115.275	120.12	66.04	60.92	149.71	107.82	103.66	121.054	67.7194	151.929	114.106	104.24	51.56	135.56	97.69		5866	YDR531W
YDR032C	89.63	504691	69.56	503954	TRUE	31.73	504274	11.57	503954	TRUE	86.9938	110.051	30.8201	21.3571	55.9264	58.4788	0.308987	6.93776	2.55599	-6.37	504475	-3.97	503942	FALSE	5.7		142.497	99.6205	100.691	171.988	139.027	138.791	121.54	77.63	70.19	150.38	117.38	112.07	121.054	74.6715	151.929	114.106	104.24	56.96	135.56	97.69		5869	YDR532C
YDR033W	86.53	509096	74.84	509544	TRUE	14.53	508314	-16.63	509291	TRUE	90.034	99.4147	19.1948	33.3825	42.2924	50.9879	0.181606	7.29259	1.52188	-6.13	508288	-7.62	509263	TRUE	23.6		131.738	86.1615	93.0257	161.09	125.658	130.934	118.96	61.86	62.89	148.11	104.35	105.63	123.472	65.9001	153.798	115.966	109.06	36.62	139.65	101.22		5870	YDR533C
YDR034C	79.49	510376	74.84	509544	TRUE	11.3	510452	15.56	509556	FALSE	90.034	95.5991	33.3825	19.1948	42.2742	34.487	0.328585	7.29259	2.6976	-4.92	511893	-8.43	509593	TRUE	0.4		128.355	85.1875	79.2221	158.091	123.834	119.473	112.83	57.42	54.67	142.94	98.79	97.9	123.472	76.8572	153.798	115.966	109.06	60.7	139.65	101.22		5874	YDR508C
YDR034C-A	71.65	520538	67.83	520481	TRUE	5.6	520597	0.55	519980	TRUE	92.3579	82.1937	43.1809	32.8601	18.1059	41.1618	0.427875	7.45924	3.47807	-3.76	520637	-6.01	520484	TRUE			114.652	63.7434	82.2945	144.121	104.779	119.4	103.54	54.07	71.93	132.41	97.52	109.53	124.874	85.1556	154.379	122.962	100.39	49.1	129.84	92.28		5879	YNR058W
YDR034W-B	82.41	521463	77	521766	TRUE	17.66	521461	-7.89	521721	TRUE	88.6093	99.5337	20.1718	37.4064	47.8988	51.9142	0.200747	7.07629	1.66911	-6.13	521463	-8.43	521706	TRUE			131.555	90.2704	94.5806	160.592	128.32	133.088	115.4	63.7	70.32	145.3	105.03	111.98	122.068	66.3559	152.408	118.545	110.73	42.68	141.27	104.63		5881	YFR057W
YDR035W	88.3	522552	72.84	523101	TRUE	32.77	522262	-7.71	523015	TRUE	85.9412	102.736	17.2706	19.3104	52.9774	45.4681	0.187711	7.00792	1.50711	-2.84	522291	-9.88	523027	TRUE	4.4		135.098	95.3425	89.2168	164.5	133.55	128.608	120.47	77.65	65.79	149.64	116.78	108.1	120.215	63.3268	151.279	106.02	107.02	41.59	137.97	89.91		5887	YHL043W
YDR036C	80.65	523847	72.84	523101	TRUE	11.79	524342	-2.3	523087	TRUE	85.9412	99.7258	19.3104	17.2706	48.1357	41.5824	0.202711	7.00792	1.62331	-6.26	524180	-9.88	523048	TRUE	0.8		132.224	90.4483	86.0084	161.733	128.57	126.01	114.1	58.27	58.73	144.4	99.97	100.65	120.215	64.9958	151.279	106.02	107.02	46.34	137.97	89.91		5888	YIR044C
YDR037W	80.11	527210	70.87	527254	TRUE	27.39	526217	16.63	527257	TRUE	87.1891	102.199	39.8398	19.3729	49.571	42.7188	0.398894	6.99841	3.19452	-5.39	526829	-4.12	527299	FALSE	8.1		134.419	92.0872	87.046	163.678	130.396	126.942	113.73	72.75	58.35	144.19	111.93	99.51	121.86	82.5007	153.284	107.396	105.33	60.72	136.26	92.05		5890	YJL083W
YDR038C	89.31	527971	70.87	527254	TRUE	17.97	527677	2.49	527240	TRUE	87.1891	102.468	19.3729	39.8398	48.661	48.8458	0.194375	6.99841	1.62207	-5.22	527791	-7.62	527336	TRUE	1.1		134.657	91.9923	91.5654	163.896	131.038	130.053	121.75	67.27	61.98	151.17	111.54	104.6	121.86	65.7503	153.284	107.396	105.33	49.72	136.26	92.05		5901	YEL071W
YDR039C	84.06	531308	75.41	531206	TRUE	17.97	531562	-15.38	531243	TRUE	88.1387	102.414	22.8914	32.7633	48.842	49.1688	0.21689	7.14394	1.80173	-5.15	534287	-7.62	530823	TRUE	4.9		134.598	92.1522	91.8434	163.839	131.182	130.295	117.78	67.27	61.98	148.33	111.54	104.6	121.522	68.7549	151.793	109.955	109.85	36.27	141.04	82.46		5903	YLL055W
YDR040C	84.06	535193	75.41	535091	TRUE	17.97	535447	-15.38	535128	TRUE	88.1387	102.488	22.8914	32.7633	48.733	49.1138	0.21689	7.14394	1.80173	-5.15	538172	-7.62	534708	TRUE			134.65	92.0559	91.8066	163.871	131.096	130.272	117.78	67.27	58.86	148.33	111.54	102.5	121.522	68.7549	151.793	109.955	109.85	36.27	141.04	82.46		5906	YLL055W
YDR041W	85.03	539940	72.88	540515	TRUE	24.22	539940	11.25	540559	TRUE	87.0902	100.379	31.7017	21.7447	50.8836	40.6129	0.324043	7.07303	2.62239	-6.34	539970	-6.64	540554	TRUE	1.7		133.174	93.168	85.2602	162.954	131.28	125.448	117.14	68.99	63.77	146.15	109.21	107.76	121.468	76.2726	152.627	108.454	107.87	58.44	139.24	94.44		5914	YOR389W
YDR042C	82.63	541137	72.88	540515	TRUE	5.74	541138	6.83	540521	FALSE	87.0902	93.2161	21.7447	31.7017	38.1596	36.1585	0.207819	7.07303	1.80489	-7.62	540941	-6.64	540476	FALSE	0.1		126.514	81.4851	80.4867	156.713	120.46	120.375	116.14	53.76	65.87	146.16	96.82	106.85	121.468	67.4235	152.627	108.454	107.87	53.02	139.24	94.44		5919	YPL275W
YDR043C	82.64	542971	79.11	541314	TRUE	32.02	543048	-1.8	542572	TRUE	94.9379	99.1208	33.9168	37.85	48.8892	31.4408	0.329823	7.67535	2.70915	-4.53	543166	-9.88	541919	TRUE	0.1		132.092	90.8874	77.6403	162.032	128.741	119.204	114.9	75.76	61.8	144.14	115.1	106.27	127.982	78.337	157.969	118.294	111.78	48.09	141.37	92.79		5922	YIR039C
YDR044W	90.81	547623	71.36	547741	TRUE	38.98	547308	-5.43	547742	TRUE	85.6017	104.634	17.2662	31.8436	54.5739	51.2675	0.153362	6.88704	1.28242	-2.9	547274	-7.62	547708	TRUE	1.2		136.712	96.9035	94.7595	165.855	135.066	133.964	123.47	82.17	74.07	153.11	121.04	115.09	119.088	63.3619	149.443	113.906	106.25	43.15	137.81	102.04		5927	YIR043C
YDR045C	79.3	547976	71.36	547741	TRUE	32.77	548291	18.95	547742	TRUE	85.6017	95.5285	31.8436	17.2662	47.4105	43.5816	0.310484	6.88704	2.52399	-5.01	548300	-5.36	547779	TRUE	5.3		127.549	90.0214	86.2277	156.664	128.425	124.703	112.65	75.41	56.92	142.73	113.23	98.72	119.088	75.0473	149.443	113.906	106.25	62.73	137.81	102.04		5928	YHL042W
YDR046C	77.71	548769	78.16	548756	FALSE	8.97	549908	14.73	548757	FALSE	94.2667	103.068	35.9047	22.7633	45.6844	51.5894	0.351788	7.53859	2.85954	-6.66	549063	-3.73	548497	FALSE	2		135.566	90.0664	93.7744	165.095	130.049	131.812	111.83	58.66	59.05	142.6	102.22	99.65	127.623	79.6753	157.89	119.06	111.74	60.84	142.16	102.22		5932	YLL062C
YDR047W	88.34	552945	78.51	553014	TRUE	28.8	552945	-20.86	553047	TRUE	84.407	106.942	3.39606	29.5477	53.0388	51.2509	-0.0629927	6.53095	-0.384964	-6.64	552091	-9.88	553074	TRUE	1.5		139.699	96.7587	94.269	169.455	136.153	133.068	120.98	75.4	59.15	150.32	116.36	105.02	118.425	53.1204	149.253	110.851	112.76	33.5	143.15	102.87		5935	YLL061W
YDR048C	80.37	553097	78.51	553014	TRUE	0.03	553170	17.65	552977	FALSE	84.407	93.2063	29.5477	3.39606	25.5055	37.4012	0.236496	6.53095	2.03336	-7.62	553146	-4.38	553001	FALSE		Dubious	125.734	70.8199	79.893	155.275	111.54	118.332	114.43	49.96	40.84	145.28	94.49	88.06	118.425	72.3561	149.253	110.851	112.76	62.55	143.15	102.87		5941	YOR386W
YDR049W	88.52	553758	66.49	555698	TRUE	25.7	553839	2.56	555267	TRUE	86.7226	101.442	23.5801	23.729	52.1628	35.9253	0.211113	6.93242	1.72941	-6.34	554276	-8.27	555301	TRUE	0.6		134.17	94.0998	81.1308	163.889	131.904	121.802	121.4	70.93	49.58	149.62	111.58	95.94	120.329	68.5688	150.795	109.214	100.21	51.14	130.71	87.7		5965	YEL066W
YDR050C	74.99	555723	66.49	555698	TRUE	13.45	555723	-4.88	555666	TRUE	86.7226	104.511	23.729	23.5801	52.3212	51.0733	0.224643	6.93242	1.85461	-4.12	556196	-6.64	555637	TRUE	53.2		136.75	95.3592	93.842	166.058	134.175	132.383	108.67	58.35	59.65	139.16	98.64	103.41	120.329	68.7574	150.795	109.214	100.21	44.08	130.71	87.7		5966	YEL065W
YDR051C	84.63	557755	76.89	556522	TRUE	31.67	557206	-19.17	556549	TRUE	94.6478	96.6616	34.8493	44.3025	49.6479	39.0871	0.329009	7.58593	2.71759	-6.64	557711	-7.39	557008	TRUE	1.6		129.024	91.9555	82.8461	158.407	130.093	122.238	117.67	76.61	63.96	147.62	117.02	106.21	127.934	79.5479	158.137	119.756	111.49	33.33	142.81	80.27		5970	YEL064C
YDR052C	82.16	560071	67.55	558329	TRUE	24.33	558565	7.83	558330	TRUE	91.8409	99.0353	33.5044	36.1417	51.4672	32.1546	0.334447	7.41046	2.73772	-5.9	560130	-5.39	558209	FALSE	0.4		131.749	92.7217	78.1501	161.456	129.92	119.511	114.5	69.74	46.02	143.48	110.51	92.38	124.717	77.4177	154.544	116.919	101.07	53.37	131.39	94.2		5973	YEL063C
YDR053W	88.49	560600	66.34	561032	TRUE	6.57	560596	-7.85	561412	TRUE	89.5969	106.296	24.9665	28.7853	36.5818	57.6906	0.248946	7.24248	2.04882	-6.42	560402	-7.62	560827	TRUE		Dubious	139.33	82.6408	99.2741	169.361	124.093	136.776	121.42	56.08	77.9	150.61	100.46	118.35	123.349	70.5412	153.956	113.558	99.62	43.16	129.72	88.31		5977	YEL062W
YDR054C	83.84	562232	66.34	561032	TRUE	31.44	562193	-5.89	560945	TRUE	89.5969	101.07	28.7853	24.9665	52.6823	39.6746	0.277252	7.24248	2.28947	-4.85	561720	-9.88	560872	TRUE	0.6		133.422	94.6654	84.7868	162.813	132.516	125.413	116.47	77	47.17	145.99	116.94	91.21	123.349	73.4261	153.956	113.558	99.62	44.36	129.72	88.31		5984	YEL061C
YDR055W	88.02	563938	78.19	564973	TRUE	26.14	563974	7.35	564973	TRUE	85.3761	101.729	21.3421	12.9413	46.9165	49.7812	0.184601	6.65798	1.50252	-5.36	563962	-5.39	564882	TRUE	4.7		134.022	89.9027	92.549	163.356	128.625	131.107	120.85	71.36	68.45	149.42	111.99	110.62	118.847	66.3741	149.186	102.178	113.32	54.01	143.4	84.65		5990	YEL060C
YDR056C	86.82	565328	78.19	564973	TRUE	33.3	565020	-13.25	564965	TRUE	85.3761	97.5168	12.9413	21.3421	50.6499	38.6752	0.0253988	6.65798	0.323865	-4.46	565610	-7.62	564925	TRUE	1.8		129.92	92.4723	82.5983	159.353	130.193	122.162	118.11	76.62	59.54	146.48	116.65	103.09	118.847	59.9758	149.186	102.178	113.32	38.42	143.4	84.65		5998	YEL059C-A
YDR057W	84.65	567245	82.67	567650	TRUE	23.98	567552	-4.99	567597	TRUE	87.9688	97.0108	19.3185	26.5824	47.422	33.6881	0.186627	6.88166	1.46592	-7.62	566766	-9.88	567582	TRUE	0.4		129.498	89.6672	78.7648	158.99	127.73	119.304	117.35	69.72	55.76	146.49	109.25	99.81	122.143	65.6162	153.124	112.049	116.64	46.12	147.29	102.09		6002	YEL058W
YDR058C	83	568700	82.67	567650	TRUE	16.47	567721	11.77	567716	TRUE	87.9688	96.4238	26.5824	19.3185	43.3211	36.3212	0.212781	6.88166	1.7897	-6.17	568021	-9.88	567678	TRUE	0.6		129.423	86.5581	80.8666	159.375	125.514	120.924	118.17	62.83	50.38	148.75	104.44	94.53	122.143	71.594	153.124	112.049	116.64	59.38	147.29	102.09		6007	YEL057C
YDR059C	82.87	569689	80.42	568715	TRUE	15.21	569687	15.32	569123	FALSE	97.7508	99.6371	42.7866	36.3373	41.7244	46.1494	0.421259	7.93258	3.44682	-6.42	569525	-4.38	569078	FALSE	0.6		132.761	85.6144	89.4519	162.833	125.122	128.464	116.76	61.69	58.53	147.35	103.4	99.58	131.196	85.9737	161.553	124.865	115.17	62.24	146.64	104.36		6014	YEL056W
YDR060W	77.6	572082	76.83	573747	TRUE	15.18	571792	14.49	574090	TRUE	93.099	96.8997	37.5941	24.6625	47.1629	32.7129	0.353622	7.44852	2.90396	-6.64	573499	-6.13	574154	FALSE	2		129.367	89.0478	77.9083	158.842	126.786	118.551	110.77	62.5	43.3	140.81	103.52	90.19	126.421	80.9943	156.652	112.787	110.7	61.35	140.96	91.05		6018	YEL055C
YDR061W	87.77	574160	73.94	575863	TRUE	21.32	574163	-14.55	576318	TRUE	92.1033	102.151	32.893	31.5027	50.9368	43.4485	0.311575	7.40023	2.55181	-7.11	575346	-8.27	576325	TRUE	0.8		134.947	93.8639	87.4092	164.739	132.571	127.008	120.4	67.07	65.24	149.99	108.16	106.78	125.497	77.4404	155.79	116.471	107.1	37.74	137.11	100.76		6022	YEL054C
YDR062W	82.18	576690	77.66	578400	TRUE	16.02	576690	-5.56	578411	TRUE	93.0487	99.4853	28.1924	19.8479	43.8205	46.2862	0.275079	7.54209	2.24194	-6.13	577364	-9.88	578455	TRUE	4.9		132	87.6604	89.197	161.523	127.134	127.844	114.98	61.81	68.14	144.56	102.92	108.48	126.825	73.0914	157.464	109.185	111.61	44.35	142.3	78.98		6023	YDR417C
YDR063W	82.39	579109	70.3	579144	TRUE	34.2	579075	6.23	579215	TRUE	89.5635	97.4619	23.6537	29.8806	50.6179	35.983	0.222478	7.10588	1.83447	-4.64	579033	-7.62	579171	TRUE	1.8		129.926	92.1482	80.8568	159.367	129.593	121.245	115.86	78.52	60.05	144.93	118.39	104.39	123.108	69.31	153.528	114.878	104.03	54.07	134.55	104.22		6026	YEL053C
YDR064W	82.62	579686	71.71	580512	TRUE	15.95	579960	-17.02	580504	TRUE	89.1147	94.8262	18.7769	35.7876	41.3501	42.2174	0.138263	6.90441	1.1703	-5.62	579975	-7.62	580548	TRUE	28.2		127.098	84.5727	85.0919	156.391	123.479	123.71	115.56	61.59	69.36	144.3	102.57	110.19	122.86	65.1661	153.458	117.651	106.45	34.23	137.37	95.04		6030	YEL052W
YDR065W	85.69	581478	85.83	581854	FALSE	26.09	580906	24.28	581803	TRUE	91.3744	96.4359	34.1078	36.2706	43.7644	26.8298	0.3404	7.29112	2.74928	-4.02	581360	-3.88	581895	FALSE	0.2		129.484	86.2856	73.1377	159.485	124.582	114.759	117.92	69.96	47.79	146.76	109.12	94.32	124.405	78.5022	154.368	119.409	119.07	70.82	148.88	111.75		6033	YEL051W
YDR066C	81.67	582070	85.83	581854	FALSE	26.82	582190	26.69	581815	TRUE	91.3744	94.7891	36.2706	34.1078	44.1295	39.6659	0.29248	7.29112	2.48616	-3.54	582459	-4.17	581816	TRUE	0.3		127.296	86.919	83.1346	156.799	125.451	122.25	114.72	71.33	72.79	144.66	111.34	114.23	124.405	80.0305	154.368	119.409	119.07	71.48	148.88	111.75		6035	YEL050C
YDR067C	83.92	582793	83.98	582778	FALSE	21.53	583028	24.04	582778	FALSE	98.5802	92.9447	41.9845	35.3856	41.2037	31.2671	0.426667	8.03741	3.49371	-3.14	583068	-7.62	582533	TRUE	0.9		125.479	83.6679	76.2355	155.002	121.918	116.69	116.25	67.28	50.08	145.43	108.38	95.42	132.082	85.8154	162.492	125.282	117.81	68.96	148.48	109.32		6044	YEL049W
YDR068W	84.35	584385	79.09	584692	TRUE	32.96	584239	12.45	584825	TRUE	91.7913	96.569	33.6579	25.7034	53.4286	24.8699	0.27678	7.19692	2.2419	-5.03	584213	-6.66	584652	TRUE	1.2		129.101	94.0424	71.439	158.635	130.675	113.276	118.41	77.05	47.54	149.28	114.35	92.83	124.931	78.0877	154.994	112.051	112.5	59.9	142.76	100.99		6047	YEL048C
YDR069C	79.82	586964	79.09	584692	TRUE	11.82	587424	14.73	584688	FALSE	91.7913	95.118	25.7034	33.6579	39.9012	35.2931	0.235492	7.19692	1.93715	-6.37	584964	-8.9	584795	TRUE	0.2		127.716	83.0214	79.8667	157.302	121.844	119.971	112.73	58.24	50.5	142.39	99.42	95.92	124.931	71.1807	154.994	112.051	112.5	60.19	142.76	100.99		6048	YEL047C
YDR070C	96.12	588095	78.6	587974	TRUE	39.16	588357	3.54	587948	TRUE	88.6403	105.274	28.1205	35.3198	57.2426	38.0468	0.262605	7.12855	2.17503	-4.12	588362	-8.9	587744	TRUE	0.1		137.909	98.9154	83.531	167.568	136.487	124.449	126.76	83.4	70.77	155.35	123.19	113.33	122.18	73.2065	152.592	113.736	112.01	52.29	142.27	94.99		6062	YEL045C
YDR071C	79.96	588824	72.07	588774	TRUE	30.03	588989	7.67	588776	TRUE	90.4226	94.4741	35.3281	42.7627	44.6259	33.9868	0.329243	7.21641	2.70196	-4.35	589034	-9.88	588622	TRUE	6.1		127.052	86.817	78.3933	156.641	124.834	118.356	112.22	73.94	61.61	142.09	113.24	103.39	123.707	79.2466	153.896	118.761	106.85	53.67	137.82	94.89		6066	YEL044W
YDR072C	82.16	591007	71.22	589712	TRUE	15.56	589910	-15.41	589689	TRUE	92.2441	102.061	29.7723	20.8101	43.0276	50.6924	0.268667	7.24822	2.22817	-6.53	591148	-9.88	589654	TRUE	2.8		134.824	87.2287	93.4066	164.583	127.032	131.911	114.96	63.04	66.41	144.68	105.33	107.55	126.482	74.9503	157.533	115.563	106.41	36.58	138.24	83.08		6069	YEL043W
YDR073W	75.37	592717	74.92	593165	TRUE	-2.82	592942	-9.75	592962	TRUE	99.3129	100.367	42.9912	50.1865	55.0739	41.1483	0.413996	8.00527	3.37615	-2.9	592897	-9.88	592983	TRUE	0.4		132.671	95.5318	85.8262	161.984	131.942	126.075	107.99	47.85	57.43	137.54	93.22	98.82	132.332	86.4863	162.311	131.689	107.94	43.17	137.84	99.98		6076	YEL042W
YDR074W	82.41	595196	68.6	596791	TRUE	24.69	594649	1.52	596813	TRUE	90.5705	99.8555	31.7767	31.0869	48.4645	41.1163	0.309321	7.29357	2.51035	-5.14	594030	-7.62	596647	TRUE	0.7		132.232	90.9578	85.312	161.634	129.246	125.1	114.13	72.45	60.83	142.89	112.86	102.62	123.765	76.2724	153.872	115.602	103.3	49.11	134.68	91.34		6083	YEL041W
YDR075W	80.15	597548	75.53	598416	TRUE	15.89	598077	1	598216	TRUE	85.4569	95.3544	22.8189	27.5951	43.7157	35.8475	0.210698	6.82067	1.73525	-5.15	597789	-7.62	598243	TRUE	0.6		127.94	87.1795	79.9249	157.518	126.289	119.592	113.86	62.91	62.57	144.4	105.12	105.13	119.478	67.9641	150.312	111.741	110.41	50.31	141.93	95.4		6088	YEL040W
YDR076W	80.69	598471	76.94	600707	TRUE	17.39	598850	5.36	600491	TRUE	99.8982	98.3508	44.0373	43.779	45.0721	30.5936	0.433101	8.06144	3.52886	-6.13	598976	-6.64	600587	TRUE	0.2		131.527	88.1877	76.6592	161.653	127.039	118.062	115.2	63.51	48.08	145.59	104.91	95.39	133.273	87.7435	163.574	127.875	110.28	53.71	140.23	93.21		6092	YEL039C
YDR077W	88.83	601317	71.91	602102	TRUE	31.4	601805	3.57	601839	TRUE	93.0755	102.874	27.5072	48.4241	61.9979	60.1544	0.280333	7.5969	2.28413	-3.19	601799	-7.62	601862	TRUE	28.3		134.125	101.364	103.006	162.537	136.899	141.696	118.95	79.76	78.12	146.29	120.26	118.83	126.387	73.6453	156.608	127.154	105.4	51.03	135.71	103.33		6095	YEL038W
YDR078C	77.6	602727	71.91	602102	TRUE	18.67	602737	21.03	602078	FALSE	93.0755	91.9382	48.4241	27.5072	38.1327	35.8651	0.485128	7.5969	3.94687	-4.04	602255	-3.15	602114	FALSE	0.6		124.314	81.5224	79.2524	153.683	120.579	118.268	110.72	64.14	59.66	140.18	104.97	102.15	126.387	89.8332	156.608	127.154	105.4	64.38	135.71	103.33		6099	YEL037C
YDR079C-A	77.34	603599	80.6	603458	FALSE	25.76	603599	15.68	603402	TRUE	88.4132	93.653	42.7962	34.039	46.4242	36.888	0.405026	7.13221	3.31446	-2.97	603690	-6.42	603402	TRUE			126.351	88.2395	80.7663	156.095	126.035	120.282	111.24	68.96	64.08	141.93	107.79	103.87	120.883	85.0227	150.335	123.052	112.85	64.3	142.08	107.94		6103	YEL036C
YDR079W	87.2	603114	80.6	603458	TRUE	25.44	603116	21.5	603487	TRUE	88.4132	96.3643	34.039	42.7962	47.4073	29.4418	0.36041	7.13221	2.90072	-5.39	603125	-5.36	603457	FALSE	1		129.792	89.7672	74.8738	160.147	127.951	115.712	120.61	70.99	58.86	150.76	111.84	102.04	120.883	77.2743	150.335	123.052	112.85	66.74	142.08	107.94		6110	YEL034W
YDR080W	78.09	605418	79.83	607114	FALSE	7.35	606381	10.34	607131	FALSE	87.8551	93.805	33.8421	13.6802	39.7944	31.6935	0.325987	7.04502	2.65439	-7.62	606347	-6.64	607156	FALSE	0.4		126.593	82.9949	76.5022	156.349	121.887	116.801	110.91	54.91	52.6	140.64	97.57	95.82	121.468	76.8898	151.943	102.999	114.06	58.06	145.05	86.79		6112	YEL033W
YDR081C	68.93	608428	79.83	607114	FALSE	16.42	609158	-11.52	607089	TRUE	87.8551	97.7828	13.6802	33.8421	44.1233	35.4152	0.121191	7.04502	1.06433	-7.45	607306	-9.88	607044	TRUE	0.2		130.586	86.9066	80.3313	160.37	125.449	120.741	103.71	63.7	38.13	134.48	105.85	84.67	121.468	60.7559	151.943	102.999	114.06	40.37	145.05	86.79		6117	YEL032W
YDR082W	84.73	611652	74.23	612041	TRUE	25.8	611637	17.8	612038	TRUE	89.4642	97.0128	32.7245	24.8267	43.5321	36.716	0.294899	7.1755	2.45584	-8.6	610718	-4.09	612067	FALSE	0.2		129.513	86.7773	80.7658	159.019	125.72	120.404	117.5	69.89	60.89	146.33	109.52	102.9	123.527	76.8598	154.411	111.944	109.36	62.89	141.15	95.33		6130	YEL031W
YDR083W	82.72	612168	71.96	613322	TRUE	24.68	612750	-9.62	613277	TRUE	84.364	97.1086	19.2941	29.7017	48.137	26.5271	0.198232	6.71204	1.55773	-5.9	612727	-6.42	613287	TRUE	1.5		130.192	89.9575	72.9176	160.184	127.583	114.557	116.03	69.2	42.74	146.22	109.21	87.97	117.798	65.2888	148.102	112.365	105.82	40.47	136.34	102.6		6139	YEL030W
YDR084C	84.05	613856	71.96	613322	TRUE	5.1	613857	18.34	613230	FALSE	84.364	101.465	29.7017	19.2941	40.3347	48.4554	0.310497	6.71204	2.52657	-4.97	613838	-4.35	613350	FALSE	1.9		133.892	85.0977	91.2823	163.369	125.42	129.841	116.76	53.02	71.46	146.42	95.97	110.83	117.798	73.2265	148.102	112.365	105.82	63.91	136.34	102.6		6142	YEL029C
YDR085C	83.97	615336	78.31	614255	TRUE	19.48	614300	6.94	614255	TRUE	95.9373	98.7679	29.5768	41.1782	49.5763	34.4997	0.283754	7.71663	2.37235	-4.85	614291	-7.62	614256	TRUE	0.2		131.176	91.3194	79.7547	160.615	128.98	120.474	117.94	65.21	50.44	147.53	106.28	95.45	129.487	75.6015	159.933	116.98	112.08	54.78	142.67	97.67		6145	YEL027W
YDR086C	91.51	616943	78.43	616818	TRUE	25.47	616973	9.1	616699	TRUE	97.7511	98.4814	39.7136	42.217	48.4839	37.7096	0.396893	7.88205	3.23139	-4.12	616931	-6.17	616416	TRUE	11.5		130.866	90.8616	81.5495	160.258	129.163	121.032	124.69	71.74	58.84	154.79	112.92	102.87	131.394	83.6325	161.927	123.166	112.74	57.36	143.73	100.63		6147	YEL026W
YDR087C	84.99	617897	85.14	617417	FALSE	30.17	617940	4.29	617301	TRUE	94.764	98.5843	31.8482	33.5292	51.2107	36.3676	0.291462	7.60369	2.36402	-5.36	618077	-9.88	617315	TRUE	2.1		130.976	93.3025	80.8481	160.38	131.236	120.822	117.82	75.02	61.32	147.08	115.34	105.75	128.299	77.3411	158.727	118.249	118.31	54.3	148.38	99.12		6148	YEL025C
YDR088C	83.4	619017	82.82	618370	TRUE	39.15	618509	31.71	618466	TRUE	89.703	97.5295	38.6639	18.1326	55.6975	28.3661	0.373437	7.22318	3.06531	-3.37	619196	-3.05	618480	FALSE	0.4		130.261	96.3364	74.6483	159.968	133.002	116.214	116.33	81.95	42.56	145.23	120.46	89.93	123.005	81.105	153.206	119.311	116.04	74.58	145.74	112.92		6152	YEL024W
YDR089W	79.29	623782	79.67	624753	FALSE	8.87	622322	9.36	624853	FALSE	94.6046	95.301	31.5825	34.8877	40.1874	36.3821	0.307312	7.61457	2.51249	-6.64	622932	-6.37	624818	FALSE	0.7		127.863	83.4339	80.4615	157.41	122.346	120.121	111.94	57.6	51.57	141.18	101.31	96.12	127.786	76.8455	157.895	118.372	113.14	57.6	143.21	102.4		6155	YEL023C
YDR090C	82.69	625447	79.67	624753	TRUE	10.99	625783	18.16	624745	FALSE	94.6046	99.6709	34.8877	31.5825	44.0315	48.9361	0.32422	7.61457	2.67838	-4.38	625649	-4.95	625045	TRUE	1		132.594	88.1196	91.4137	162.47	127.852	129.656	115.79	58.94	67.96	145.48	101.96	111.69	127.786	78.8335	157.895	118.372	113.14	62.54	143.21	102.4		6161	YEL022W
YDR091C	84.26	627021	72.69	626416	TRUE	11.22	627662	-6.68	626417	TRUE	92.5817	98.3351	30.5132	39.8556	40.7188	40.4143	0.294852	7.46343	2.43331	-6.37	627433	-7.62	626664	TRUE	2.1		130.793	84.3931	84.2894	160.262	123.728	123.784	116.56	60.77	56.74	145.82	104.05	100.55	125.884	75.5634	156.096	116.07	107.09	43.25	138.21	87.75		6174	YEL011W
YDR092W	88.81	629883	83.12	631229	TRUE	32.49	630337	-7.32	630817	TRUE	96.3848	101.37	28.462	40.6721	51.6605	45.3179	0.263496	7.69388	2.17584	-6.53	630044	-9.88	630835	TRUE	3.1		133.922	93.7308	89.438	163.487	131.667	129.165	121.16	77.02	71.11	150.49	117.08	112.64	129.948	74.3695	160.407	123.586	116.54	46.52	146.56	99.34		6179	YEL012W
YDR096W	80.65	639479	74.45	639964	TRUE	16.47	637626	-14.98	639895	TRUE	81.414	97.8124	6.68948	15.6875	43.0365	38.0153	0.0585366	6.58498	0.527422	-5.19	637894	-6.13	639942	TRUE	0.3		130.708	86.0842	82.8264	160.568	124.86	123.134	113.69	64.58	46.56	143.56	106.39	92.13	115.89	54.1524	147.118	102.492	108.81	36.66	139.91	87.46		6195	YER059W
YDR097C	77.3	640111	74.45	639964	TRUE	-0.8	640106	-8.69	640100	TRUE	81.414	98.1318	15.6875	6.68948	47.3688	36.225	0.130209	6.58498	1.12498	-6.53	640721	-8.9	640064	TRUE	0.8		130.656	89.8837	80.7076	160.2	128.221	120.741	110.79	43.98	59.81	141.93	88.75	101.17	115.89	61.4313	147.118	102.492	108.81	42.05	139.91	87.46		6198	YER058W
YDR098C	85.49	645020	82.56	644130	TRUE	22.9	645019	21.14	643907	TRUE	95.9145	100.926	36.4077	36.8841	46.3391	39.9475	0.338567	7.63061	2.77751	-6.42	645001	-6.13	643882	FALSE	1.9		133.929	89.5479	84.4264	163.887	128.457	124.464	118.52	68.12	63.84	148.44	108.75	107.61	129.166	80.3839	159.344	119.956	115.44	66.59	145.24	107.41		6201	YER057C
YDR099W	83.17	653955	69.54	654631	TRUE	23.2	653889	1.39	654644	TRUE	92.1765	100.515	33.5819	33.8466	49.4076	40.1937	0.336143	7.45602	2.7601	-3.79	654001	-7.45	654514	TRUE	4.6		132.844	91.2166	84.7367	162.237	128.957	124.893	115.25	68.2	58.4	144.19	108.4	103.38	125.499	78.0657	155.726	117.782	103.7	49.61	134.59	91.51		6209	YER056C
YDR100W	87.69	655213	68.47	655630	TRUE	17.03	655295	-8.08	655651	TRUE	89.557	99.9736	28.513	34.1046	35.5572	51.9283	0.26716	7.09778	2.2577	-7.62	655313	-7.62	655608	FALSE	1.8		132.871	81.2987	93.5405	162.797	122.466	131.162	121.25	67.15	68.41	151.69	110.68	110.45	122.964	73.457	153.258	116.917	103.2	41.41	134.62	103.55		6222	YER054C
YDR101C	80.11	656311	68.47	655630	TRUE	11.93	656311	22.26	655582	FALSE	89.557	98.3852	34.1046	28.513	46.4961	42.9755	0.318724	7.09778	2.65527	-7.62	657251	-6.34	655538	FALSE	2.7		130.914	89.2693	86.4639	160.463	127.817	125.638	114.7	58.02	63.7	145.72	99.37	105.36	122.964	77.6982	153.258	116.917	103.2	66.18	134.62	103.55		6232	YER053C
YDR102C	82.54	657876	90.66	657549	FALSE	13.75	657876	23.13	657549	FALSE	98.6838	91.9756	41.3124	32.7871	35.3259	39.9814	0.372637	7.91478	3.06967	-3.12	657703	-8.9	657632	TRUE		Dubious	124.287	78.7487	82.7472	153.561	117.838	121.256	116.11	60.08	74.75	145.8	101.65	113.73	132.633	84.4456	163.448	123.283	124.44	68.28	155.04	108.84		6238	YER052C
YDR103W	82.27	660952	82.2	661132	TRUE	12.51	660269	25.48	661138	FALSE	90.2123	96.0448	33.7096	27.4621	43.1496	39.0553	0.324366	7.11169	2.67268	-6.37	660633	-3.66	661114	FALSE	0.3		128.682	85.8563	83.1365	158.301	124.316	122.811	115.06	61.33	59.6	144.78	105.14	102.21	124.116	77.5087	154.86	115.393	116.31	70.08	147.21	107.94		6243	YER051W
YDR104C	81.39	662966	82.2	661132	FALSE	14.07	662905	20.48	661132	FALSE	90.2123	97.4659	27.4621	33.7096	47.2383	35.7819	0.173521	7.11169	1.50746	-8.9	663924	-6.64	661128	FALSE	0.2		130.158	89.5051	80.5634	159.836	127.591	120.851	116.42	61.15	49.41	147.12	103.4	93.09	124.116	73.7704	154.86	115.393	116.31	66.56	147.21	107.94		6248	YER050C
YDR105C	83.78	666102	74.1	665308	TRUE	6.5	666373	10.81	665134	FALSE	90.7137	99.2799	30.3254	29.6086	44.5085	49.2884	0.301	7.32034	2.4418	-6.42	666333	-8.9	665301	TRUE	1.5		131.864	88.5176	91.5305	161.48	128.185	129.638	115.25	55.76	70.13	143.79	99.92	109.41	124.117	74.7666	154.412	114.727	108.45	59.47	139.54	102.4		6249	YER049W
YDR106W	83.33	667214	75.16	668338	TRUE	25.87	667238	8.13	668536	TRUE	89.8354	94.727	34.3003	23.8156	44.4798	34.6045	0.336359	7.2396	2.74541	-6.34	667485	-5.36	668536	FALSE			127.597	86.9825	79.1202	157.423	125.247	119.194	115.66	71.42	53.22	144.96	112.21	97.47	123.339	77.6754	153.723	111.728	108.74	55.3	139.15	87.22		6258	YER048W-A
YDR107C	79.67	669011	75.16	668338	TRUE	4.41	669333	-14.07	668923	TRUE	89.8354	98.505	23.8156	34.3003	38.2722	47.0958	0.228292	7.2396	1.8818	-8.6	669854	-9.88	668817	TRUE	0.6		131.206	83.0889	89.5566	160.901	123.425	127.804	113.06	53.2	68.05	143.3	96.92	108.23	123.339	70.1246	153.723	111.728	108.74	39.45	139.15	87.22		6259	YIL077C
YDR108W	82.58	671399	76.95	673434	TRUE	16.54	671869	6.36	673394	TRUE	82.1678	97.0299	20.5804	30.4869	42.8557	38.5419	0.176474	6.65603	1.46641	-7.45	673137	-6.42	673426	FALSE	0.6		129.61	85.9001	82.4107	159.19	124.667	121.88	115.02	62.75	60.09	144.43	103.95	102.67	115.908	65.5938	146.478	113.426	111.25	54.26	141.58	102.02		6267	YER048C
YDR109C	80.55	673516	76.95	673434	TRUE	24.12	674386	16.51	673370	TRUE	82.1678	102.595	30.4869	20.5804	49.6809	43.1943	0.281923	6.65603	2.36853	-7.62	674343	-2.9	673392	FALSE	0.3		135.297	92.8822	87.0123	165.018	131.83	126.465	114.38	70.13	64.09	144.91	111.47	106.36	115.908	74.1562	146.478	113.426	111.25	61.57	141.58	102.02		6271	YER047C
YDR110W	80.88	677418	79.47	678125	TRUE	14.68	676942	-26.43	678040	TRUE	89.5527	96.4393	20.8637	26.742	48.554	35.0805	0.186091	7.17175	1.52927	-7.62	676619	-9.88	678015	TRUE	0.3		129.049	90.5713	79.8493	158.64	128.446	120.111	114.05	62.26	47.6	144.09	104.95	92.2	123.825	67.0655	154.898	112.164	113.65	28.71	144.48	102.84		6276	YER046W
YDR111C	88.65	678249	79.47	678125	TRUE	25.08	678240	13.62	677829	TRUE	89.5527	104.696	26.742	20.8637	51.6673	47.2455	0.260727	7.17175	2.12666	-5.36	679259	-9.88	677845	TRUE	0.7		137.332	94.4558	90.8764	166.989	133.055	130.205	122.03	69.79	58.42	151.48	109.96	100.93	123.825	71.7295	154.898	112.164	113.65	60.98	144.48	102.84		6282	YER045C
YDR112W	89.63	679815	76.88	680466	TRUE	23.31	679630	13.49	680162	TRUE	96.5516	100.069	47.8532	34.2624	37.1378	54.4898	0.482806	7.7929	3.90347	-8.27	679586	-9.88	680130	TRUE		Dubious	132.744	81.9192	95.8249	162.341	122.214	133.082	122.57	69.91	81.86	152	111.78	121.22	129.615	90.286	159.625	119.644	108.29	59.34	136.66	95.2		6285	YER044C-A
YDR113C	84.66	681136	76.88	680466	TRUE	25.11	681135	2.88	680188	TRUE	96.5516	100.457	34.2624	47.8532	56.1314	36.7045	0.327519	7.7929	2.69233	-7.62	681316	-8.6	680157	TRUE	0.3		133.009	96.9108	82.26	162.571	133.69	123.228	118.53	69.77	58.22	148.18	109.91	102.85	129.615	79.2117	159.625	119.644	108.29	52.16	136.66	95.2		6286	YER044C
YDR114C	72.22	681952	82.63	681619	FALSE	12.56	681954	25.69	681863	FALSE	98.0045	95.1255	40.7233	32.9301	35.6638	49.0219	0.387045	7.91659	3.2125	-2.81	682110	-6.64	681909	TRUE		Dubious	127.656	80.2502	90.6111	157.267	120.549	128.154	106.02	59.61	70.32	136.62	101.83	108.3	131.411	84.7576	161.733	124.4	116.37	73.84	146.95	117.01		6288	YER043C
YDR115W	85.52	682483	74.58	682638	TRUE	30.78	682483	14.6	682523	TRUE	81.5825	101.816	27.3339	17.7907	52.9703	49.5121	0.251888	6.457	2.06579	-3.15	682403	-4.38	682642	TRUE	2.1		134.496	95.5186	92.1823	164.076	133.718	130.563	117.99	74.67	72.69	147.44	114.14	110.98	114.885	70.6864	145.059	104.575	108.8	59.84	138.57	93.65		6294	YER042W
YDR116C	88.37	682809	74.58	682638	TRUE	23.4	682719	0.09	682657	TRUE	81.5825	103.679	17.7907	27.3339	53.0047	43.2059	0.141674	6.457	1.18258	-5.39	683517	-7.62	682580	TRUE	1.1		136.613	95.1309	87.7957	166.538	133.182	127.922	122.38	69.2	62.34	153.21	111.81	105.66	114.885	63.5185	145.059	104.575	108.8	49.43	138.57	93.65		6298	YER041W
YDR117C	83.6	683965	74	683727	TRUE	26.03	685370	11.83	683727	TRUE	88.9524	96.6688	33.8998	20.5089	44.939	36.2724	0.320738	7.12022	2.61557	-4.13	684755	-6.64	683727	TRUE	0.6		129.288	87.5045	80.6166	158.901	125.855	120.547	117.04	71.14	54.59	146.04	110.58	98.35	122.679	77.2854	153.26	116.315	107.63	57.26	138.08	98.02		6302	YER040W
YDR118W-A	83.52	687872	77.66	688145	TRUE	28.06	687853	0.73	688080	TRUE	93.4048	99.468	27.2269	38.1954	46.4147	34.6628	0.250058	7.46968	2.08224	-8.9	687865	-9.88	688064	TRUE		Dubious	132.501	89.7842	80.15	162.132	128.379	120.678	116.23	71.5	60.63	145.79	110.5	102.13	126.822	73.1708	157.138	119.886	111.6	49.78	141.92	109.84		6306	YKR033C
YDR119W	83.59	690521	75.31	691402	TRUE	10.6	689913	4.91	690911	TRUE	95.7379	98.7929	37.4927	40.6036	41.302	45.6587	0.366804	7.69834	3.00197	-8.9	690452	-7.62	690926	FALSE	1.7		131.433	85.3907	88.4498	161.06	125.066	126.988	116.31	59.2	64.57	145.41	102.69	107.37	129.061	81.9846	159.302	122.986	109.19	53.25	139.86	105.49		6313	YER039C
YDR120C	86.94	693081	75.31	691402	TRUE	29.88	692324	17.84	690555	TRUE	95.7379	102.032	40.6036	37.4927	51.561	40.272	0.392153	7.69834	3.20525	-3.66	693102	-9.88	691226	TRUE	1.9		134.91	94.0621	85.1787	164.762	132.371	125.616	120.39	74.89	58.29	149.67	114.35	104.79	129.061	83.9555	159.302	122.986	109.19	64.02	139.86	105.49		6317	YER038C
YDR121W	90.31	693959	84.4	694463	TRUE	42.62	693588	10.81	694670	TRUE	98.6626	102.265	41.6155	45.8595	61.0574	40.307	0.407338	7.98173	3.32538	-3.15	693791	-9.88	694636	TRUE	1.1		134.824	101.604	85.0882	164.409	138.273	125.424	122.27	85.92	72.71	151.26	124.36	115.55	132.245	86.1132	162.727	128.425	117.88	59.07	148.23	113.49		6321	YER037W
YDR122W	83.45	696007	77.87	697966	TRUE	17.62	697390	8.26	697966	TRUE	91.6769	102.162	34.6281	35.4599	52.6866	43.6163	0.340514	7.4272	2.79113	-7.62	697364	-6.17	697988	FALSE			134.644	94.8078	87.7218	164.148	132.785	127.434	115.75	66.15	53.73	144.62	106.18	97.24	124.62	78.6856	154.506	119.119	112.43	55.1	143.56	98.09		6332	YER034W
YDR123C	91.38	698968	77.87	697966	TRUE	39.36	699109	10.58	697967	TRUE	91.6769	104.008	35.4599	34.6281	58.5041	46.0265	0.351422	7.4272	2.87944	-4.17	698630	-6.64	698347	TRUE	0.3		136.013	99.238	90.8435	165.095	136.012	131.172	123.21	81.84	66.69	151.85	119.37	109.59	124.62	79.4971	154.506	119.119	112.43	56.71	143.56	98.09		6335	YER033C
YDR124W	85.52	700416	93.34	701390	FALSE	19.11	701247	31.66	701390	FALSE	101.264	99.4578	46.0081	32.5341	46.8753	35.3215	0.48156	8.35936	3.83954	-6.34	701280	-5.5	701362	FALSE			132.465	89.4792	80.783	162.415	127.844	121.603	117.87	65.06	61.12	147.08	106.33	104.01	134.996	89.8352	165.621	117.468	126.25	77.31	155.99	101.84		6342	YER032W
YDR125C	82.09	702162	93.34	701390	FALSE	13.53	701871	10.61	701286	TRUE	101.264	95.9889	32.5341	46.0081	41.7515	33.4452	0.325505	8.35936	2.59917	-7.45	701464	-4.97	701306	FALSE			128.971	85.0274	78.3455	158.914	123.996	118.745	115.8	59.27	54.82	146.31	100.32	97.17	134.996	77.2511	165.621	117.468	126.25	58.7	155.99	101.84		6348	YER031C
YDR126W	80.58	703433	82.55	704428	FALSE	24.52	703292	21.12	704316	TRUE	94.8437	98.7189	36.0146	41.0854	46.919	47.3491	0.334772	7.51909	2.72506	-4.17	703832	-8.6	704282	TRUE	0.2		131.165	89.5378	90.5878	160.626	127.927	129.546	113.01	72.02	71.48	142.35	113.52	111.49	127.944	80.6207	157.981	124.466	115.19	68.47	144.77	116.69		6350	YER030W
YDR127W	83.87	706368	76.48	709292	TRUE	25.28	708268	12.14	709314	TRUE	90.3997	100.107	36.276	40.6337	47.9055	45.5433	0.341767	7.1833	2.7815	-4.41	707885	-6.64	709270	TRUE	1.8		132.515	90.8523	88.787	161.95	129.546	127.742	116.74	70.11	60.63	145.58	110.39	104.04	122.884	79.6957	152.355	121.429	109.18	58.88	138.8	111.09		6352	YER029C
YDR128W	78.09	712607	78.88	713220	FALSE	22.44	712676	18.05	713059	TRUE	91.6301	99.9018	38.1896	29.6617	48.1801	40.6756	0.367977	7.31341	3.04514	-5.39	711152	-6.13	713099	TRUE	0.6		132.574	90.9868	84.8357	162.247	129.564	124.592	111.35	67.88	60.84	141.35	106.98	103.69	124.716	81.903	154.731	114.385	112.29	64.44	142.47	103.87		6354	YER028C
YDR129C	86.52	715257	78.88	713220	TRUE	14.07	715256	16.75	713222	FALSE	91.6301	100.696	29.6617	38.1896	49.0335	45.1066	0.276069	7.31341	2.33176	-5.44	715302	-6.66	713051	TRUE	3.5		133.287	91.8779	88.4337	162.886	130.51	127.463	119.87	61.1	69.03	150.07	103.3	109.51	124.716	74.2734	154.731	114.385	112.29	62.66	142.47	103.87		6356	YER027C
YDR130C	83.09	715883	79.49	715449	TRUE	33.79	715742	16.69	715683	TRUE	93.849	97.9975	38.6084	37.954	55.1263	34.0477	0.387127	7.60108	3.15352	-3.88	716033	-6.41	715724	TRUE	0.4		130.428	95.7202	79.71	159.894	132.372	120.79	116.42	76.22	57.55	146.47	114.26	101.75	127.263	82.6089	157.58	122.211	113.29	63.14	143.71	104.84		6361	YER026C
YDR131C	76.17	717005	79.95	716718	FALSE	17.4	717532	36.4	716717	FALSE	88.9361	96.1875	43.7576	32.9427	39.139	34.4819	0.427692	7.06178	3.45828	-8.43	717355	-0.3	716621	FALSE	0.2		129.144	82.6809	79.5754	159.062	121.866	120.119	109.62	65.2	61.04	139.85	105.77	103.17	120.584	85.3844	149.298	122.882	112.32	77.87	141.66	115.19		6365	YER025W
YDR132C	80.49	718838	80.93	718656	FALSE	27.19	719043	12	718657	TRUE	87.1703	95.9546	33.1308	32.3298	42.1187	35.9244	0.331204	7.14162	2.71896	-5.36	719848	-6.64	718746	TRUE	0.1		129.014	85.0312	80.613	159.023	123.664	120.809	114.68	71.48	64.67	145.65	111.28	106.61	120.664	76.7269	151.031	115.943	113.98	58.69	143.92	100.57		6368	YER024W
YDR133C	81.27	720998	69.16	720865	TRUE	1.57	721030	-9.48	720812	TRUE	89.4651	103.846	26.5934	32.929	47.1553	50.949	0.262697	7.20621	2.1525	-6.01	720986	-7.62	720854	TRUE	26.5	Dubious	136.901	89.9188	94.52	167.061	128.644	133.975	116.01	50.89	65.3	147.39	95.09	105.45	123.127	72.0835	153.651	112.966	104.1	42.11	135.68	88.29		6374	YER023W
YDR135C	81.03	726040	83.24	721664	FALSE	13.1	725790	-15.32	721700	TRUE	103.886	98.0692	43.6262	48.4317	43.6788	41.7865	0.431639	8.39717	3.52107	-6.34	724565	-9.88	721726	TRUE	1.5		130.727	87.1541	85.2215	160.376	126.308	124.332	114.35	60.54	53.78	144.23	103.12	97.02	136.991	88.0662	167.06	128.081	116.2	37.7	146.03	85.12		6377	YER022W
YDR136C	82.41	727784	90.02	727595	FALSE	22.07	728006	33.77	727573	FALSE	96.3221	96.7984	46.0596	37.9666	39.0624	41.5596	0.431553	7.51491	3.51193	-4.17	727773	-3.9	727604	FALSE		Dubious	129.586	83.2833	84.7379	159.314	122.992	123.603	115	67.11	59.98	144.53	107.57	102.13	129.455	89.0503	159.528	127.78	123.32	78.45	153.05	118.64		6386	YER021W
YDR137W	80.31	729770	79.71	730352	TRUE	19.79	728998	20.13	730484	FALSE	94.3666	95.1237	33.6631	42.4663	44.2293	32.9205	0.330729	7.62298	2.72502	-7.62	728996	-5.01	730477	FALSE	0.4		127.694	86.7469	77.7836	157.264	125.05	118.148	113.39	64.94	59.1	143.36	105.48	102.73	127.081	78.8075	156.77	122.742	112.58	66.42	142.37	106.26		6389	YER020W
YDR138W	77.8	731171	71.39	733449	TRUE	13.85	731967	3.22	733453	TRUE	93.3601	97.3873	36.7379	36.5014	43.1822	32.2743	0.359106	7.53715	2.92393	-4.85	731810	-9.88	733499	TRUE	0.3		130.341	86.0741	77.723	160.248	124.693	118.592	111.8	61.59	54.53	142.59	104.43	96.86	126.391	80.4027	156.362	120.235	105.06	50.33	135.39	100		6400	YER018C
YDR139C	81.99	733727	71.39	733449	TRUE	19.24	733758	13.52	732974	TRUE	93.3601	93.215	36.5014	36.7379	45.6862	37.8266	0.347369	7.53715	2.83387	-5.03	733736	-7.62	732979	TRUE	5.7		125.459	88.0564	81.1836	154.729	126.321	120.199	114.88	65.61	70.03	144.69	106.95	109.62	126.391	80.5755	156.362	120.235	105.06	59.56	135.39	100		6402	YER017C
YDR140W	86.47	734654	82.37	734868	TRUE	22.12	734448	19.58	734867	TRUE	88.9531	100.641	32.3183	34.36	47.6385	40.6296	0.265556	7.06596	2.29485	-6.42	734429	-2.28	734824	FALSE	1.1		133.378	90.7491	84.7245	163.139	129.6	124.48	119.45	67.99	62.84	149.36	109.2	104.83	121.849	76.2858	151.685	117.3	115.93	65.17	146.31	108.9		6410	YER016W
YDR141C	81.62	739001	82.37	734868	FALSE	6.73	737586	23.43	734896	FALSE	88.9531	95.7258	34.36	32.3183	39.8488	36.8564	0.269293	7.06596	2.31707	-7.62	737633	-6.42	734880	FALSE	0.7		128.65	83.4478	80.9983	158.536	122.705	120.719	113.87	56.06	52.65	143.11	100.3	96.44	121.849	78.021	151.685	117.3	115.93	69.23	146.31	108.9		6414	YMR325W
YDR142C	85.41	741273	82.56	740415	TRUE	16.62	740468	-9.29	740415	TRUE	94.9744	100.123	34.6683	29.0632	46.4082	43.8604	0.323711	7.63901	2.66115	-6.13	740954	-6.34	740419	TRUE	0.6		132.799	89.6289	87.248	162.468	128.59	126.355	118.4	64.44	69.19	148.3	107.52	109.96	128.699	79.0316	159.298	118.94	117.42	41.94	149	87.79		6416	YER015W
YDR143C	89.3	743332	68.55	741925	TRUE	35.18	743709	-10.68	741921	TRUE	90.7021	105.791	27.8984	34.116	55.7005	46.2123	0.26298	7.28422	2.16217	-8.9	742799	-8.9	741946	FALSE	0.7		138.196	97.5298	91.0095	167.645	135.252	131.374	121.55	77.97	50.61	150.61	116.48	95.49	123.752	72.7734	153.732	113.109	103.37	38.7	134.86	82.88		6418	YER014W
YDR144C	86.56	744901	67.93	743998	TRUE	22.95	744836	10.65	743918	TRUE	84.921	100.053	25.2508	28.3141	48.7158	47.827	0.241735	6.84217	1.9908	-6.01	745859	-7.62	744179	TRUE	3.1		132.338	91.4431	90.7604	161.66	129.963	129.428	118.24	69.85	68.55	146.97	111.9	110.51	118.617	69.7903	149.157	109.818	102.52	58.76	133.81	100.13		6423	YER013W
YDR145W	86.61	747398	65.15	748464	TRUE	32.61	748101	-18.79	748580	TRUE	77.6957	100.3	2.25521	10.7838	57.1961	35.8202	0.00404669	6.19401	0.070428	-4.97	748114	-9.88	748607	TRUE	1.3		132.68	97.5998	81.3095	162.086	134.06	122.222	119.54	76.96	55.75	149.24	115.08	99.6	112.532	49.9149	144.07	98.5333	100.38	34.08	132.23	81.27		6429	YER012W
YDR146C	83.06	750389	65.15	748464	TRUE	28.11	750728	-12.46	748485	TRUE	77.6957	96.917	10.7838	2.25521	49.8936	35.2562	0.111089	6.19401	0.916965	-4.17	750069	-9.88	748526	TRUE	0.8		129.381	91.2869	80.2309	158.858	128.603	120.702	115.06	72.55	54.67	144	112.51	99.14	112.532	57.0386	144.07	98.5333	100.38	37.21	132.23	81.27		6432	YER011W
YDR147W	81.03	752803	70.2	753453	TRUE	7.95	752501	1.84	753539	TRUE	82.1032	96.8216	20.6633	18.1113	42.6747	34.2117	0.208118	6.67977	1.7061	-9.88	752483	-5.15	753495	FALSE	0.4		129.711	85.8498	79.0129	159.552	124.701	119.299	113.32	56.62	60.16	142.59	100.27	101.46	115.546	65.5334	145.849	103.384	103.91	50.08	134.42	86.4		6438	YER010C
YDR148C	86.88	753724	70.2	753453	TRUE	30.73	754878	-5.4	753378	TRUE	82.1032	103.434	18.1113	20.6633	53.7699	48.5584	0.178209	6.67977	1.48986	-5.36	754764	-7.45	753334	TRUE	0.8		135.834	95.9769	91.9146	165.273	134.047	130.979	118.66	75.64	72.65	147.48	114.94	113.99	115.546	63.0409	145.849	103.384	103.91	43.03	134.42	86.4		6439	YER009W
YDR149C	87.05	756132	76.38	755113	TRUE	-10.92	756202	24.54	755112	FALSE	97.643	99.7678	43.4978	41.1949	28.8595	52.3178	0.41798	7.80482	3.37078	-6.53	756061	-6.53	755435	FALSE		Dubious	132.544	74.9959	93.9468	162.28	116.398	131.396	120.83	41.54	76.34	150.9	88.49	114.42	131.103	86.4848	161.473	125.2	109.12	67.75	138.78	106.57		6451	YER007C-A
YDR150W	78.06	756342	76.34	764045	TRUE	23.32	757034	14.95	763900	TRUE	86.3892	97.5493	32.1353	11.6574	51.8856	35.3007	0.308295	6.90466	2.53564	-6.64	760726	-6.37	764075	FALSE	0.6		130.002	92.9325	80.4385	159.462	129.937	121.041	111.58	67.6	41.54	141.94	107.38	88.49	120.173	75.0305	150.796	102.644	110.25	59.94	140.68	89.49		6453	YER007W
YDR151C	85.09	764463	76.34	764045	TRUE	29.14	764471	-5.14	763988	TRUE	86.3892	96.4761	11.6574	32.1353	49.2313	36.486	0.0794754	6.90466	0.704361	-4.41	764695	-9.88	763990	TRUE	0.6		129.137	90.6515	81.6418	158.784	127.992	122.251	118.79	72.33	56.07	147.9	111.18	99.22	120.173	59.6178	150.796	102.644	110.25	44.89	140.68	89.49		6455	YER006W
YDR152W	85.61	765738	70.22	766607	TRUE	33.03	766121	7.71	766543	TRUE	79.7328	100.257	26.7698	18.4428	56.7108	36.8219	0.231239	6.3012	1.8865	-3.37	765800	-7.62	766577	TRUE	1.9		132.768	97.8084	81.9541	162.29	134.856	122.55	117.9	77.9	64.97	147.18	118.25	108.5	112.719	70.5229	142.604	103.172	104.21	53.72	134.96	90.43		6460	YER005W
YDR153C	82.54	767025	70.22	766607	TRUE	32.15	767962	2.21	766599	TRUE	79.7328	101.815	18.4428	26.7698	55.3604	37.43	0.182436	6.3012	1.51278	-4.16	767556	-6.42	766596	TRUE	1		134.283	96.5182	82.9955	163.762	133.642	123.948	114.11	75.06	59.21	142.6	113.66	101.84	112.719	63.0855	142.604	103.172	104.21	48.73	134.96	90.43		6467	YER004W
YDR154C	72.47	768432	77.81	768086	FALSE	24.46	768432	-14.91	768164	TRUE	97.03	105.904	25.048	46.1597	51.1321	54.3211	0.256928	7.92557	2.12896	-2.39	768455	-7.45	768067	TRUE	61.4	Dubious	138.028	94.5175	97.3203	167.363	133.738	136.155	105.15	67.09	60.44	134.73	105.41	101.38	131.158	72.1051	162.125	114.382	113.22	38.63	145.22	86.51		6489	YEL001C
YDR157W	78.02	770280	88.25	770328	FALSE	2.13	770297	20.01	770331	FALSE	92.0638	93.7424	29.1331	25.3069	27.1077	38.2853	0.181154	6.66154	1.78923	-9.88	770138	-1.89	770328	FALSE	0.4	Dubious	126.866	72.4436	82.0671	156.81	112.987	121.255	112.16	50.13	47.36	142.61	92.76	91.1	125.73	74.4554	156.267	110.63	121.38	66.25	152.42	101.35		6491	YEL002C
YDR158W	94.21	770991	74.33	771549	TRUE	26.52	771447	-12.19	771620	TRUE	89.4311	105.171	30.833	28.7046	51.6829	51.5181	0.296509	7.20493	2.44099	-4.12	770551	-8.43	771487	TRUE	9.2		137.183	94.4417	94.307	166.275	132.969	132.881	126.02	72.5	76.02	154.91	113.82	116.37	122.513	74.976	152.516	112.978	108.24	40.05	138.82	92.38		6494	YEL003W
YDR159W	80	774981	79.52	775796	TRUE	10.79	773326	13.55	775813	FALSE	92.5509	95.5577	42.8154	31.2045	43.5293	31.9937	0.422225	7.48835	3.43877	-8.6	773206	-5.44	775818	FALSE	0.6		128.435	85.9581	77.3214	158.27	124.169	118.067	113.12	57.23	45	143.01	98.89	92.04	125.814	85.3274	155.991	116.102	112.3	59.31	141.06	95.55		6495	YEL004W
YDR160W	80.06	778712	47.58	778776	TRUE	11.98	778496	-41.45	778788	TRUE	74.3823	98.907	12.2769	18.8868	44.3403	44.2968	0.0909907	5.85077	0.762167	-8.9	776392	-6.34	778890	FALSE	0.4		131.827	88.0691	87.387	161.708	127.44	126.202	114.56	60.69	61.5	145.82	103.68	103.74	109.222	58.5921	140.751	102.734	84.71	12.6	118.2	83.45		6497	YEL005C
YDR161W	77.59	780199	73.6	780237	TRUE	25.08	779882	10.36	780380	TRUE	89.9441	100.142	40.8869	38.2188	51.0196	38.2596	0.382595	7.16838	3.13984	-6.13	779288	-3.95	780344	FALSE	1.2		132.859	93.305	82.7034	162.535	131.396	122.686	109.4	70.59	61.42	138.23	111.32	105.81	122.601	83.9705	152.223	120.347	106.11	58.2	135.2	103.19		6500	YEL006W
YDR162C	86.85	780810	73.6	780237	TRUE	36.62	780875	16.77	780249	TRUE	89.9441	98.2222	38.2188	40.8869	53.9917	35.9618	0.370811	7.16838	3.02892	-4.17	780542	-2.6	780266	FALSE	0.8		130.27	95.5853	80.6112	159.38	133.082	120.813	118.11	81.24	61.11	146.47	120.14	104.33	122.601	81.4427	152.223	120.347	106.11	62.31	135.2	103.19		6503	YEL007W
YDR163W	78.73	781931	80.66	781950	FALSE	18.46	781943	1.07	782013	TRUE	84.4822	103.7	13.0035	33.129	63.0241	33.9294	0.121196	6.63543	1.00065	-1.67	781544	-9.88	781988	TRUE	0.7		136.624	103.68	80.2288	166.433	140.2	121.774	111.29	63.76	57.69	140.78	104.19	102.22	117.612	60.4647	147.643	112.71	112.9	51.29	142.88	105.96		6511	YEL009C
YDR164C	80.35	782824	80.66	781950	FALSE	10.85	782815	22.4	781950	FALSE	84.4822	97.4356	33.129	13.0035	43.9096	36.1496	0.315543	6.63543	2.55717	-6.66	783748	-2.04	781967	FALSE	0.3		130.224	86.7151	80.8919	159.995	125.275	121.173	114.13	57.25	52.07	144.73	98.78	96.72	117.612	75.0207	147.643	112.71	112.9	66.34	142.88	105.96		6514	YPL257W
YDR165W	80.26	786200	73.67	786250	TRUE	17.44	785747	19.46	786251	FALSE	81.618	96.2918	28.1424	20.797	39.6905	32.6084	0.217353	6.04941	1.74686	-5.36	785630	-1.93	786227	FALSE	2		129.158	83.0589	77.8276	158.958	122.085	118.434	114.74	63.19	54.43	144.27	103.79	97.83	115.315	72.0902	145.845	107.281	107.62	63.92	138.12	96.17		6517	YEL021W
YDR166C	79.8	788337	73.67	786250	TRUE	14.5	788337	4.29	786221	TRUE	81.618	94.0729	20.797	28.1424	39.121	29.5405	0.16451	6.04941	1.34686	-5.36	786571	-7.62	786206	TRUE	0.4		126.933	82.2163	74.9364	156.755	121.005	115.751	113.71	60.13	43.21	144.38	101.08	90.79	115.315	66.3594	145.845	107.281	107.62	52.74	138.12	96.17		6521	YEL020W-A
YDR167W	86.28	789766	82.79	790110	TRUE	39.44	789766	12.65	790163	TRUE	95.4363	101.67	37.9045	34.1498	59.6812	44.7881	0.374269	7.60631	3.08888	-2.93	790058	-5.44	790206	TRUE	1.9		133.76	100.656	88.2635	162.914	137.614	127.493	119.28	82.03	66.9	148.56	120.37	109.23	128.009	81.5125	157.574	119.593	115.85	61.22	145.81	108.52		6525	YEL020C
YDR168W	82.91	791506	79.18	792035	TRUE	24.36	791322	-17.32	792304	TRUE	85.7712	95.7763	21.5862	15.8685	45.6131	29.4895	0.196727	6.90088	1.64168	-4.81	791345	-9.88	792300	TRUE	1.2		128.321	87.628	74.8058	157.878	125.486	115.586	115.79	70.43	51.54	145.55	110.92	96.31	119.456	66.8568	149.991	103.345	112.05	35.39	141.84	82.26		6529	YEL019C
YDR169C	88.64	792501	79.18	792035	TRUE	32.92	792343	-16.84	792192	TRUE	85.7712	101.487	15.8685	21.5862	54.19	42.7748	0.149321	6.90088	1.26074	-6.64	792367	-9.88	791927	TRUE	0.3		134.021	95.4287	87.4998	163.575	132.631	127.786	121.79	76.19	56.21	151.22	115.12	100.24	119.456	61.9682	149.991	103.345	112.05	35.52	141.84	82.26		6533	YEL018W
YDR169C-A	98.35	794671	88.23	794267	TRUE	45.87	794710	27.9	793951	TRUE	100.359	106.997	49.1264	41.8901	52.8217	50.0567	0.475977	8.05351	3.87073	-1.11	794679	-3.66	794138	TRUE			138.804	95.3825	92.9635	167.722	133.611	131.787	129.05	88.92	83.33	156.94	127.31	125.23	133.037	91.6473	162.712	129.969	119.94	72.44	148.7	112.48		6537	YEL017W
YDR170C	81.01	796315	80.71	796032	TRUE	9.28	798101	20.81	796072	FALSE	97.915	98.3997	42.645	41.0144	45.0144	38.0459	0.421591	7.94083	3.43896	-7.4	800387	-7.28	795752	FALSE	1.6		130.815	87.7456	82.4107	160.249	126.241	122.333	113.12	58.64	54.94	142.15	102.91	97.58	130.799	86.2712	160.653	125.556	114.07	65.8	144.3	106.04		6540	YEL016C
YDR171W	84.42	807743	80.65	808108	TRUE	30.61	807742	13.74	808127	TRUE	92.4447	105.139	32.008	38.6573	60.6311	45.6777	0.306222	7.40003	2.50643	-4.41	806627	-9.88	808172	TRUE	1		137.682	101.678	90.6403	167.223	138.708	131.093	120.64	75.51	66.14	150.47	114.85	110.19	125.018	76.3898	154.576	120.885	113.19	60.88	142.61	104		6550	YER161C
YDR172W	88.28	810122	65.11	810477	TRUE	24.95	810122	3.35	810469	TRUE	76.5736	101.736	20.0532	16.0128	55.3554	42.4565	0.197459	6.14195	1.66914	-6.13	809110	-4.81	810513	FALSE	7.7		134.072	96.9703	86.8363	163.436	134.489	126.771	121.24	70.74	61.13	151.14	111.89	103.33	110.97	64.5231	142.11	102.762	100.2	50.39	130.99	93.91		6556	YER159C
YDR173C	78.23	811275	65.11	810477	TRUE	19.39	810890	3.06	810436	TRUE	76.5736	99.0145	16.0128	20.0532	48.5017	36.9782	0.153243	6.14195	1.31308	-6.64	810976	-6.37	810449	FALSE	0.3		131.362	90.8886	81.3782	160.758	129.111	121.357	111.81	63.95	57.97	142.13	103.97	100.39	110.97	61.7266	142.11	102.762	100.2	51.04	130.99	93.91		6562	YER158C
YDR174W	85.72	812845	69.93	813006	TRUE	46.55	812845	7.59	813007	TRUE	84.0366	104.801	29.3744	29.5155	58.7517	46.1802	0.288459	6.8627	2.33378	-4.81	812444	-6.37	813174	TRUE	3.3		136.956	99.4606	90.6752	166.139	136.157	130.659	118.67	88.1	59.83	148.16	124.03	104.28	117.585	73.2618	147.989	113.036	103.02	54.12	132.96	98.23		6569	YMR090W
YDR175C	84.72	813869	69.93	813006	TRUE	27.91	813421	6.72	812874	TRUE	84.0366	99.1011	29.5155	29.3744	49.6538	40.6322	0.306744	6.8627	2.48422	-5.36	813451	-7.62	812906	TRUE	1		131.853	92.099	84.6661	161.599	130.39	124.337	117.22	72.29	65.89	146.66	112.19	108.72	117.585	73.4941	147.989	113.036	103.02	54.97	132.96	98.23		6573	YER157W
YDR176W	84.11	815367	77.02	816846	TRUE	15.99	815366	14.02	816653	TRUE	89.3825	99.9017	39.0214	19.7666	54.3011	31.1421	0.37326	7.08329	3.03473	-5.62	815361	-6.37	816674	TRUE	0.7		132.749	95.334	77.6312	162.562	132.321	119.416	117.5	61.52	55.85	147.26	102.4	101.96	122.867	82.0704	153.231	108.447	110.07	59.47	139.81	88.95		6577	YER156C
YDR177W	82.74	816873	83.08	817545	FALSE	38.62	817145	19.49	817892	TRUE	98.9763	100.36	42.3231	38.6363	53.6795	44.9814	0.41223	7.92899	3.33817	-4.12	817137	-8.9	817731	TRUE	4.9		132.272	95.3104	88.4884	161.295	132.858	127.656	115.19	81.77	64.32	145.72	119.98	105.11	132.486	86.2507	162.905	123.526	116.84	66.96	147.27	94.74		6600	YER152C
YDR178W	91.45	818281	70.85	818650	TRUE	18.17	818281	-25.17	818650	TRUE	88.5467	104.577	9.79864	44.819	49.9337	55.5671	0.0623832	7.10154	0.530187	-4.97	818246	-6.64	818652	TRUE	1.9		137.5	93.3895	98.258	167.407	132.596	136.718	123.8	65.79	71.33	153.14	108.55	111.88	122.463	58.5283	153.211	123.741	106.29	28.11	138.27	107.97		6608	YER151C
YDR179C	82.16	819161	70.85	818650	TRUE	25.23	818932	30.83	818651	FALSE	88.5467	89.585	44.819	9.79864	40.4115	18.4322	0.45028	7.10154	3.59589	-5.36	818888	-1.93	818494	FALSE	0.2		122.61	82.4683	65.2295	152.542	120.355	107.258	115.11	69.78	54.2	143.77	109.81	97.51	122.463	86.337	153.211	123.741	106.29	71.44	138.27	107.97		6618	YER150W
YDR179W-A	82.32	819814	80.48	820866	TRUE	14.63	820388	8.68	821224	TRUE	94.9509	93.6289	33.5889	40.7661	36.3618	34.7972	0.321483	7.62773	2.62917	-6.13	820119	-6.42	821190	TRUE			126.628	80.0639	79.0169	156.57	119.374	118.786	115.55	61.16	62.35	145.66	102.68	104.36	128.147	78.3585	158.272	122.592	113.1	58.37	142.66	109.33		6630	YER149C
YDR180W	77.15	822615	81.74	825783	FALSE	10.95	822119	12.9	825830	FALSE	90.4545	93.4095	19.8341	28.7202	38.9601	33.1735	0.14563	7.0283	1.28778	-7.62	822165	-4.41	825877	FALSE	0.7		126.3	82.0766	77.7916	156.14	120.88	117.916	111.07	58.11	50.27	141.79	100.42	94.22	124.018	66.2542	154.456	113.113	115.6	59.98	146.29	104.1		6631	YER148W
YDR181C	85.98	827284	81.74	825783	TRUE	27.81	825905	17.24	825771	TRUE	90.4545	97.9501	28.7202	19.8341	50.64	31.117	0.268074	7.0283	2.17089	-4.41	827343	-4.38	825790	FALSE	0.3		130.441	91.8994	76.8286	159.943	129.11	117.933	118.3	71.66	57.52	146.31	112.24	100.44	124.018	73.1602	154.456	113.113	115.6	62.91	146.29	104.1		6633	YER147C
YDR182W	81.45	827743	84.78	829072	FALSE	10.23	829028	20.74	829052	FALSE	90.2417	97.6825	38.9807	35.2739	44.7063	41.0379	0.448947	7.36232	3.59558	-7.62	829030	-2.9	829116	FALSE	1.2		130.314	87.8552	84.7376	159.941	126.687	124.083	113.44	57.68	65.8	142.43	100.07	105.62	123.39	82.0407	153.457	118.35	118.52	67.1	149.11	111.96		6644	YER146W
YDR182W-A	84.78	829159	76.43	829557	TRUE	23.15	829345	8.14	829457	TRUE	85.6394	95.9368	23.512	23.7288	46.7261	41.9991	0.231422	6.97685	1.90612	-4.95	829334	-6.64	829442	TRUE			128.767	89.7666	85.5402	158.585	128.336	124.756	117.66	69.52	72.57	147.46	111.18	113.01	119.201	68.6926	149.624	108.736	109.36	56.55	139.18	96.84		6650	YER145C
YDR183C-A	77.85	830581	81.1	830272	FALSE	6.09	830538	20.62	830387	FALSE	97.2822	85.4564	33.7285	40.8164	16.3154	32.3487	0.354959	8.0814	2.99165	-6.37	830581	-4.41	830302	FALSE		Dubious	119.125	63.0345	75.7676	149.574	105.069	114.742	111.57	54.52	64.71	142.12	97.95	105.9	131.034	79.8307	161.666	121.297	114	68.6	143.82	110.52		6652	YER144C
YDR183W	81.1	830272	81.1	830272	FALSE	26.31	830013	29.39	830389	FALSE	97.2822	93.331	40.8164	33.7285	46.5465	30.7774	0.444545	8.0814	3.53372	-3.88	829984	-2.35	830318	FALSE	0.3		125.963	88.6681	75.6637	155.576	126.626	116.047	113.62	71.29	57.18	143.26	111.72	99.94	131.034	84.547	161.666	121.297	114	76.19	143.82	110.52		6659	YER143W
YDR185C	80.54	832468	81.65	831837	FALSE	17.77	831934	-18.32	831735	TRUE	91.2935	103.931	20.6937	28.9766	51.1357	44.8034	0.189882	7.33853	1.57621	-3.26	832163	-9.88	831691	TRUE	0.2		136.376	94.1599	89.1977	165.82	132.943	129.191	114.49	63.86	63.75	144.82	105.24	105.47	124.751	66.9205	155.098	108.435	115.69	35.04	146.53	82.66		6663	YER142C
YDR186C	79.9	833052	75.66	832495	TRUE	22.19	835005	6.15	832756	TRUE	92.0737	101.268	30.2306	28.0388	51.4457	41.5942	0.290775	7.33336	2.3761	-4.85	833600	-9.88	832719	TRUE	1		133.518	93.3844	86.2894	162.817	131.191	126.543	112.22	67.84	59.3	141.42	108.46	101.97	126.154	75.4855	157.063	116.174	109.54	53.09	140.12	94.93		6664	YER141W
YDR187C	86.36	836364	86.44	835750	FALSE	32.4	836314	0.07	835651	TRUE	108.997	110.637	46.2723	58.7446	56.2212	64.626	0.454613	8.77711	3.70712	-3.12	836400	-9.88	835640	TRUE		Dubious	142.824	98.6482	107.202	172.092	136.911	145.633	118.11	75.76	83.4	146.78	114.76	124.75	142.074	91.428	172.135	132.095	119.72	51.39	149.89	96.81		6666	YER140W
YDR188W	80.5	838056	67.23	838099	TRUE	35.69	838040	2.5	838168	TRUE	86.4249	111.473	33.0268	21.9951	62.4116	56.4569	0.295813	6.78205	2.43373	-5.19	837044	-6.34	838145	TRUE	5.7		143.609	104.903	99.4391	172.813	143.234	138.165	116.91	77.76	54.68	147.59	115.62	98.92	119.554	75.6548	149.589	109.875	100.37	49.47	129.88	87.71		6681	YHL009W-B
YDR189W	83.54	839859	69.44	840460	TRUE	17.11	839215	2.09	840562	TRUE	85.7908	99.2772	23.481	24.5198	47.9778	38.7165	0.215399	6.85535	1.78634	-8.6	839366	-7.62	840563	FALSE	0.9		131.786	90.1708	83.4949	161.302	128.192	123.789	116.57	64.82	56.72	146.08	106.8	99.47	119.974	69.0411	150.954	109.915	104.08	52.23	135.29	92.1		6688	YER137C
YDR190C	87.8	841432	69.44	840460	TRUE	24.07	841070	2.57	840460	TRUE	85.7908	100.892	24.5198	23.481	51.7287	42.5312	0.250094	6.85535	2.10681	-3.37	840609	-6.01	840508	TRUE	4.4		133.426	94.2874	86.3554	162.976	132.661	125.839	120.13	70.1	59.35	149.46	111.46	103.32	119.974	69.4983	150.954	109.915	104.08	49.79	135.29	92.1		6690	YER136W
YDR191W	85.73	843437	71.55	843487	TRUE	25.5	843247	-0.66	843519	TRUE	79.7104	102.084	15.0983	28.49	50.1104	42.7052	0.0647934	6.21711	0.578926	-5.03	842585	-6.42	843554	TRUE	0.4		134.578	92.8471	86.9648	164.078	131.337	126.837	117.93	71.75	66.32	147	112.13	108.39	113.554	61.5809	144.209	109.966	106.17	47.88	137.48	98.67		6696	YER134C
YDR192C	88.4	844155	71.55	843487	TRUE	31.85	843923	14.07	843483	TRUE	79.7104	107.598	28.49	15.0983	54.7978	50.4975	0.234463	6.21711	1.89066	-3.79	843901	-5.15	843483	TRUE	0.2		140.418	97.6762	94.4032	170.262	136.338	133.999	120.98	77.18	74.2	150.53	117.95	115.41	113.554	71.3931	144.209	109.966	106.17	58.7	137.48	98.67		6704	YER133W
YDR193W	87.07	844932	72.58	845792	TRUE	16.3	844935	6.36	845327	TRUE	91.5108	105.72	30.5182	35.3482	50.2856	55.6814	0.297512	7.42589	2.44438	-3.26	844778	-8.6	844982	TRUE		Dubious	138.501	94.3164	97.9969	168.164	133.765	136.101	119.89	63.3	78.57	149.52	105.49	116.3	124.906	75.6032	155.198	118.311	107.19	53.61	138.51	96.5		6708	YER133W
YDR194C	79.8	846115	72.58	845792	TRUE	11.45	846765	8.22	845777	TRUE	91.5108	94.9726	35.3482	30.5182	43.5304	33.4043	0.34964	7.42589	2.86406	-6.34	846811	-9.88	845416	TRUE	2.5		127.673	86.0438	77.9764	157.369	124.349	118.105	112.59	58.61	42.96	142.31	100.37	87.54	124.906	79.0187	155.198	118.311	107.19	54.76	138.51	96.5		6710	YER132C
YDR194W-A	84.6	848198	84.53	848481	TRUE	25.96	848168	27.66	848413	FALSE	98.0253	90.755	46.8964	37.363	36.0831	37.6439	0.479708	7.95345	3.87769	-4.36	848131	-4.81	848423	TRUE			123.232	79.4855	80.6225	152.845	118.58	119.586	116.72	71.28	67.72	145.84	112.01	108.33	130.749	89.9309	160.457	122.181	117.72	74.29	147.81	102.63		6721	YER131W
YDR195W	80.33	850195	72.24	850214	TRUE	24.89	848661	8.92	850263	TRUE	74.914	97.7476	28.5615	24.3261	47.2435	32.9603	0.254133	5.57027	2.11933	-4.41	849715	-4.38	850244	FALSE	0.6		130.78	89.3096	78.7436	160.753	127.209	119.926	114.89	70.72	47.12	144	111.9	92.47	107.933	70.6744	137.832	108.226	105.1	55.18	134.86	102.79		6723	YER130C
YDR196C	75.49	850270	72.24	850214	TRUE	26.12	850276	15.64	850209	TRUE	74.914	96.9815	24.3261	28.5615	50.1844	35.3967	0.166133	5.57027	1.5556	-5.36	850813	-2.9	850256	FALSE	2.1		129.304	91.9085	79.7468	158.718	129.6	119.742	107.66	68.21	56.23	138.18	106.81	97.55	107.933	68.5163	137.832	108.226	105.1	61.57	134.86	102.79		6727	YER129W
YDR197W	77.27	852370	77.42	852394	FALSE	23.86	852382	23.57	852394	TRUE	96.3995	95.6548	42.4242	40.5946	41.6961	35.7385	0.380511	7.73234	3.18197	-6.37	852276	-4.17	852510	FALSE	0.3		128.338	84.6359	80.1546	157.981	123.27	120.098	110.61	67.58	57.05	140.81	106.87	99.91	129.23	85.622	159.031	122.983	110.65	66.65	140.74	102.51		6732	YER128W
YDR198C	77.74	852590	77.42	852394	TRUE	0.48	853611	16.61	852394	FALSE	96.3995	95.5206	40.5946	42.4242	41.8708	35.7088	0.357591	7.73234	2.97197	-6.64	853247	-3.2	852501	FALSE	0.4		128.158	84.9766	80.0448	157.778	123.784	119.912	110.76	50.33	59.47	140.67	94.99	101.68	129.23	83.9498	159.031	122.983	110.65	61.87	140.74	102.51		6736	YER127W
YDR201W	83.6	856800	72.84	856856	TRUE	28.41	856809	-1.53	856867	TRUE	77.8184	100.63	10.552	29.0389	53.196	35.638	-0.00917647	6.18129	-0.0418824	-2.35	856454	-7.62	856823	TRUE	1.2		133.32	95.4524	80.6051	162.938	133.441	120.976	117.67	74.16	53.38	148.41	113.23	96.34	111.895	57.3681	142.754	109.516	107.28	47.43	138.38	102.95		6741	YER126C
YDR202C	79.99	856894	72.84	856856	TRUE	28.91	857628	19.53	856829	TRUE	77.8184	96.511	29.0389	10.552	46.274	35.7757	0.314941	6.18129	2.50965	-3.37	857551	-2.9	856864	FALSE	0.4		129.06	88.4496	80.476	158.63	126.457	120.72	112.77	73.82	61.69	143.11	113.27	103.06	111.895	71.4125	142.754	109.516	107.28	63.49	138.38	102.95		6745	YER125W
YDR203W	90.53	857779	84.38	858019	TRUE	25.77	857775	25.37	858027	TRUE	92.5111	98.9771	42.3432	32.2662	34.6938	48.7797	0.422086	7.48957	3.4054	-4.77	857730	-3.88	857996	FALSE		Dubious	131.437	80.2729	90.6713	160.85	121.191	128.434	123.24	72.16	80.91	152.18	113.2	119.73	125.629	85.1558	155.675	116.31	116.76	70.02	146.12	105.35		6751	YER124C
YDR204W	92.96	858632	84.38	859229	TRUE	30.98	858439	28.48	859230	TRUE	93.4375	106.188	41.524	44.131	56.9572	49.0948	0.395123	7.53192	3.21143	-5.39	858452	-5.36	859188	FALSE	0.4		138.996	99.4456	92.8535	168.817	137.763	132.306	125.66	78.04	72.46	155.21	119.75	113.15	126.182	85.24	155.896	124.378	117.96	73.91	148.04	117.69		6757	YER123W
YDR205W	80.42	860092	76.62	861887	TRUE	2.5	860552	9.31	861817	FALSE	92.6383	99.2451	32.2248	28.1697	37.8028	47.5496	0.297421	7.43039	2.4454	-7.62	860928	-6.37	861809	FALSE	0.3		131.874	82.4819	90.1918	161.495	122.666	128.602	113.49	53.08	66.69	143.45	96.8	108.7	125.998	76.8116	156.262	114.155	109.38	56.77	138.85	93.01		6760	YER122C
YDR206W	83.62	863513	58.36	864902	TRUE	16.8	862139	-16.07	865005	TRUE	75.269	99.788	8.1462	23.2829	43.1064	38.6324	0.0601639	5.97515	0.475836	-6.34	863020	-9.88	864992	TRUE	0.8		132.751	86.7689	83.162	162.678	126.082	123.237	116.75	64.34	55.08	146.77	107.02	99.93	109.091	55.3474	139.709	105.067	93.6	35.55	125.43	92.93		6766	YER120W
YDR207C	84.35	865008	58.36	864902	TRUE	31.84	865777	9.01	864921	TRUE	75.269	108.146	23.2829	8.1462	57.8002	47.0306	0.221508	5.97515	1.81292	-7.28	866133	-4.38	864962	FALSE	0.3		140.692	99.4556	92.1984	170.292	137.061	132.927	118.3	75.54	32.51	150.18	112.25	82.8	109.091	66.36	139.709	105.067	93.6	53.25	125.43	92.93		6770	YER119C
YDR208W	80.45	869713	71.79	870620	TRUE	14.79	869651	-34.78	870668	TRUE	96.157	98.6629	28.3423	41.2836	45.9674	39.234	0.284367	7.77266	2.34932	-7.62	869673	-9.88	870708	TRUE	0.8		131.174	88.5283	83.809	160.682	126.876	123.905	112.45	63.21	59.79	141.24	105.54	103.1	130.254	74.3164	161.191	124.094	106.52	20.87	137.94	102.17		6775	YER118C
YDR209C	85.43	871356	71.79	870620	TRUE	12.16	871034	12.06	871022	TRUE	96.157	98.4217	41.2836	28.3423	37.6439	47.266	0.412553	7.77266	3.35578	-6.64	871327	-7.62	871012	TRUE	0.4	Dubious	130.983	82.1988	89.9768	160.518	122.364	128.34	118.8	61.85	64.48	149.05	104.16	106.92	130.254	84.8604	161.191	124.094	106.52	61.76	137.94	102.17		6778	YER117W
[truncated: 4,864 more rows]
[truncated: 49 more columns]
