# Supplementary material for: Stability of mRNA/DNA and DNA/DNA Duplexes Affects mRNA Transcription
Source: PLoS One. 2007 Mar 14;2(3):e290. doi: 10.1371/journal.pone.0000290 (PMC1808433; doi:10.1371/journal.pone.0000290)
Supplement: Table S6 — Comparison between delta G average of the overlapping ORF couples in sense and antisense RNA/DNA dupexes (0.07 MB ZIP) [file pone.0000290.s007.zip]

Archive with 1 entries (1 files):
- TableS6.xls
