# Supplementary material for: Stability of mRNA/DNA and DNA/DNA Duplexes Affects mRNA Transcription
Source: PLoS One. 2007 Mar 14;2(3):e290. doi: 10.1371/journal.pone.0000290 (PMC1808433; doi:10.1371/journal.pone.0000290)
Supplement: Table S6 — Comparison between delta G average of the overlapping ORF couples in sense and antisense RNA/DNA dupexes (0.07 MB ZIP) [file pone.0000290.s007.zip › TableS6.xls]

## Sheet: Sheet1
Table :Comparison between ΔGavg of the overlapping ORF couples in sense and antisense RNA/DNA dupexes
ORF1: name of the first ORF in the overlapping couple
type ORF1: type of the first ORF in the overlapping couple: dubious or validated (verified and uncharacterized)
ORF2: name of the second ORF in the overlapping couple
type ORF2: type of the second ORF in the overlapping couple: dubious or validated (verified and uncharacterized)
ORF1_gene_anti_Avg_G: deltaG average in antisense RNA/DNA duplex of ORF1
ORF1_gene_sense_Avg_G: deltaG average in sense mRNA/DNA duplex of ORF1
ORF1 sense_anti: difference between Gavr of sense and Gavr of antisense
ORF2_gene_anti_Avg_G: deltaG average in antisense RNA/DNA duplex of ORF2
ORF2_gene_sense_Avg_G: deltaG average in sense mRNA/DNA duplex of ORF2
ORF2 sense_anti: difference between Gavr of sense and Gavr of antisense
ORF1 ani>ORF2 anti: comparison between Gavr in antisense RNA/DNA duplexes of ORF1 and ORF2
ORF2 sense>ORF1_sense: comparison between Gavr in sense RNA/DNA duplexes of ORF1 and ORF2
J>F: comparison between thermodynamic stability of the sense/antisense duplexes in the validated and in dubious ORFs
ORF1	type ORF1	ORF2	type ORF2	ORF1_gene_anti_Avg_G	ORF1_gene_sense_AvgG	ORF1 sense_anti	ORF2_gene_anti_Avg_G	ORF2_gene_sense_AvgG	ORF2sence_anti	ORF1 ani>ORF2 anti	ORF2 sense>ORF1_sense	J>F
YAL004W	Dubious	YAL005C	Validated	53.1196	52.5278	-0.591759	50.4321	54.8664	4.43432	TRUE	TRUE	TRUE
YAL016C-A	Dubious	YAL016W	Validated	59.5793	39.7428	-19.8365	41.9381	42.8257	0.887579	TRUE	TRUE	TRUE
YAL019W-A	Dubious	YAL020C	Validated	73.3433	60.8838	-12.4596	69.0243	78.2352	9.21086	TRUE	TRUE	TRUE
YAL026C-A	Dubious	YAL026C	Validated	28.507	38.9936	10.4866	40.1307	42.8615	2.73082	FALSE	TRUE	FALSE
YAL027W	Validated	YAL026C	Validated	37.7433	47.719	9.97565	40.1307	42.8615	2.73082	FALSE	FALSE	FALSE
YAL031W-A	Dubious	YAL031C	Validated	53.5153	36.855	-16.6604	42.8694	49.5439	6.67452	TRUE	TRUE	TRUE
YAL034C-B	Dubious	YAL034W-A	Validated	35.9888	36.4495	0.460763	33.3487	52.5582	19.2095	TRUE	TRUE	TRUE
YAL037C-B	Dubious	YAL038W	Validated	57.8426	55.8703	-1.97233	54.8401	57.7083	2.86824	TRUE	TRUE	TRUE
YAL042C-A	Dubious	YAL042W	Validated	65.0921	57.9293	-7.16278	61.1722	64.4	3.22777	TRUE	TRUE	TRUE
YAL045C	Dubious	YAL044W-A	Validated	62.3646	53.7134	-8.6512	54.138	61.3469	7.20895	TRUE	TRUE	TRUE
YAL047W-A	Dubious	YAL048C	Validated	43.9813	33.8262	-10.1552	44.4834	48.2139	3.7305	FALSE	TRUE	TRUE
YAL056C-A	Dubious	YAL058W	Validated	48.1778	46.1983	-1.97949	48.2401	55.1948	6.95471	FALSE	TRUE	TRUE
YAL059C-A	Dubious	YAL059W	Validated	53.2363	34.012	-19.2243	37.2885	56.0073	18.7189	TRUE	TRUE	TRUE
YAL068W-A	Dubious	YAL069W	Dubious	41.9526	38.7178	-3.23482	59.5376	52.599	-6.9386	FALSE	TRUE	FALSE
YAR019W-A	Dubious	YAR019C	Validated	55.7804	56.8298	1.04945	44.75	47.124	2.37401	TRUE	FALSE	TRUE
YAR030C	Dubious	YAR029W	Validated	42.9711	35.2128	-7.7583	37.057	45.4138	8.3568	TRUE	TRUE	TRUE
YAR030C	Dubious	YAR031W	Validated	42.9711	35.2128	-7.7583	41.0509	44.1407	3.08983	TRUE	TRUE	TRUE
YAR073W	Validated	YAR075W	Validated	49.1433	53.3302	4.18683	47.7199	48.0596	0.339726	TRUE	FALSE	FALSE
YBL006W-A	Dubious	YBL006C	Validated	62.0815	66.647	4.56547	59.0365	65.6597	6.62326	TRUE	FALSE	TRUE
YBL012C	Dubious	YBL011W	Validated	59.337	50.8034	-8.53368	47.4081	53.2423	5.83418	TRUE	TRUE	TRUE
YBL039C-A	Dubious	YBL039C	Validated	45.9536	42.9127	-3.04083	42.2285	48.7336	6.50507	TRUE	TRUE	TRUE
YBL053W	Dubious	YBL052C	Validated	61.2645	23.7008	-37.5637	29.1777	45.4265	16.2488	TRUE	TRUE	TRUE
YBL062W	Dubious	YBL061C	Validated	46.7937	27.1003	-19.6934	39.6751	50.5885	10.9134	TRUE	TRUE	TRUE
YBL065W	Dubious	YBL066C	Validated	46.1376	40.5711	-5.56649	44.6079	48.5104	3.9024	TRUE	TRUE	TRUE
YBL068W-A	Dubious	YBL069W	Validated	36.7608	45.2476	8.48675	42.7996	49.2084	6.40886	FALSE	TRUE	FALSE
YBL070C	Dubious	YBL069W	Validated	48.9075	37.1159	-11.7916	42.7996	49.2084	6.40886	TRUE	TRUE	TRUE
YBL071C	Dubious	YBL071W-A	Validated	44.7742	42.6699	-2.10434	50.1404	56.1558	6.01542	FALSE	TRUE	TRUE
YBL073W	Dubious	YBL074C	Validated	53.7499	41.6857	-12.0642	37.6158	47.5001	9.88425	TRUE	TRUE	TRUE
YBL077W	Dubious	YBL076C	Validated	41.6019	32.5207	-9.08118	42.414	44.2255	1.81145	FALSE	TRUE	TRUE
YBL083C	Dubious	YBL082C	Validated	62.15	51.579	-10.571	63.713	56.2811	-7.43184	FALSE	TRUE	TRUE
YBL094C	Dubious	YBL095W	Validated	45.9628	43.3838	-2.57895	51.667	53.37	1.70299	FALSE	TRUE	TRUE
YBL096C	Dubious	YBL095W	Validated	52.0763	51.4413	-0.635016	51.667	53.37	1.70299	TRUE	TRUE	TRUE
YBL100C	Dubious	YBL099W	Validated	55.0501	50.0123	-5.03784	53.5772	49.7389	-3.83837	TRUE	FALSE	TRUE
YBL113W-A	Dubious	YBL113C	Validated	61.68	48.0038	-13.6762	55.1097	66.7851	11.6754	TRUE	TRUE	TRUE
YBR051W	Dubious	YBR050C	Validated	46.8302	33.9588	-12.8714	36.4021	47.8185	11.4164	TRUE	TRUE	TRUE
YBR064W	Dubious	YBR063C	Validated	34.537	29.0166	-5.52042	31.3681	39.39	8.02185	TRUE	TRUE	TRUE
YBR076C-A	Dubious	YBR076W	Validated	57.1921	33.3782	-23.8139	32.5523	43.2973	10.745	TRUE	TRUE	TRUE
YBR089C-A	Validated	YBR090C	Validated	43.3896	64.814	21.4244	50.17	57.2818	7.1118	FALSE	FALSE	FALSE
YBR089W	Dubious	YBR088C	Validated	44.7273	39.7823	-4.945	42.1428	44.0274	1.88458	TRUE	TRUE	TRUE
YBR099C	Dubious	YBR098W	Validated	39.5518	19.9516	-19.6001	31.1549	47.8807	16.7258	TRUE	TRUE	TRUE
YBR113W	Dubious	YBR112C	Validated	49.8911	45.0481	-4.84306	46.5605	61.3616	14.8011	TRUE	TRUE	TRUE
YBR116C	Dubious	YBR117C	Validated	48.1911	41.858	-6.33313	52.6213	56.5523	3.93099	FALSE	TRUE	TRUE
YBR121C-A	Dubious	YBR121C	Validated	41.6599	39.5745	-2.08535	42.1191	45.3115	3.19238	FALSE	TRUE	TRUE
YBR124W	Dubious	YBR123C	Validated	49.4502	40.4361	-9.01406	36.8064	49.2271	12.4207	TRUE	TRUE	TRUE
YBR126W-A	Dubious	YBR126W-B	Dubious	57.1641	64.8108	7.64667	64.7312	58.8397	-5.89146	FALSE	FALSE	FALSE
YBR131C-A	Dubious	YBR131W	Validated	34.5117	27.9151	-6.59656	36.8546	44.4883	7.63367	FALSE	TRUE	TRUE
YBR134W	Dubious	YBR133C	Validated	38.7301	41.0822	2.35209	44.8249	48.5005	3.67561	FALSE	TRUE	TRUE
YBR141W-A	Dubious	YBR141C	Validated	58.6674	52.9894	-5.67802	41.4243	52.2273	10.803	TRUE	FALSE	TRUE
YBR174C	Dubious	YBR175W	Validated	53.1123	52.4455	-0.666857	51.909	52.9731	1.06408	TRUE	TRUE	TRUE
YBR178W	Dubious	YBR177C	Validated	34.7787	40.6111	5.8324	46.9702	49.3396	2.36934	FALSE	TRUE	FALSE
YBR190W	Dubious	YBR191W	Validated	55.0436	64.4024	9.35885	39.5208	44.6262	5.10537	TRUE	FALSE	FALSE
YBR206W	Dubious	YBR205W	Validated	49.5307	52.6978	3.16713	46.5759	49.3281	2.75225	TRUE	FALSE	FALSE
YBR223W-A	Dubious	YBR223C	Validated	69.5245	72.0079	2.48342	45.7323	54.549	8.81672	TRUE	FALSE	TRUE
YBR224W	Dubious	YBR223C	Validated	49.093	37.2358	-11.8572	45.7323	54.549	8.81672	TRUE	TRUE	TRUE
YBR224W	Dubious	YBR225W	Validated	49.093	37.2358	-11.8572	39.5065	48.0786	8.57213	TRUE	TRUE	TRUE
YBR226C	Dubious	YBR225W	Validated	32.8307	38.9655	6.13472	39.5065	48.0786	8.57213	FALSE	TRUE	TRUE
YBR232C	Dubious	YBR233W	Validated	60.2799	46.5316	-13.7483	43.4618	52.7782	9.31646	TRUE	TRUE	TRUE
YBR266C	Dubious	YBR267W	Validated	63.6255	36.2824	-27.3431	44.0501	62.6923	18.6423	TRUE	TRUE	TRUE
YBR277C	Dubious	YBR278W	Validated	50.3577	33.4249	-16.9328	38.0037	55.9634	17.9597	TRUE	TRUE	TRUE
YBR300C	Dubious	YBR301W	Validated	53.2368	46.5666	-6.67016	61.5504	62.4874	0.936942	FALSE	TRUE	TRUE
YCL007C	Dubious	YCL005W-A	Validated	32.2905	53.8788	21.5882	59.3851	35.3134	-24.0717	FALSE	FALSE	FALSE
YCL022C	Dubious	YCL024W	Validated	61.7499	36.6663	-25.0835	38.2135	53.5978	15.3843	TRUE	TRUE	TRUE
YCL023C	Dubious	YCL024W	Validated	57.5405	42.6536	-14.8869	38.2135	53.5978	15.3843	TRUE	TRUE	TRUE
YCL041C	Dubious	YCL042W	Validated	55.2837	35.7707	-19.5131	58.3937	70.4737	12.0801	FALSE	TRUE	TRUE
YCL041C	Dubious	YCL043C	Validated	55.2837	35.7707	-19.5131	55.5805	58.0473	2.46682	FALSE	TRUE	TRUE
YCL042W	Validated	YCL040W	Validated	58.3937	70.4737	12.0801	60.2587	62.0687	1.81003	FALSE	FALSE	FALSE
YCL046W	Dubious	YCL045C	Validated	41.4959	54.0228	12.5269	41.7475	43.8483	2.10078	FALSE	FALSE	FALSE
YCL058C	Dubious	YCL058W-A	Validated	60.6606	31.9442	-28.7163	32.1277	65.5554	33.4277	TRUE	TRUE	TRUE
YCL065W	Dubious	YCL066W	Validated	47.7721	28.5795	-19.1926	38.4263	44.0679	5.64157	TRUE	TRUE	TRUE
YCR013C	Dubious	YCR012W	Validated	54.944	55.6676	0.723596	56.0847	56.2711	0.186395	FALSE	TRUE	FALSE
YCR038W-A	Dubious	YCR038C	Validated	52.8588	46.2436	-6.61524	40.4137	49.7636	9.34989	TRUE	TRUE	TRUE
YCR041W	Dubious	YCR040W	Validated	48.6914	32.3876	-16.3038	38.4263	44.0679	5.64157	TRUE	TRUE	TRUE
YCR041W	Dubious	YCR042C	Validated	48.6914	32.3876	-16.3038	35.9861	43.9842	7.99813	TRUE	TRUE	TRUE
YCR045W-A	Dubious	YCR045C	Validated	71.8207	61.8983	-9.92234	55.4019	61.3388	5.9369	TRUE	FALSE	TRUE
YCR047W-A	Dubious	YCR047C	Validated	71.1514	71.4207	0.269324	62.3824	72.9917	10.6093	TRUE	TRUE	TRUE
YCR049C	Dubious	YCR048W	Validated	73.4674	67.1238	-6.34353	64.252	60.8433	-3.40866	TRUE	FALSE	TRUE
YCR050C	Dubious	YCR048W	Validated	48.6783	64.6449	15.9666	64.252	60.8433	-3.40866	FALSE	FALSE	FALSE
YCR064C	Dubious	YCR063W	Validated	60.3757	44.2578	-16.1179	51.5703	68.231	16.6607	TRUE	TRUE	TRUE
YCR081C-A	Dubious	YCR081W	Validated	48.4968	39.0955	-9.40127	34.0135	39.1127	5.09919	TRUE	TRUE	TRUE
YCR087W	Dubious	YCR087C-A	Validated	62.2715	45.3973	-16.8742	45.5922	64.9826	19.3904	TRUE	TRUE	TRUE
YDL009C	Dubious	YDL010W	Validated	43.5912	25.8707	-17.7205	34.565	49.5477	14.9827	TRUE	TRUE	TRUE
YDL011C	Dubious	YDL010W	Validated	48.9112	35.1886	-13.7226	34.565	49.5477	14.9827	TRUE	TRUE	TRUE
YDL016C	Dubious	YDL017W	Validated	38.7418	30.5919	-8.14997	38.8615	46.7926	7.93112	FALSE	TRUE	TRUE
YDL022C-A	Dubious	YDL024C	Validated	57.0529	41.2578	-15.7951	43.8976	46.5751	2.6775	TRUE	TRUE	TRUE
YDL023C	Dubious	YDL022W	Validated	51.5947	44.6353	-6.95941	52.4564	54.0523	1.59594	FALSE	TRUE	TRUE
YDL025W-A	Dubious	YDL025C	Validated	56.8768	51.4918	-5.38495	42.9419	50.6966	7.75466	TRUE	FALSE	TRUE
YDL026W	Dubious	YDL027C	Validated	48.6069	42.2721	-6.33484	35.5454	37.9601	2.41474	TRUE	FALSE	TRUE
YDL032W	Dubious	YDL033C	Validated	56.5065	47.14	-9.36651	53.1691	59.7786	6.60954	TRUE	TRUE	TRUE
YDL034W	Dubious	YDL035C	Validated	55.0501	47.4923	-7.55783	34.4821	44.3066	9.8245	TRUE	FALSE	TRUE
YDL039C	Validated	YDL038C	Validated	52.898	47.6328	-5.2652	56.216	50.2221	-5.99382	FALSE	TRUE	FALSE
YDL041W	Dubious	YDL042C	Validated	62.2825	44.1865	-18.096	42.5397	48.0251	5.48546	TRUE	TRUE	TRUE
YDL050C	Dubious	YDL051W	Validated	47.4762	33.8245	-13.6517	38.2307	51.3338	13.1031	TRUE	TRUE	TRUE
YDL062W	Dubious	YDL063C	Validated	40.2855	38.9826	-1.30298	34.9802	41.1602	6.18001	TRUE	TRUE	TRUE
YDL068W	Dubious	YDL069C	Validated	52.4062	27.8363	-24.5699	24.6217	42.1912	17.5695	TRUE	TRUE	TRUE
YDL071C	Dubious	YDL070W	Validated	61.672	42.6826	-18.9894	31.4428	46.3247	14.8819	TRUE	TRUE	TRUE
YDL086C-A	Dubious	YDL086W	Validated	60.2153	58.2946	-1.92062	57.6582	56.5584	-1.09979	TRUE	FALSE	TRUE
YDL094C	Dubious	YDL093W	Validated	36.0604	37.2149	1.15457	48.4962	41.638	-6.85817	FALSE	TRUE	FALSE
YDL096C	Dubious	YDL095W	Validated	63.3354	60.8474	-2.48798	54.0003	48.4858	-5.51446	TRUE	FALSE	FALSE
YDL118W	Dubious	YDL119C	Validated	55.0739	44.1991	-10.8748	44.5033	48.866	4.36265	TRUE	TRUE	TRUE
YDL151C	Dubious	YDL150W	Validated	63.679	41.1133	-22.5657	39.6286	60.9729	21.3443	TRUE	TRUE	TRUE
YDL152W	Dubious	YDL153C	Validated	47.4163	32.3539	-15.0623	31.0257	53.6445	22.6188	TRUE	TRUE	TRUE
YDL158C	Validated	YDL159W	Validated	35.671	21.0798	-14.5912	38.1748	47.4322	9.25738	FALSE	TRUE	TRUE
YDL159C-B	Dubious	YDL159W	Validated	49.5438	36.9162	-12.6276	38.1748	47.4322	9.25738	TRUE	TRUE	TRUE
YDL162C	Dubious	YDL161W	Validated	52.6238	43.7575	-8.86633	38.4275	59.3003	20.8728	TRUE	TRUE	TRUE
YDL163W	Dubious	YDL164C	Validated	53.5768	48.981	-4.59581	42.2295	49.9524	7.7229	TRUE	TRUE	TRUE
YDL172C	Dubious	YDL173W	Validated	57.992	36.6513	-21.3407	44.9542	60.4788	15.5246	TRUE	TRUE	TRUE
YDL185C-A	Dubious	YDL185W	Validated	41.7446	23.9318	-17.8129	49.1782	46.9248	-2.25337	FALSE	TRUE	TRUE
YDL187C	Dubious	YDL186W	Validated	53.9167	40.6557	-13.261	46.5113	56.4587	9.94736	TRUE	TRUE	TRUE
YDL221W	Dubious	YDL220C	Validated	64.4034	53.9998	-10.4036	48.9825	54.4193	5.43676	TRUE	TRUE	TRUE
YDL228C	Dubious	YDL229W	Validated	53.4202	49.574	-3.84626	50.5213	52.1009	1.57963	TRUE	TRUE	TRUE
YDR008C	Dubious	YDR007W	Validated	48.0841	41.8167	-6.26746	49.0931	51.7849	2.69178	FALSE	TRUE	TRUE
YDR048C	Dubious	YDR049W	Validated	37.4012	25.5055	-11.8957	35.9253	52.1628	16.2376	TRUE	TRUE	TRUE
YDR053W	Dubious	YDR052C	Validated	57.6906	36.5818	-21.1088	32.1546	51.4672	19.3126	TRUE	TRUE	TRUE
YDR094W	Dubious	YDR093W	Validated	61.2751	68.9919	7.71688	46.0056	49.3929	3.38731	TRUE	FALSE	FALSE
YDR095C	Dubious	YDR094W	Dubious	64.9192	62.2107	-2.70849	61.2751	68.9919	7.71688	TRUE	TRUE	TRUE
YDR112W	Dubious	YDR111C	Validated	54.4898	37.1378	-17.352	47.2455	51.6673	4.4218	TRUE	TRUE	TRUE
YDR114C	Dubious	YDR115W	Validated	49.0219	35.6638	-13.3581	49.5121	52.9703	3.45818	FALSE	TRUE	TRUE
YDR118W-A	Dubious	YDR118W	Validated	34.6628	46.4147	11.7519	34.3303	41.5337	7.20331	TRUE	FALSE	FALSE
YDR136C	Dubious	YDR137W	Validated	41.5596	39.0624	-2.49723	32.9205	44.2293	11.3088	TRUE	TRUE	TRUE
YDR149C	Dubious	YDR150W	Validated	52.3178	28.8595	-23.4583	35.3007	51.8856	16.5849	TRUE	TRUE	TRUE
YDR154C	Dubious	YDR155C	Validated	54.3211	51.1321	-3.18892	61.8735	58.9221	-2.95139	FALSE	TRUE	TRUE
YDR157W	Dubious	YDR156W	Validated	38.2853	27.1077	-11.1776	62.4846	69.0538	6.56923	FALSE	TRUE	TRUE
YDR183C-A	Dubious	YDR184C	Validated	32.3487	16.3154	-16.0333	29.7984	43.8392	14.0408	TRUE	TRUE	TRUE
YDR187C	Dubious	YDR188W	Validated	64.626	56.2212	-8.40476	56.4569	62.4116	5.95476	TRUE	TRUE	TRUE
YDR193W	Dubious	YDR192C	Validated	55.6814	50.2856	-5.39586	50.4975	54.7978	4.30035	TRUE	TRUE	TRUE
YDR199W	Dubious	YDR200C	Validated	47.4409	23.2229	-24.218	31.6658	48.2904	16.6246	TRUE	TRUE	TRUE
YDR203W	Dubious	YDR202C	Validated	48.7797	34.6938	-14.0859	35.7757	46.274	10.4983	TRUE	TRUE	TRUE
YDR209C	Dubious	YDR210W	Validated	47.266	37.6439	-9.62213	47.9732	54.1585	6.18531	FALSE	TRUE	TRUE
YDR230W	Dubious	YDR231C	Validated	64.8147	46.0182	-18.7965	52.8874	65.3266	12.4391	TRUE	TRUE	TRUE
YDR241W	Dubious	YDR240C	Validated	23.6502	34.7097	11.0595	37.2045	43.2037	5.99915	FALSE	TRUE	FALSE
YDR269C	Dubious	YDR270W	Validated	53.0194	41.8073	-11.2121	43.0965	45.7084	2.61188	TRUE	TRUE	TRUE
YDR271C	Dubious	YDR270W	Validated	40.7509	44.7267	3.97578	43.0965	45.7084	2.61188	FALSE	TRUE	FALSE
YDR290W	Dubious	YDR289C	Validated	36.4129	25.2817	-11.1312	30.1317	48.7326	18.6009	TRUE	TRUE	TRUE
YDR320W-B	Dubious	YDR320C-A	Validated	41.7943	33.5699	-8.22442	37.8318	53.4991	15.6673	TRUE	TRUE	TRUE
YDR327W	Dubious	YDR328C	Validated	61.0369	51.7976	-9.23927	49.2778	66.0297	16.7519	TRUE	TRUE	TRUE
YDR354C-A	Dubious	YDR354W	Validated	50.544	54.5778	4.03375	49.541	49.9649	0.423911	TRUE	FALSE	FALSE
YDR355C	Dubious	YDR356W	Validated	58.9236	41.9407	-16.983	20.3586	48.7763	28.4176	TRUE	TRUE	TRUE
YDR360W	Dubious	YDR359C	Validated	54.9086	40.6166	-14.2919	39.408	53.0545	13.6465	TRUE	TRUE	TRUE
YDR371C-A	Dubious	YDR371W	Validated	39.9388	29.3234	-10.6153	31.8716	41.8794	10.0077	TRUE	TRUE	TRUE
YDR396W	Dubious	YDR397C	Validated	54.1963	39.781	-14.4154	43.7158	53.3447	9.62899	TRUE	TRUE	TRUE
YDR401W	Dubious	YDR402C	Validated	54.6786	39.0087	-15.6699	39.0248	44.021	4.99621	TRUE	TRUE	TRUE
YDR413C	Dubious	YDR412W	Validated	56.5694	25.8976	-30.6719	27.911	55.5666	27.6556	TRUE	TRUE	TRUE
YDR417C	Dubious	YDR418W	Validated	54.7388	49.0764	-5.66242	47.4808	51.9442	4.46341	TRUE	TRUE	TRUE
YDR426C	Dubious	YDR425W	Validated	41.2053	22.9725	-18.2328	34.6401	42.3161	7.67602	TRUE	TRUE	TRUE
YDR431W	Dubious	YDR430C	Validated	42.147	33.8221	-8.3249	40.7588	46.8206	6.06175	TRUE	TRUE	TRUE
YDR433W	Dubious	YDR432W	Validated	69.1591	71.9454	2.78626	58.4706	63.4147	4.94405	TRUE	FALSE	TRUE
YDR442W	Dubious	YDR443C	Validated	52.1016	51.7176	-0.383919	39.4276	48.4475	9.01991	TRUE	FALSE	TRUE
YDR445C	Dubious	YDR444W	Validated	51.793	35.6978	-16.0952	41.6143	49.2264	7.61207	TRUE	TRUE	TRUE
YDR455C	Dubious	YDR456W	Validated	51.1732	51.2903	0.117087	48.0364	39.1808	-8.85555	TRUE	FALSE	FALSE
YDR464C-A	Dubious	YDR464W	Validated	59.8749	42.7448	-17.1301	33.1289	56.4968	23.3679	TRUE	TRUE	TRUE
YDR467C	Dubious	YDR466W	Validated	50.2693	37.4519	-12.8173	38.2517	49.794	11.5423	TRUE	TRUE	TRUE
YDR491C	Dubious	YDR492W	Validated	41.7154	44.1257	2.41028	51.2756	42.1403	-9.1353	FALSE	FALSE	FALSE
YDR509W	Dubious	YDR508C	Validated	36.8923	25.0016	-11.8906	49.3664	45.7095	-3.65689	FALSE	TRUE	TRUE
YDR510C-A	Dubious	YDR510W	Validated	49.7602	32.7188	-17.0414	45.4903	58.3019	12.8116	TRUE	TRUE	TRUE
YDR512C	Validated	YDR513W	Validated	43.6509	52.9697	9.31887	39.7231	44.5837	4.86065	TRUE	FALSE	FALSE
YDR521W	Dubious	YDR520C	Validated	51.5711	36.8294	-14.7417	35.9877	41.8109	5.82322	TRUE	TRUE	TRUE
YDR524C-A	Dubious	YDR525W	Dubious	47.1863	19.4361	-27.7502	48.1998	55.6731	7.47324	FALSE	TRUE	TRUE
YDR526C	Dubious	YDR527W	Validated	59.1579	32.9499	-26.208	34.7623	54.35	19.5877	TRUE	TRUE	TRUE
YDR537C	Dubious	YDR538W	Validated	48.3915	48.7287	0.337211	50.9902	49.1078	-1.88235	FALSE	TRUE	FALSE
YDR545C-A	Dubious	YDR545W	Validated	62.6623	49.1099	-13.5525	52.0151	58.2671	6.25198	TRUE	TRUE	TRUE
YEL008C-A	Dubious	YEL008W	Dubious	54.1103	55.7317	1.6214	55.0081	52.8387	-2.1694	FALSE	FALSE	FALSE
YEL009C-A	Dubious	YEL010W	Dubious	36.7787	39.9674	3.18868	34.0683	29.671	-4.39732	TRUE	FALSE	FALSE
YEL018C-A	Dubious	YEL018W	Validated	59.3946	34.2364	-25.1582	34.6346	58.2255	23.591	TRUE	TRUE	TRUE
YEL020C-B	Dubious	YEL020W-A	Validated	53.9368	30.4928	-23.4439	37.5461	57.1204	19.5742	TRUE	TRUE	TRUE
YEL030C-A	Dubious	YEL030W	Validated	42.901	41.1867	-1.71429	43.3127	50.3658	7.05314	FALSE	TRUE	TRUE
YEL032C-A	Dubious	YEL032W	Validated	59.4572	42.5289	-16.9283	49.9058	56.133	6.22725	TRUE	TRUE	TRUE
YEL034C-A	Dubious	YEL034W	Validated	54.4669	48.9391	-5.52786	52.121	55.615	3.49405	TRUE	TRUE	TRUE
YEL050W-A	Dubious	YEL050C	Validated	43.5449	30.8808	-12.6641	47.4172	55.5804	8.16321	FALSE	TRUE	TRUE
YEL053W-A	Dubious	YEL054C	Validated	56.2724	48.5057	-7.76664	46.1004	53.4216	7.32124	TRUE	TRUE	TRUE
YEL067C	Dubious	YEL066W	Validated	54.6676	46.9601	-7.70752	51.9607	64.9268	12.9661	TRUE	TRUE	TRUE
YEL075W-A	Dubious	YEL075C	Validated	54.6457	49.4336	-5.21211	36.0775	46.3867	10.3093	TRUE	FALSE	TRUE
YEL075W-A	Dubious	YEL076C	Validated	54.6457	49.4336	-5.21211	48.021	55.581	7.55995	TRUE	TRUE	TRUE
YEL076C	Validated	YEL076C-A	Validated	48.021	55.581	7.55995	48.7546	55.2278	6.47319	FALSE	FALSE	FALSE
YEL077W-A	Dubious	YEL077C	Validated	61.9256	48.0613	-13.8643	53.2926	61.9451	8.65257	TRUE	TRUE	TRUE
YER006C-A	Dubious	YER007W	Validated	29.9949	31.8877	1.89277	32.3086	39.9114	7.60283	FALSE	TRUE	TRUE
YER014W	Validated	YER014C-A	Validated	40.3742	52.9923	12.6181	52.4598	43.4837	-8.97607	FALSE	FALSE	FALSE
YER015W	Validated	YER014C-A	Validated	41.7296	43.9972	2.2676	52.4598	43.4837	-8.97607	FALSE	FALSE	FALSE
YER023C-A	Dubious	YER023W	Validated	56.4605	54.6376	-1.82291	54.0849	57.0928	3.00784	TRUE	TRUE	TRUE
YER038W-A	Dubious	YER039C	Validated	47.5866	57.4991	9.91249	57.2506	46.3031	-10.9474	FALSE	FALSE	FALSE
YER046W-A	Dubious	YER047C	Validated	47.8252	39.2816	-8.54361	39.4365	52.3154	12.879	TRUE	TRUE	TRUE
YER066C-A	Dubious	YER067W	Validated	42.1481	37.0995	-5.04864	37.3286	48.1376	10.809	TRUE	TRUE	TRUE
YER067C-A	Dubious	YER067W	Validated	48.7093	38.6215	-10.0878	37.3286	48.1376	10.809	TRUE	TRUE	TRUE
YER068C-A	Dubious	YER069W	Validated	45.6765	42.0111	-3.66544	45.4633	47.2752	1.81186	TRUE	TRUE	TRUE
YER076W-A	Dubious	YER076C	Validated	45.7832	38.863	-6.92023	55.1524	55.705	0.552629	FALSE	TRUE	TRUE
YER079C-A	Dubious	YER080W	Validated	52.5986	39.5248	-13.0737	34.6881	46.4802	11.7921	TRUE	TRUE	TRUE
YER084W-A	Dubious	YER085C	Validated	53.0498	35.5397	-17.5101	35.7633	51.6486	15.8853	TRUE	TRUE	TRUE
YER087C-A	Dubious	YER087W	Validated	54.9491	40.3099	-14.6392	38.0811	49.366	11.2849	TRUE	TRUE	TRUE
YER088C-A	Dubious	YER089C	Validated	60.3369	74.0702	13.7334	57.1656	63.6722	6.50659	TRUE	FALSE	FALSE
YER088C-A	Dubious	YER088W-B	Dubious	60.3369	74.0702	13.7334	75.1051	71.154	-3.95109	FALSE	FALSE	FALSE
YER088W-B	Dubious	YER089C	Validated	75.1051	71.154	-3.95109	57.1656	63.6722	6.50659	TRUE	FALSE	TRUE
YER090C-A	Dubious	YER090W	Validated	37.3652	43.0346	5.66933	42.9294	46.4355	3.50605	FALSE	TRUE	FALSE
YER097W	Dubious	YER098W	Validated	37.1811	39.0782	1.89706	32.4469	47.4683	15.0214	TRUE	TRUE	TRUE
YER107W-A	Dubious	YER107C	Validated	46.0279	36.4287	-9.59928	47.6134	53.4086	5.79528	FALSE	TRUE	TRUE
YER119C-A	Dubious	YER120W	Validated	39.5766	55.3563	15.7798	52.8981	60.541	7.64293	FALSE	TRUE	FALSE
YER133W-A	Dubious	YER134C	Validated	46.4241	34.4922	-11.9319	42.5197	50.1993	7.67961	TRUE	TRUE	TRUE
YER137W-A	Dubious	YER137C	Validated	48.1321	30.9982	-17.1339	31.7222	55.7655	24.0433	TRUE	TRUE	TRUE
YER145C-A	Dubious	YER146W	Validated	56.9016	50.8047	-6.09699	51.0056	59.475	8.46943	TRUE	TRUE	TRUE
YER147C-A	Dubious	YER148W	Validated	54.2004	41.3164	-12.884	41.5712	50.4014	8.83012	TRUE	TRUE	TRUE
YER148W-A	Dubious	YER149C	Validated	53.9818	34.0542	-19.9276	37.682	52.904	15.222	TRUE	TRUE	TRUE
YER152W-A	Dubious	YER152C	Validated	67.7401	59.5017	-8.23845	62.3257	66.174	3.84824	TRUE	TRUE	TRUE
YER152W-A	Dubious	YER153C	Validated	67.7401	59.5017	-8.23845	70.1121	76.5683	6.45624	FALSE	TRUE	TRUE
YER158W-A	Dubious	YER159C	Validated	60.3559	30.9	-29.4559	38.1598	63.2052	25.0454	TRUE	TRUE	TRUE
YER165C-A	Dubious	YER166W	Validated	49.159	34.8214	-14.3376	41.8231	46.8953	5.07219	TRUE	TRUE	TRUE
YER172C-A	Dubious	YER173W	Validated	53.0609	44.4801	-8.58076	37.0376	47.0786	10.041	TRUE	TRUE	TRUE
YER190C-A	Dubious	YER190W	Validated	76.1462	62.8501	-13.2961	53.3388	59.3688	6.03001	TRUE	FALSE	TRUE
YER190W	Validated	YER189W	Validated	53.3388	59.3688	6.03001	36.0555	46.416	10.3605	TRUE	FALSE	TRUE
YFL010C	Validated	YFL010W-A	Validated	62.433	67.5946	5.16157	52.5213	45.3138	-7.20744	TRUE	FALSE	FALSE
YFL012W-A	Dubious	YFL013C	Validated	45.7943	30.453	-15.3413	36.0662	53.1588	17.0926	TRUE	TRUE	TRUE
YFL013W-A	Dubious	YFL013C	Validated	58.8686	37.266	-21.6026	36.0662	53.1588	17.0926	TRUE	TRUE	TRUE
YFL015C	Dubious	YFL015W-A	Dubious	68.2004	46.3971	-21.8034	54.3816	61.3897	7.00818	TRUE	TRUE	TRUE
YFL021C-A	Dubious	YFL021W	Validated	55.9236	58.3822	2.45862	55.1127	58.0803	2.96761	TRUE	FALSE	TRUE
YFL031C-A	Dubious	YFL031W	Validated	30.681	45.6924	15.0114	53.4077	54.4218	1.01412	FALSE	TRUE	FALSE
YFL032W	Dubious	YFL031W	Validated	41.6469	39.7265	-1.9204	53.4077	54.4218	1.01412	FALSE	TRUE	TRUE
YFR009W-A	Dubious	YFR009W	Validated	31.9171	45.383	13.4659	41.2299	47.8267	6.59681	FALSE	TRUE	FALSE
YFR010W-A	Dubious	YFR011C	Validated	50.337	27.854	-22.483	31.3089	46.514	15.2051	TRUE	TRUE	TRUE
YFR034W-A	Dubious	YFR035C	Validated	41.1827	59.3045	18.1219	62.1907	46.5178	-15.6729	FALSE	FALSE	FALSE
YFR036W-A	Dubious	YFR037C	Validated	65.7311	41.0444	-24.6867	48.8484	63.2818	14.4333	TRUE	TRUE	TRUE
YFR052C-A	Dubious	YFR053C	Validated	40.6032	34.6504	-5.95284	47.6264	52.9032	5.2768	FALSE	TRUE	TRUE
YFR056C	Dubious	YFR055W	Validated	38.6419	30.0446	-8.59724	49.7475	51.8487	2.10113	FALSE	TRUE	TRUE
YGL014C-A	Dubious	YGL014W	Validated	51.7083	55.3717	3.6634	42.5128	46.788	4.27517	TRUE	FALSE	TRUE
YGL024W	Dubious	YGL025C	Validated	55.4265	35.551	-19.8754	51.4486	66.9381	15.4895	TRUE	TRUE	TRUE
YGL041C	Dubious	YGL041W-A	Dubious	53.453	30.6665	-22.7865	27.3388	53.6527	26.3139	TRUE	TRUE	TRUE
YGL042C	Dubious	YGL043W	Validated	54.5553	35.6426	-18.9127	38.3835	56.8172	18.4337	TRUE	TRUE	TRUE
YGL052W	Dubious	YGL051W	Validated	39.8216	48.0091	8.18748	48.0793	46.9641	-1.11523	FALSE	FALSE	FALSE
YGL063C-A	Dubious	YGL063W	Validated	61.4873	61.5133	0.0259333	62.0615	65.4359	3.37444	FALSE	TRUE	TRUE
YGL069C	Dubious	YGL068W	Validated	57.2723	51.4863	-5.78602	46.732	55.5933	8.8613	TRUE	TRUE	TRUE
YGL072C	Dubious	YGL073W	Validated	66.1031	47.7382	-18.3649	37.9353	51.4477	13.5124	TRUE	TRUE	TRUE
YGL074C	Dubious	YGL073W	Validated	56.927	40.1813	-16.7457	37.9353	51.4477	13.5124	TRUE	TRUE	TRUE
YGL102C	Dubious	YGL103W	Validated	52.8789	48.8196	-4.05928	44.3327	43.7174	-0.615276	TRUE	FALSE	TRUE
YGL109W	Dubious	YGL108C	Validated	52.9592	37.7105	-15.2488	31.7956	64.291	32.4954	TRUE	TRUE	TRUE
YGL123C-A	Dubious	YGL123W	Validated	60.404	47.7801	-12.6239	55.5896	57.5957	2.00603	TRUE	TRUE	TRUE
YGL132W	Dubious	YGL131C	Validated	42.1523	43.1279	0.975655	34.5383	45.7116	11.1733	TRUE	TRUE	TRUE
YGL149W	Dubious	YGL150C	Validated	65.0716	29.3092	-35.7625	35.929	50.7478	14.8189	TRUE	TRUE	TRUE
YGL152C	Dubious	YGL153W	Validated	55.0642	34.4809	-20.5833	36.0636	56.5189	20.4552	TRUE	TRUE	TRUE
YGL165C	Dubious	YGL166W	Validated	52.4672	46.8083	-5.65891	53.4078	65.3639	11.9561	FALSE	TRUE	TRUE
YGL168W	Validated	YGL167C	Validated	32.1739	36.6281	4.45414	40.542	43.7171	3.17508	FALSE	TRUE	FALSE
YGL177W	Dubious	YGL178W	Validated	40.0585	35.1584	-4.90006	39.2012	38.3587	-0.842441	TRUE	TRUE	TRUE
YGL182C	Dubious	YGL183C	Validated	38.5725	41.6788	3.1063	23.9558	49.0445	25.0887	TRUE	TRUE	TRUE
YGL199C	Dubious	YGL198W	Validated	62.5695	64.5907	2.02117	66.3281	61.6315	-4.69655	FALSE	FALSE	FALSE
YGL214W	Dubious	YGL213C	Validated	43.5752	41.9135	-1.6617	43.8406	43.8597	0.0191122	FALSE	TRUE	TRUE
YGL217C	Dubious	YGL216W	Validated	53.2322	43.3229	-9.90924	42.7832	54.3379	11.5547	TRUE	TRUE	TRUE
YGL218W	Dubious	YGL219C	Validated	46.6733	42.9924	-3.68095	42.2704	49.2198	6.94933	TRUE	TRUE	TRUE
YGL235W	Validated	YGL236C	Validated	68.0831	62.6813	-5.40177	56.0679	61.9836	5.9157	TRUE	FALSE	TRUE
YGL239C	Dubious	YGL238W	Validated	44.1913	39.9218	-4.26949	36.019	36.3044	0.285439	TRUE	FALSE	TRUE
YGR011W	Dubious	YGR010W	Validated	41.8048	39.7816	-2.02318	44.5328	49.263	4.73019	FALSE	TRUE	TRUE
YGR018C	Dubious	YGR017W	Validated	61.9484	47.1403	-14.8081	36.3603	51.7018	15.3414	TRUE	TRUE	TRUE
YGR022C	Dubious	YGR023W	Validated	49.8723	62.53	12.6577	52.9564	43.6113	-9.34516	FALSE	FALSE	FALSE
YGR031C-A	Dubious	YGR031W	Validated	63.4573	52.4863	-10.971	51.7404	62.0508	10.3104	TRUE	TRUE	TRUE
YGR064W	Dubious	YGR063C	Validated	53.0743	48.2576	-4.81669	60.8939	61.5192	0.625307	FALSE	TRUE	TRUE
YGR068W-A	Dubious	YGR068C	Validated	61.5823	49.775	-11.8073	49.8472	56.4163	6.56913	TRUE	TRUE	TRUE
YGR073C	Dubious	YGR074W	Validated	48.3162	32.7115	-15.6047	42.2751	56.6034	14.3283	TRUE	TRUE	TRUE
YGR075C	Validated	YGR074W	Validated	31.6878	40.5498	8.862	42.2751	56.6034	14.3283	FALSE	TRUE	TRUE
YGR114C	Dubious	YGR116W	Validated	56.402	29.3213	-27.0807	32.7574	47.2984	14.541	TRUE	TRUE	TRUE
YGR115C	Dubious	YGR116W	Validated	57.381	30.4996	-26.8814	32.7574	47.2984	14.541	TRUE	TRUE	TRUE
YGR137W	Dubious	YGR136W	Validated	57.1144	53.4729	-3.64152	50.4062	53.4643	3.05807	TRUE	FALSE	TRUE
YGR151C	Dubious	YGR152C	Validated	27.9456	48.1708	20.2252	37.0112	49.8831	12.8718	FALSE	TRUE	FALSE
YGR160W	Dubious	YGR159C	Validated	53.2613	38.3593	-14.902	46.3071	54.1856	7.87852	TRUE	TRUE	TRUE
YGR176W	Dubious	YGR177C	Validated	63.7335	62.4786	-1.25491	44.7592	47.5366	2.77738	TRUE	FALSE	TRUE
YGR182C	Dubious	YGR181W	Validated	34.4673	34.7728	0.30548	43.8965	60.0518	16.1552	FALSE	TRUE	TRUE
YGR190C	Dubious	YGR191W	Validated	45.0632	37.1513	-7.91189	51.3255	44.2149	-7.1106	FALSE	TRUE	TRUE
YGR219W	Dubious	YGR220C	Validated	50.0345	38.2046	-11.83	41.9449	50.1597	8.21481	TRUE	TRUE	TRUE
YGR226C	Dubious	YGR225W	Validated	46.2332	42.1183	-4.11488	40.4031	43.7949	3.39186	TRUE	TRUE	TRUE
YGR228W	Dubious	YGR229C	Validated	56.6661	12.0526	-44.6135	35.7072	53.3339	17.6267	TRUE	TRUE	TRUE
YGR242W	Dubious	YGR241C	Validated	54.9367	46.1565	-8.78023	44.1104	54.7663	10.6559	TRUE	TRUE	TRUE
YGR259C	Dubious	YGR260W	Validated	55.7575	51.8893	-3.86816	52.2374	46.7208	-5.51664	TRUE	FALSE	FALSE
YGR265W	Dubious	YGR264C	Validated	41.2833	28.8288	-12.4546	38.3247	42.056	3.73127	TRUE	TRUE	TRUE
YGR269W	Dubious	YGR268C	Validated	45.4404	50.3678	4.9274	62.4661	68.9281	6.46199	FALSE	TRUE	TRUE
YGR270C-A	Dubious	YGR270W	Validated	54.4187	30.2826	-24.136	34.7387	49.3277	14.589	TRUE	TRUE	TRUE
YGR290W	Dubious	YGR289C	Validated	46.7724	31.3801	-15.3923	47.9648	47.8954	-0.0694219	FALSE	TRUE	TRUE
YGR293C	Dubious	YGR294W	Validated	54.166	46.6528	-7.51327	61.338	62.7599	1.42196	FALSE	TRUE	TRUE
YGR296C-A	Dubious	YGR296W	Validated	76.1462	62.8501	-13.2961	51.3894	57.2669	5.87755	TRUE	FALSE	TRUE
YHL002C-A	Dubious	YHL002W	Validated	51.0373	40.6042	-10.4331	41.1404	53.5278	12.3874	TRUE	TRUE	TRUE
YHL005C	Dubious	YHL004W	Validated	46.0194	41.8899	-4.12952	49.5374	54.3223	4.78492	FALSE	TRUE	TRUE
YHL006W-A	Dubious	YHL007C	Validated	65.1152	49.8709	-15.2443	42.8005	54.822	12.0214	TRUE	TRUE	TRUE
YHL019W-A	Dubious	YHL019C	Validated	61.7107	49.5559	-12.1547	40.303	54.2799	13.9768	TRUE	TRUE	TRUE
YHL030W-A	Dubious	YHL031C	Validated	65.0934	50.8251	-14.2683	50.712	61.4301	10.7181	TRUE	TRUE	TRUE
YHL034W-A	Dubious	YHL034C	Validated	54.5843	42.0497	-12.5346	44.4717	58.1406	13.6688	TRUE	TRUE	TRUE
YHL046W-A	Dubious	YHL047C	Validated	45.312	31.3982	-13.9139	50.9636	46.2983	-4.66525	FALSE	TRUE	TRUE
YHL050W-A	Dubious	YHL050C	Validated	61.9421	49.3898	-12.5523	53.9571	62.5439	8.58678	TRUE	TRUE	TRUE
YHR022C	Validated	YHR021W-A	Validated	41.8425	39.3918	-2.45069	47.6006	23.8645	-23.7361	FALSE	FALSE	FALSE
YHR028W-A	Dubious	YHR028C	Validated	41.1026	35.87	-5.23259	39.7486	44.6349	4.8863	TRUE	TRUE	TRUE
YHR032C-A	Dubious	YHR032W-A	Dubious	54.4218	59.2732	4.85133	65.3561	63.0646	-2.2915	FALSE	TRUE	FALSE
YHR052W-A	Dubious	YHR053C	Validated	57.8876	37.1179	-20.7697	37.5235	60.2316	22.7081	TRUE	TRUE	TRUE
YHR054W-A	Dubious	YHR055C	Validated	57.8876	37.1179	-20.7697	37.5235	60.2316	22.7081	TRUE	TRUE	TRUE
YHR056W-A	Dubious	YHR056C	Validated	63.308	55.1981	-8.10991	33.572	38.2923	4.72029	TRUE	FALSE	TRUE
YHR063W-A	Dubious	YHR064C	Validated	51.4638	26.1384	-25.3254	45.8987	49.2364	3.33766	TRUE	TRUE	TRUE
YHR069C-A	Dubious	YHR070W	Validated	53.1517	45.7298	-7.4219	56.3301	60.6692	4.33907	FALSE	TRUE	TRUE
YHR070C-A	Dubious	YHR070W	Validated	64.4172	61.0469	-3.37034	56.3301	60.6692	4.33907	TRUE	FALSE	TRUE
YHR071C-A	Dubious	YHR072W	Validated	48.2871	39.5679	-8.71925	49.0801	51.3415	2.26141	FALSE	TRUE	TRUE
YHR073W-A	Dubious	YHR073W	Validated	54.6179	59.9889	5.37096	41.0907	50.0894	8.99869	TRUE	FALSE	TRUE
YHR131W-A	Dubious	YHR131C	Validated	46.06	46.5186	0.458618	44.6188	51.9577	7.3389	TRUE	TRUE	TRUE
YHR137C-A	Dubious	YHR137W	Validated	50.7359	51.8275	1.09157	47.4569	46.8366	-0.620331	TRUE	FALSE	FALSE
YHR165W-A	Dubious	YHR165C	Validated	66.107	51.0926	-15.0144	38.5789	47.219	8.64003	TRUE	FALSE	TRUE
YHR180C-B	Dubious	YHR180W-A	Dubious	35.602	56.6159	21.0139	51.1195	25.5376	-25.5819	FALSE	FALSE	FALSE
YHR182C-A	Dubious	YHR183W	Validated	49.477	52.7516	3.27462	54.1138	53.2248	-0.888993	FALSE	TRUE	FALSE
YHR193C-A	Dubious	YHR194W	Validated	54.0619	48.9346	-5.12731	50.5133	55.5304	5.01713	TRUE	TRUE	TRUE
YHR218W-A	Dubious	YHR219W	Validated	43.3333	60.8356	17.5023	53.8616	64.5767	10.7151	FALSE	TRUE	FALSE
YHR219C-A	Dubious	YHR219W	Validated	62.2285	49.1724	-13.0561	53.8616	64.5767	10.7151	TRUE	TRUE	TRUE
YIL020C-A	Dubious	YIL020C	Validated	50.0618	23.6438	-26.418	38.7718	47.899	9.12724	TRUE	TRUE	TRUE
YIL020C-A	Dubious	YIL021W	Validated	50.0618	23.6438	-26.418	43.2027	52.0084	8.80566	TRUE	TRUE	TRUE
YIL021C-A	Dubious	YIL021W	Validated	56.2062	44.3633	-11.8429	43.2027	52.0084	8.80566	TRUE	TRUE	TRUE
YIL029W-A	Dubious	YIL030C	Validated	50.8316	44.9791	-5.85255	44.2073	40.9737	-3.23357	TRUE	FALSE	TRUE
YIL030W-A	Dubious	YIL031W	Validated	34.6259	31.3889	-3.23705	31.6052	40.6813	9.07605	TRUE	TRUE	TRUE
YIL047C-A	Dubious	YIL047C	Validated	55.5815	52.4614	-3.12005	56.2459	50.8009	-5.445	FALSE	FALSE	FALSE
YIL058W	Dubious	YIL059C	Dubious	55.4721	48.528	-6.94418	55.5088	54.953	-0.555874	FALSE	TRUE	TRUE
YIL059C	Dubious	YIL060W	Validated	55.5088	54.953	-0.555874	49.929	47.9035	-2.02552	TRUE	FALSE	FALSE
YIL066W-A	Dubious	YIL067C	Validated	52.6239	41.1221	-11.5018	49.4149	51.3276	1.91272	TRUE	TRUE	TRUE
YIL068W-A	Dubious	YIL068C	Validated	49.3322	35.6559	-13.6764	32.6658	43.8255	11.1596	TRUE	TRUE	TRUE
YIL071W-A	Dubious	YIL071C	Validated	43.102	29.3722	-13.7298	30.9762	37.1809	6.20466	TRUE	TRUE	TRUE
YIL100C-A	Dubious	YIL100W	Dubious	60.4879	47.0427	-13.4452	50.0251	63.9761	13.9509	TRUE	TRUE	TRUE
YIL100W	Dubious		Validated	50.0251	63.9761	13.9509				TRUE	FALSE	FALSE
YIL105W-A	Dubious	YIL105C	Validated	49.1202	24.782	-24.3382	36.2285	46.534	10.3055	TRUE	TRUE	TRUE
YIL115W-A	Dubious	YIL115C	Validated	42.2581	28.3707	-13.8874	40.566	48.0004	7.43438	TRUE	TRUE	TRUE
YIL141W	Dubious	YIL140W	Validated	49.6339	44.0543	-5.57962	46.5068	47.5199	1.01307	TRUE	TRUE	TRUE
YIL142C-A	Dubious	YIL142W	Validated	59.8947	46.8107	-13.084	48.4152	56.1118	7.69657	TRUE	TRUE	TRUE
YIL156W-A	Dubious	YIL156W-B	Validated	50.3693	50.0169	-0.352388	44.2101	56.8194	12.6093	TRUE	TRUE	TRUE
YIL156W-A	Dubious	YIL157C	Validated	50.3693	50.0169	-0.352388	50.2061	57.2772	7.07116	TRUE	TRUE	TRUE
YIL171W-A	Dubious	YIL172C	Validated	50.697	43.3478	-7.34925	46.2937	54.1599	7.86611	TRUE	TRUE	TRUE
YIL177W-A	Dubious	YIL177C	Validated	61.8811	48.2854	-13.5957	51.5155	58.5296	7.01409	TRUE	TRUE	TRUE
YIR017W-A	Dubious	YIR017C	Validated	59.9591	40.7282	-19.2309	42.0058	61.4545	19.4486	TRUE	TRUE	TRUE
YIR020C-B	Dubious	YIR021W	Validated	46.4537	42.1454	-4.30826	45.9687	49.3919	3.4232	TRUE	TRUE	TRUE
YIR023C-A	Dubious	YIR023W	Validated	60.1946	30.0334	-30.1612	40.9331	51.0471	10.114	TRUE	TRUE	TRUE
YIR030W-A	Dubious	YIR031C	Validated	44.0426	38.8538	-5.1888	44.1274	50.0951	5.9678	FALSE	TRUE	TRUE
YIR036W-A	Dubious	YIR036C	Validated	55.0786	45.4245	-9.6541	61.0942	66.4542	5.35992	FALSE	TRUE	TRUE
YJL009W	Dubious	YJL008C	Validated	53.3189	41.8432	-11.4757	43.233	51.0158	7.78278	TRUE	TRUE	TRUE
YJL015C	Dubious	YJL016W	Validated	38.6685	32.556	-6.11253	41.9616	44.1596	2.19799	FALSE	TRUE	TRUE
YJL020W-A	Dubious	YJL020C	Validated	68.6293	45.7038	-22.9255	45.943	57.9292	11.9862	TRUE	TRUE	TRUE
YJL022W	Dubious	YJL023C	Validated	46.622	31.1367	-15.4853	30.4362	44.1715	13.7353	TRUE	TRUE	TRUE
YJL026C-A	Dubious	YJL026W	Validated	47.811	58.285	10.474	46.3893	51.0959	4.70659	TRUE	FALSE	FALSE
YJL032W	Dubious	YJL031C	Validated	41.1338	24.2471	-16.8867	28.7525	42.0525	13.3	TRUE	TRUE	TRUE
YJL064W	Dubious	YJL065C	Validated	63.4663	55.4141	-8.05215	53.2103	61.8639	8.65359	TRUE	TRUE	TRUE
YJL067W	Dubious	YJL066C	Validated	61.0406	50.5896	-10.451	52.4958	60.656	8.16018	TRUE	TRUE	TRUE
YJL075C	Dubious	YJL076W	Validated	45.1983	36.656	-8.54225	42.1356	53.9469	11.8113	TRUE	TRUE	TRUE
YJL077W-A	Dubious	YJL077C	Validated	39.3053	51.2059	11.9006	48.6892	43.1839	-5.5053	FALSE	FALSE	FALSE
YJL086C	Dubious	YJL085W	Validated	42.0748	32.7479	-9.32694	34.0028	43.8081	9.80528	TRUE	TRUE	TRUE
YJL086C	Dubious	YJL087C	Validated	42.0748	32.7479	-9.32694	31.6263	45.601	13.9747	TRUE	TRUE	TRUE
YJL108C	Validated	YJL107C	Validated	56.0168	39.7236	-16.2932	37.6488	53.0897	15.4409	TRUE	TRUE	TRUE
YJL119C	Dubious	YJL118W	Validated	40.8048	52.0344	11.2296	61.2238	56.2218	-5.00208	FALSE	TRUE	FALSE
YJL120W	Dubious	YJL121C	Validated	50.487	37.4504	-13.0367	56.9196	55.6712	-1.24842	FALSE	TRUE	TRUE
YJL135W	Dubious	YJL134W	Validated	36.0623	43.5654	7.50311	52.3504	46.5293	-5.8211	FALSE	TRUE	FALSE
YJL142C	Dubious	YJL141C	Validated	41.5618	40.3881	-1.17374	45.6016	51.2645	5.66293	FALSE	TRUE	TRUE
YJL150W	Dubious	YJL149W	Validated	45.4349	35.4117	-10.0231	39.0933	42.5148	3.42146	TRUE	TRUE	TRUE
YJL152W	Dubious	YJL151C	Validated	56.7896	59.2653	2.47572	59.653	59.589	-0.0639801	FALSE	TRUE	FALSE
YJL169W	Dubious	YJL168C	Validated	36.1287	30.4624	-5.66629	32.4957	49.8195	17.3239	TRUE	TRUE	TRUE
YJL175W	Dubious	YJL176C	Validated	69.5601	48.0363	-21.5237	34.7877	54.3454	19.5576	TRUE	TRUE	TRUE
YJL182C	Dubious	YJL181W	Validated	35.0322	37.2968	2.26456	40.2108	42.6375	2.4267	FALSE	TRUE	TRUE
YJL188C	Dubious	YJL189W	Validated	43.2994	37.2968	-6.00256	33.7226	43.482	9.75939	TRUE	TRUE	TRUE
YJL195C	Dubious	YJL194W	Validated	52.3853	51.9942	-0.391182	43.8355	48.3839	4.54841	TRUE	FALSE	TRUE
YJL197C-A	Dubious	YJL197W	Validated	35.0025	30.3005	-4.70202	38.2623	45.907	7.64474	FALSE	TRUE	TRUE
YJL202C	Dubious	YJL203W	Validated	50.273	30.771	-19.502	34.3688	53.2691	18.9003	TRUE	TRUE	TRUE
YJL211C	Dubious	YJL210W	Validated	62.6912	56.4572	-6.23394	59.0664	56.3765	-2.68989	TRUE	FALSE	TRUE
YJL220W	Dubious	YJL221C	Validated	50.697	43.3478	-7.34925	46.2937	54.1599	7.86611	TRUE	TRUE	TRUE
YJL222W-A	Dubious	YJL222W-B	Dubious	48.6146	45.0577	-3.55684	50.2288	38.9598	-11.269	FALSE	FALSE	FALSE
YJL225W-A	Dubious	YJL225C	Validated	61.8811	48.2854	-13.5957	51.4987	58.5373	7.03865	TRUE	TRUE	TRUE
YJR012C	Dubious	YJR013W	Validated	44.2625	45.1881	0.925657	45.819	42.1997	-3.6193	FALSE	FALSE	FALSE
YJR018W	Dubious	YJR017C	Validated	66.3238	56.6894	-9.63438	60.9933	71.6511	10.6578	TRUE	TRUE	TRUE
YJR020W	Dubious	YJR019C	Validated	58.0638	57.157	-0.906787	64.2084	62.1056	-2.10279	FALSE	TRUE	FALSE
YJR023C	Dubious	YJR022W	Validated	45.5928	22.7063	-22.8865	33.3635	53.1472	19.7836	TRUE	TRUE	TRUE
YJR037W	Dubious	YJR036C	Validated	52.9631	45.9181	-7.04503	35.4948	42.6508	7.15602	TRUE	FALSE	TRUE
YJR038C	Dubious	YJR039W	Validated	62.5838	51.6349	-10.9488	40.3835	41.6347	1.25116	TRUE	FALSE	TRUE
YJR071W	Dubious	YJR070C	Validated	45.9144	32.54	-13.3744	51.0459	60.415	9.36911	FALSE	TRUE	TRUE
YJR079W	Validated	YJR078W	Validated	46.0708	34.1311	-11.9397	50.2294	57.6952	7.46586	FALSE	TRUE	TRUE
YJR080C	Validated	YJR079W	Validated	38.8562	44.8882	6.03192	46.0708	34.1311	-11.9397	FALSE	FALSE	FALSE
YJR087W	Dubious	YJR088C	Validated	45.7125	25.838	-19.8745	31.5305	45.032	13.5016	TRUE	TRUE	TRUE
YJR114W	Validated	YJR113C	Validated	71.191	60.8375	-10.3535	62.403	72.8768	10.4738	TRUE	TRUE	TRUE
YJR128W	Dubious	YJR127C	Validated	60.0938	54.9253	-5.16858	46.9727	48.0013	1.02856	TRUE	FALSE	TRUE
YJR140W-A	Dubious	YJR140C	Validated	50.4169	43.5119	-6.90493	35.899	42.9911	7.09217	TRUE	FALSE	TRUE
YJR146W	Dubious	YJR147W	Validated	60.3538	60.1838	-0.169972	58.1305	56.9876	-1.14295	TRUE	FALSE	FALSE
YKL030W	Dubious	YKL029C	Validated	55.3996	40.4786	-14.921	55.5408	60.5878	5.04706	FALSE	TRUE	TRUE
YKL036C	Dubious	YKL035W	Validated	46.4224	59.4575	13.0351	46.3638	47.9363	1.57251	TRUE	FALSE	FALSE
YKL036C	Dubious	YKL037W	Validated	46.4224	59.4575	13.0351	74.6756	54.0248	-20.6509	FALSE	FALSE	FALSE
YKL053W	Dubious	YKL052C	Validated	60.3421	43.8239	-16.5182	49.7752	65.5916	15.8165	TRUE	TRUE	TRUE
YKL076C	Dubious	YKL075C	Validated	39.7993	49.4846	9.68531	31.9868	50.1402	18.1534	TRUE	TRUE	TRUE
YKL083W	Dubious	YKL082C	Validated	55.2029	19.3039	-35.899	23.5878	58.5232	34.9354	TRUE	TRUE	TRUE
YKL100W-A	Dubious	YKL100C	Validated	45.0528	49.8172	4.76444	40.7852	40.022	-0.763197	TRUE	FALSE	FALSE
YKL111C	Dubious	YKL112W	Validated	54.1106	36.4583	-17.6523	36.9625	52.8506	15.8882	TRUE	TRUE	TRUE
YKL115C	Dubious	YKL116C	Validated	41.9728	29.829	-12.1439	42.3656	48.446	6.08041	FALSE	TRUE	TRUE
YKL118W	Dubious	YKL119C	Validated	42.7123	16.1641	-26.5482	33.6831	41.9699	8.28677	TRUE	TRUE	TRUE
YKL123W	Dubious	YKL124W	Validated	23.1517	41.5568	18.405	39.4346	47.8549	8.42035	FALSE	TRUE	FALSE
YKL131W	Dubious	YKL132C	Validated	48.6844	41.7742	-6.91021	43.0719	48.3497	5.27776	TRUE	TRUE	TRUE
YKL136W	Dubious	YKL135C	Validated	47.4222	33.4845	-13.9376	36.1861	44.392	8.20586	TRUE	TRUE	TRUE
YKL145W-A	Dubious	YKL145W	Validated	54.2105	52.2718	-1.93871	44.2384	53.6151	9.37671	TRUE	TRUE	TRUE
YKL147C	Dubious	YKL146W	Validated	62.4091	47.181	-15.2281	55.9004	54.016	-1.8844	TRUE	TRUE	TRUE
YKL153W	Dubious	YKL152C	Validated	55.0208	52.7822	-2.23869	50.6397	56.7255	6.08581	TRUE	TRUE	TRUE
YKL156C-A	Dubious	YKL156W	Validated	47.1836	48.0404	0.856838	40.8244	47.1636	6.33922	TRUE	FALSE	TRUE
YKL169C	Dubious	YKL170W	Validated	56.715	42.3438	-14.3711	41.376	55.15	13.774	TRUE	TRUE	TRUE
YKL177W	Dubious	YKL178C	Validated	40.0117	44.814	4.80233	43.9717	41.6064	-2.36524	FALSE	FALSE	FALSE
YKL202W	Dubious	YKL201C	Validated	66.1835	12.3986	-53.7848	34.3	49.1199	14.8199	TRUE	TRUE	TRUE
YKR012C	Dubious	YKR013W	Validated	46.659	52.3593	5.70034	58.5147	62.7462	4.23152	FALSE	TRUE	FALSE
YKR033C	Dubious	YKR034W	Validated	59.3695	47.8193	-11.5501	44.8292	59.7426	14.9134	TRUE	TRUE	TRUE
YKR035C	Dubious	YKR035W-A	Validated	57.9886	34.1078	-23.8808	33.7494	58.2342	24.4847	TRUE	TRUE	TRUE
YKR040C	Dubious	YKR041W	Validated	46.9896	39.8897	-7.0999	46.8576	67.0517	20.1941	TRUE	TRUE	TRUE
YKR047W	Dubious	YKR048C	Validated	59.3575	42.6025	-16.755	59.0154	71.471	12.4555	TRUE	TRUE	TRUE
YKR075W-A	Dubious	YKR075C	Validated	54.5319	32.3377	-22.1942	40.5399	51.0287	10.4888	TRUE	TRUE	TRUE
YLL019W-A	Dubious	YLL019C	Validated	58.3647	49.8614	-8.50333	44.9996	53.2442	8.24463	TRUE	TRUE	TRUE
YLL020C	Dubious	YLL019C	Validated	41.9374	22.9282	-19.0092	44.9996	53.2442	8.24463	FALSE	TRUE	TRUE
YLL037W	Dubious	YLL036C	Validated	45.2217	29.1942	-16.0275	41.8018	52.806	11.0042	TRUE	TRUE	TRUE
YLL044W	Dubious	YLL045C	Validated	58.2071	46.5398	-11.6673	49.9399	57.9716	8.03178	TRUE	TRUE	TRUE
YLL047W	Dubious	YLL046C	Validated	47.4741	25.4152	-22.0589	18.2619	45.8424	27.5805	TRUE	TRUE	TRUE
YLL053C	Validated	YLL052C	Validated	63.9781	53.5903	-10.3878	63.8119	51.1359	-12.676	TRUE	FALSE	FALSE
YLL066W-A	Dubious	YLL066C	Validated	62.5211	49.8896	-12.6315	53.7572	62.3484	8.59123	TRUE	TRUE	TRUE
YLL067W-A	Dubious	YLL067C	Validated	62.5211	49.8896	-12.6315	53.7638	62.7959	9.03202	TRUE	TRUE	TRUE
YLR041W	Dubious	YLR040C	Validated	36.7536	49.2215	12.4679	54.4384	48.7695	-5.66881	FALSE	FALSE	FALSE
YLR062C	Dubious	YLR061W	Validated	50.4503	46.5428	-3.90746	35.7899	37.39	1.60004	TRUE	FALSE	TRUE
YLR076C	Dubious	YLR075W	Validated	53.7464	51.47	-2.27641	51.5639	54.5085	2.94464	TRUE	TRUE	TRUE
YLR101C	Dubious	YLR100W	Validated	50.638	40.3851	-10.253	47.1604	51.0593	3.89882	TRUE	TRUE	TRUE
YLR120W-A	Dubious	YLR121C	Validated	27.8999	36.9716	9.07167	60.7694	62.3642	1.59481	FALSE	TRUE	FALSE
YLR122C	Dubious	YLR123C	Dubious	51.4037	44.9967	-6.40693	53.4487	45.4492	-7.99955	FALSE	TRUE	FALSE
YLR140W	Dubious	YLR141W	Validated	40.7606	49.9718	9.21119	63.1438	73.7121	10.5683	FALSE	TRUE	TRUE
YLR163W-A	Dubious	YLR163C	Validated	40.9704	36.7451	-4.22535	42.8731	51.3122	8.43911	FALSE	TRUE	TRUE
YLR169W	Dubious	YLR170C	Validated	58.9479	35.926	-23.0219	38.5527	52.7088	14.1561	TRUE	TRUE	TRUE
YLR171W	Dubious	YLR170C	Validated	49.5698	33.6257	-15.944	38.5527	52.7088	14.1561	TRUE	TRUE	TRUE
YLR198C	Dubious	YLR197W	Validated	53.5457	6.65114	-46.8945	33.316	45.4205	12.1045	TRUE	TRUE	TRUE
YLR202C	Dubious	YLR201C	Validated	37.18	34.0825	-3.09754	43.379	42.8787	-0.500243	FALSE	TRUE	TRUE
YLR217W	Dubious	YLR216C	Validated	42.6987	38.3612	-4.33747	36.001	46.7795	10.7785	TRUE	TRUE	TRUE
YLR222C-A	Dubious	YLR223C	Validated	31.1081	14.7413	-16.3668	29.3629	51.6406	22.2777	TRUE	TRUE	TRUE
YLR230W	Dubious	YLR229C	Validated	43.0212	39.4285	-3.59271	47.8082	47.806	-0.00217014	FALSE	TRUE	TRUE
YLR232W	Dubious	YLR231C	Validated	54.6789	44.6467	-10.0322	48.947	50.3018	1.35475	TRUE	TRUE	TRUE
YLR235C	Dubious	YLR234W	Validated	65.4746	61.0649	-4.40972	54.2166	66.6979	12.4813	TRUE	TRUE	TRUE
YLR236C	Dubious	YLR235C	Dubious	66.6682	62.3776	-4.29056	65.4746	61.0649	-4.40972	TRUE	FALSE	FALSE
YLR252W	Dubious	YLR251W	Validated	40.9965	41.1594	0.162876	44.2237	41.9644	-2.25936	FALSE	TRUE	FALSE
YLR261C	Dubious	YLR262C	Validated	30.9373	51.2489	20.3116	30.6109	44.1513	13.5404	TRUE	FALSE	FALSE
YLR269C	Dubious	YLR270W	Validated	39.6259	39.9189	0.29302	40.2127	46.4905	6.27784	FALSE	TRUE	TRUE
YLR279W	Dubious	YLR281C	Validated	70.7546	51.4755	-19.279	59.8337	77.0685	17.2348	TRUE	TRUE	TRUE
YLR279W	Dubious	YLR280C	Dubious	70.7546	51.4755	-19.279	60.8267	77.3772	16.5505	TRUE	TRUE	TRUE
YLR280C	Dubious	YLR281C	Validated	60.8267	77.3772	16.5505	59.8337	77.0685	17.2348	TRUE	FALSE	TRUE
YLR282C	Dubious	YLR283W	Validated	47.5143	40.8918	-6.62246	34.4155	44.6164	10.2008	TRUE	TRUE	TRUE
YLR286W-A	Dubious	YLR286C	Validated	58.7439	49.447	-9.29696	49.7452	48.235	-1.51017	TRUE	FALSE	TRUE
YLR294C	Dubious	YLR295C	Validated	28.7509	30.1415	1.39055	44.5595	58.4094	13.85	FALSE	TRUE	TRUE
YLR299C-A	Dubious	YLR299W	Validated	61.3914	44.5266	-16.8648	47.8409	54.1425	6.30159	TRUE	TRUE	TRUE
YLR302C	Dubious	YLR303W	Validated	43.5933	44.3473	0.75405	49.4293	47.4443	-1.98499	FALSE	TRUE	FALSE
YLR313C	Validated	YLR312C-B	Validated	37.2595	46.6148	9.35525	39.2176	48.2603	9.04264	FALSE	TRUE	FALSE
YLR315W	Validated	YLR316C	Validated	51.2315	56.5787	5.34725	42.0504	55.8316	13.7812	TRUE	FALSE	TRUE
YLR317W	Dubious	YLR316C	Validated	55.9323	40.2682	-15.6641	42.0504	55.8316	13.7812	TRUE	TRUE	TRUE
YLR322W	Dubious	YLR321C	Validated	49.2208	27.7057	-21.5151	37.1003	53.6146	16.5143	TRUE	TRUE	TRUE
YLR331C	Dubious	YLR332W	Validated	36.034	61.0187	24.9848	51.9444	44.5427	-7.40167	FALSE	FALSE	FALSE
YLR338W	Dubious	YLR337C	Validated	65.2666	66.3806	1.11406	63.6151	62.4721	-1.14296	TRUE	FALSE	FALSE
YLR339C	Dubious	YLR340W	Validated	47.912	46.0026	-1.90947	55.2851	51.5859	-3.69918	FALSE	TRUE	FALSE
YLR347W-A	Dubious	YLR347C	Validated	53.236	56.3898	3.15383	47.5401	49.7821	2.24205	TRUE	FALSE	FALSE
YLR349W	Dubious	YLR348C	Validated	62.6256	60.7529	-1.87268	59.2871	63.9338	4.64666	TRUE	TRUE	TRUE
YLR358C	Dubious	YLR357W	Validated	56.7059	43.5866	-13.1193	40.8452	52.754	11.9088	TRUE	TRUE	TRUE
YLR361C	Validated	YLR360W	Validated	42.9492	47.2433	4.2941	35.0947	41.9746	6.87989	TRUE	FALSE	TRUE
YLR364C-A	Dubious	YLR366W	Dubious	41.1327	50.1203	8.98764	38.5759	29.2288	-9.34706	TRUE	FALSE	FALSE
YLR365W	Dubious	YLR366W	Dubious	39.5649	36.6447	-2.92024	38.5759	29.2288	-9.34706	TRUE	FALSE	FALSE
YLR374C	Dubious	YLR375W	Validated	54.9381	58.0902	3.15208	55.8974	58.8084	2.91107	FALSE	TRUE	FALSE
YLR379W	Dubious	YLR378C	Validated	51.4586	54.7048	3.24627	60.9317	52.038	-8.89367	FALSE	FALSE	FALSE
YLR399W-A	Dubious	YLR399C	Validated	50.9632	37.6153	-13.3479	42.4338	58.9533	16.5195	TRUE	TRUE	TRUE
YLR416C	Dubious	YLR415C	Validated	64.0064	55.3017	-8.70466	70.7719	65.4634	-5.30858	FALSE	TRUE	TRUE
YLR428C	Dubious	YLR429W	Validated	48.5607	34.7917	-13.769	44.9781	56.1166	11.1385	TRUE	TRUE	TRUE
YLR434C	Dubious	YLR435W	Validated	27.6942	22.4176	-5.27659	34.6839	49.2309	14.5471	FALSE	TRUE	TRUE
YLR437C-A	Dubious	YLR438W	Validated	73.0888	66.9073	-6.18154	67.461	64.1113	-3.34976	TRUE	FALSE	TRUE
YLR444C	Dubious	YLR443W	Validated	54.4956	38.0942	-16.4014	46.9599	50.1884	3.22848	TRUE	TRUE	TRUE
YLR458W	Dubious	YLR457C	Validated	55.5454	28.0231	-27.5223	33.5431	53.044	19.5009	TRUE	TRUE	TRUE
YLR463C	Dubious	YLR462W	Validated	54.1793	50.0587	-4.12063	41.6726	47.453	5.78039	TRUE	FALSE	TRUE
YLR463C	Dubious	YLR464W	Validated	54.1793	50.0587	-4.12063	48.5927	54.8908	6.29804	TRUE	TRUE	TRUE
YLR465C	Dubious	YLR464W	Validated	47.8399	43.099	-4.74097	48.5927	54.8908	6.29804	FALSE	TRUE	TRUE
YLR465C	Dubious	YLR466W	Validated	47.8399	43.099	-4.74097	53.8482	60.7321	6.88387	FALSE	TRUE	TRUE
YLR466C-A	Dubious	YLR466W	Validated	62.7043	49.2165	-13.4878	53.8482	60.7321	6.88387	TRUE	TRUE	TRUE
YLR467C-A	Dubious	YLR467W	Validated	62.7043	49.2165	-13.4878	52.0151	58.2671	6.25198	TRUE	TRUE	TRUE
YML009C-A	Dubious	YML009W-B	Dubious	55.4145	37.9825	-17.432	65.6041	78.0282	12.4242	FALSE	TRUE	TRUE
YML009W-B	Dubious	YML010W	Validated	65.6041	78.0282	12.4242	45.9595	58.8712	12.9116	TRUE	FALSE	TRUE
YML012C-A	Dubious	YML013W	Validated	62.359	50.1927	-12.1663	49.4539	56.9502	7.49631	TRUE	TRUE	TRUE
YML031C-A	Dubious	YML031W	Validated	49.3724	50.701	1.3286	48.2506	51.2445	2.99385	TRUE	TRUE	TRUE
YML034C-A	Dubious	YML034W	Validated	58.8724	50.3535	-8.5189	36.8568	47.7218	10.865	TRUE	FALSE	TRUE
YML047W-A	Dubious	YML047C	Validated	40.1085	20.3378	-19.7707	30.9479	38.2843	7.33644	TRUE	TRUE	TRUE
YML057C-A	Dubious	YML057W	Validated	55.3095	43.4765	-11.8331	48.7151	53.6739	4.9588	TRUE	TRUE	TRUE
YML084W	Dubious	YML083C	Validated	37.0038	27.4956	-9.50819	52.3898	56.3073	3.91745	FALSE	TRUE	TRUE
YML089C	Dubious	YML090W	Dubious	55.0461	48.61	-6.4361	31.9248	24.3295	-7.59527	TRUE	FALSE	FALSE
YML090W	Dubious		Validated	31.9248	24.3295	-7.59527				TRUE	FALSE	TRUE
YML094C-A	Dubious	YML094W	Validated	48.7527	38.6557	-10.097	39.1134	51.4536	12.3402	TRUE	TRUE	TRUE
YML095C	Validated	YML096W	Validated	32.0597	48.0673	16.0075	40.2421	44.1416	3.89946	FALSE	FALSE	FALSE
YML099W-A	Dubious	YML099C	Validated	47.6929	42.0314	-5.66148	39.9071	49.58	9.6729	TRUE	TRUE	TRUE
YML101C-A	Dubious	YML102W	Validated	64.9862	56.8369	-8.14931	57.6178	65.0335	7.41565	TRUE	TRUE	TRUE
YML116W-A	Dubious	YML117W	Validated	51.5301	58.1827	6.65264	38.363	48.4479	10.085	TRUE	FALSE	TRUE
YML133W-B	Dubious	YML133C	Validated	62.2164	49.1994	-13.017	51.9196	60.1359	8.21629	TRUE	TRUE	TRUE
YMR013C-A	Dubious	YMR013C	Validated	46.4887	27.0167	-19.4719	40.754	33.3915	-7.36248	TRUE	TRUE	TRUE
YMR031W-A	Dubious	YMR031C	Validated	57.1072	48.1323	-8.97489	36.3996	56.5063	20.1067	TRUE	TRUE	TRUE
YMR052C-A	Dubious	YMR052W	Validated	39.9572	23.3251	-16.6321	25.4681	44.143	18.6749	TRUE	TRUE	TRUE
YMR052C-A	Dubious	YMR053C	Validated	39.9572	23.3251	-16.6321	38.7105	46.8003	8.08983	TRUE	TRUE	TRUE
YMR075C-A	Dubious	YMR075W	Validated	40.6464	19.4631	-21.1833	27.3202	41.1653	13.8451	TRUE	TRUE	TRUE
YMR086C-A	Dubious	YMR086W	Validated	31.9456	34.8132	2.86755	37.3849	55.1522	17.7672	FALSE	TRUE	TRUE
YMR119W-A	Dubious	YMR119W	Validated	41.3248	33.2376	-8.08723	40.3515	37.0015	-3.35002	TRUE	TRUE	TRUE
YMR135W-A	Dubious	YMR135C	Validated	48.5738	57.2813	8.70757	43.6347	54.6368	11.0021	TRUE	FALSE	TRUE
YMR141W-A	Dubious	YMR142C	Validated	47.3715	33.3181	-14.0533	41.0863	52.3022	11.2159	TRUE	TRUE	TRUE
YMR151W	Dubious	YMR150C	Validated	38.2993	35.8928	-2.40653	47.7553	50.3678	2.61248	FALSE	TRUE	TRUE
YMR153C-A	Dubious	YMR153W	Validated	48.1105	36.0597	-12.0508	38.1651	49.0525	10.8874	TRUE	TRUE	TRUE
YMR158W-B	Dubious	YMR159C	Validated	51.7633	22.4182	-29.3451	25.7532	52.2753	26.5221	TRUE	TRUE	TRUE
YMR172C-A	Dubious	YMR172W	Validated	57.6674	30.8727	-26.7947	40.916	54.5548	13.6387	TRUE	TRUE	TRUE
YMR173W-A	Dubious	YMR173W	Validated	39.7537	45.7466	5.99284	37.9867	47.1974	9.21072	TRUE	TRUE	TRUE
YMR193C-A	Dubious	YMR194W	Validated	43.9581	21.5172	-22.441	32.8797	47.4556	14.5759	TRUE	TRUE	TRUE
YMR245W	Dubious	YMR244C-A	Validated	61.86	51.4243	-10.4357	48.2777	63.6424	15.3647	TRUE	TRUE	TRUE
YMR272W-A	Dubious	YMR272C	Validated	59.6406	46.1761	-13.4646	52.4606	48.7181	-3.74255	TRUE	TRUE	TRUE
YMR290W-A	Dubious	YMR290C	Validated	36.9668	33.7476	-3.21928	37.6962	45.7164	8.02016	FALSE	TRUE	TRUE
YMR294W-A	Dubious	YMR295C	Validated	49.3221	50.1312	0.809083	52.7102	61.0818	8.37158	FALSE	TRUE	TRUE
YMR304C-A	Dubious	YMR305C	Validated	41.6798	28.576	-13.1037	55.5845	52.5995	-2.985	FALSE	TRUE	TRUE
YMR306C-A	Dubious	YMR306W	Validated	45.9102	43.7159	-2.19431	44.9985	41.8672	-3.13129	TRUE	FALSE	FALSE
YMR307C-A	Dubious	YMR307W	Validated	42.3956	41.4536	-0.942	50.3177	47.9869	-2.33076	FALSE	TRUE	FALSE
YMR316C-A	Dubious	YMR316W	Validated	49.8333	29.4799	-20.3534	38.3614	47.9642	9.60278	TRUE	TRUE	TRUE
YMR316C-B	Dubious	YMR317W	Validated	51.1584	55.3859	4.22741	53.9253	51.6114	-2.31384	FALSE	FALSE	FALSE
YNL013C	Dubious	YNL014W	Validated	47.0253	31.1247	-15.9007	41.8017	50.3312	8.52944	TRUE	TRUE	TRUE
YNL028W	Dubious	YNL029C	Validated	48.8053	46.542	-2.26324	44.9899	50.4243	5.43447	TRUE	TRUE	TRUE
YNL043C	Dubious	YNL044W	Validated	42.0838	50.7398	8.65601	43.9117	37.9266	-5.98511	FALSE	FALSE	FALSE
YNL057W	Dubious	YNL058C	Validated	50.5021	54.9947	4.49258	45.6602	50.0507	4.3905	TRUE	FALSE	FALSE
YNL089C	Dubious	YNL090W	Validated	53.265	39.9529	-13.3121	41.9744	51.0231	9.04872	TRUE	TRUE	TRUE
YNL097W-A	Dubious	YNL097C	Validated	77.0306	56.6624	-20.3683	46.8039	68.4436	21.6397	TRUE	TRUE	TRUE
YNL103W-A	Dubious	YNL104C	Validated	45.5573	38.5608	-6.99656	53.2856	53.3958	0.110215	FALSE	TRUE	TRUE
YNL105W	Dubious	YNL106C	Validated	47.4823	34.996	-12.4862	41.8087	47.7535	5.94477	TRUE	TRUE	TRUE
YNL109W	Dubious	YNL108C	Validated	50.1722	38.6835	-11.4888	43.9942	53.0924	9.09817	TRUE	TRUE	TRUE
YNL114C	Dubious	YNL113W	Validated	59.8479	31.6142	-28.2337	35.5032	57.3289	21.8257	TRUE	TRUE	TRUE
YNL120C	Dubious	YNL119W	Validated	38.6279	33.9209	-4.70693	29.8456	38.5461	8.70051	TRUE	TRUE	TRUE
YNL140C	Dubious	YNL139C	Validated	38.3838	59.3618	20.978	35.1845	42.0083	6.82378	TRUE	FALSE	FALSE
YNL144W-A	Dubious	YNL144C	Validated	54.7008	32.3268	-22.374	41.0588	48.5202	7.46146	TRUE	TRUE	TRUE
YNL150W	Dubious	YNL149C	Validated	52.0853	41.2333	-10.852	38.2131	62.2811	24.068	TRUE	TRUE	TRUE
YNL170W	Dubious	YNL169C	Validated	36.2572	37.8755	1.61826	46.6395	47.4866	0.847126	FALSE	TRUE	FALSE
YNL171C	Dubious	YNL170W	Validated	42.5969	31.3833	-11.2136	36.2572	37.8755	1.61826	TRUE	TRUE	TRUE
YNL171C	Dubious	YNL172W	Validated	42.5969	31.3833	-11.2136	42.1593	44.9319	2.7726	TRUE	TRUE	TRUE
YNL174W	Dubious	YNL175C	Validated	55.0835	27.9609	-27.1226	34.0369	53.4449	19.408	TRUE	TRUE	TRUE
YNL184C	Dubious	YNL185C	Validated	41.7405	50.3575	8.617	45.2029	58.4255	13.2226	FALSE	TRUE	TRUE
YNL198C	Dubious	YNL199C	Validated	35.1712	37.5714	2.40023	38.4612	55.4492	16.988	FALSE	TRUE	TRUE
YNL203C	Dubious	YNL202W	Validated	49.3352	45.6305	-3.70475	51.601	52.8503	1.24929	FALSE	TRUE	TRUE
YNL205C	Dubious	YNL204C	Validated	38.9296	35.2604	-3.66927	38.1961	46.1111	7.91499	TRUE	TRUE	TRUE
YNL226W	Dubious	YNL227C	Validated	41.8927	30.9676	-10.9251	25.8952	51.057	25.1618	TRUE	TRUE	TRUE
YNL228W	Dubious	YNL227C	Validated	56.0405	24.9253	-31.1152	25.8952	51.057	25.1618	TRUE	TRUE	TRUE
YNL235C	Dubious	YNL236W	Validated	43.3383	35.732	-7.60632	36.5041	42.3959	5.8918	TRUE	TRUE	TRUE
YNL246W	Validated	YNL245C	Validated	45.1518	61.6473	16.4955	33.5427	59.5642	26.0215	TRUE	FALSE	TRUE
YNL266W	Dubious	YNL265C	Validated	46.5855	25.1448	-21.4407	29.4102	46.3753	16.9651	TRUE	TRUE	TRUE
YNL276C	Dubious	YNL277W	Validated	57.7584	48.0671	-9.69134	52.2084	58.6008	6.39242	TRUE	TRUE	TRUE
YNL296W	Dubious	YNL297C	Validated	53.8408	49.5337	-4.30705	35.5464	39.5343	3.98785	TRUE	FALSE	TRUE
YNL303W	Dubious	YNL304W	Validated	25.1299	22.5484	-2.58158	39.8185	55.0802	15.2617	FALSE	TRUE	TRUE
YNL319W	Dubious	YNL318C	Validated	31.4201	33.8859	2.46578	38.1766	39.8778	1.70124	FALSE	TRUE	FALSE
YNL324W	Dubious	YNL325C	Validated	48.2439	31.6694	-16.5745	35.6816	42.575	6.89338	TRUE	TRUE	TRUE
YNL339W-B	Dubious	YNL339C	Validated	62.2164	49.1994	-13.017	51.4419	57.249	5.80709	TRUE	TRUE	TRUE
YNR003W-A	Dubious	YNR003C	Validated	67.1145	50.7028	-16.4117	40.6334	52.4747	11.8413	TRUE	TRUE	TRUE
YNR005C	Dubious	YNR006W	Validated	46.9042	38.9503	-7.9539	40.428	53.3406	12.9126	TRUE	TRUE	TRUE
YNR025C	Dubious	YNR024W	Validated	51.5204	24.4029	-27.1175	29.6903	57.0326	27.3423	TRUE	TRUE	TRUE
YNR042W	Dubious	YNR041C	Validated	62.9064	62.3826	-0.523776	62.2499	58.3819	-3.86797	TRUE	FALSE	FALSE
YOL035C	Dubious	YOL036W	Validated	51.882	34.1847	-17.6973	43.5283	52.8243	9.29603	TRUE	TRUE	TRUE
YOL037C	Dubious	YOL036W	Validated	50.8721	40.5206	-10.3515	43.5283	52.8243	9.29603	TRUE	TRUE	TRUE
YOL046C	Dubious	YOL045W	Validated	49.2315	48.7082	-0.523244	35.5841	43.4497	7.86563	TRUE	FALSE	TRUE
YOL050C	Dubious	YOL051W	Validated	46.4389	35.0905	-11.3484	40.9812	57.6915	16.7102	TRUE	TRUE	TRUE
YOL079W	Dubious	YOL080C	Validated	51.6984	30.2972	-21.4012	34.3503	50.5667	16.2164	TRUE	TRUE	TRUE
YOL083C-A	Dubious	YOL083W	Validated	40.3359	32.8256	-7.51028	36.5213	44.3172	7.79597	TRUE	TRUE	TRUE
YOL085C	Dubious	YOL085W-A	Dubious	54.3338	64.8833	10.5495	66.1431	53.2572	-12.8859	FALSE	FALSE	FALSE
YOL099C	Dubious	YOL100W	Validated	43.0056	27.3278	-15.6778	33.2507	47.2676	14.0168	TRUE	TRUE	TRUE
YOL134C	Dubious	YOL133W	Validated	52.4935	39.8095	-12.6839	42.8322	59.2435	16.4112	TRUE	TRUE	TRUE
YOL150C	Dubious	YOL151W	Validated	41.3688	35.8457	-5.52308	45.4803	50.6246	5.14438	FALSE	TRUE	TRUE
YOR013W	Dubious	YOR012W	Validated	52.4425	57.5658	5.12335	43.0945	52.2375	9.143	TRUE	FALSE	TRUE
YOR041C	Dubious	YOR042W	Validated	61.9762	42.4367	-19.5394	43.7318	62.863	19.1313	TRUE	TRUE	TRUE
YOR053W	Dubious	YOR054C	Validated	66.7233	25.5484	-41.175	43.0945	57.9175	14.823	TRUE	TRUE	TRUE
YOR055W	Dubious	YOR054C	Validated	63.6665	51.3481	-12.3183	43.0945	57.9175	14.823	TRUE	TRUE	TRUE
YOR069W	Validated	YOR068C	Validated	36.7464	52.6728	15.9264	54.8681	45.8843	-8.9838	FALSE	FALSE	FALSE
YOR072W	Dubious	YOR072W-A	Dubious	58.2091	49.1524	-9.0567	61.4984	65.8786	4.38016	FALSE	TRUE	TRUE
YOR073W-A	Dubious	YOR074C	Validated	52.6971	41.8714	-10.8257	43.3967	49.7621	6.36542	TRUE	TRUE	TRUE
YOR082C	Dubious	YOR083W	Validated	55.3919	19.8717	-35.5201	59.4645	73.1874	13.7229	FALSE	TRUE	TRUE
YOR102W	Dubious	YOR103C	Validated	25.4336	43.6246	18.1909	41.7638	30.8358	-10.928	FALSE	FALSE	FALSE
YOR105W	Dubious	YOR104W	Validated	37.2641	46.1608	8.8967	38.5876	48.9074	10.3198	FALSE	TRUE	TRUE
YOR108C-A	Dubious	YOR108W	Validated	49.3371	51.836	2.49895	48.2523	51.3953	3.14293	TRUE	FALSE	TRUE
YOR121C	Dubious	YOR120W	Validated	40.3619	34.9132	-5.44866	41.3974	50.0609	8.66341	FALSE	TRUE	TRUE
YOR135C	Dubious	YOR136W	Validated	43.6939	38.6024	-5.09152	47.3754	47.6178	0.24245	FALSE	TRUE	TRUE
YOR139C	Dubious	YOR140W	Validated	68.4146	58.9313	-9.48328	51.6062	58.8867	7.28052	TRUE	FALSE	TRUE
YOR146W	Dubious	YOR145C	Validated	63.7642	38.6402	-25.124	41.5	54.2159	12.716	TRUE	TRUE	TRUE
YOR161W-A	Dubious	YOR161C	Validated	54.0727	58.2946	4.22185	58.8933	48.7548	-10.1385	FALSE	FALSE	FALSE
YOR169C	Dubious	YOR168W	Validated	35.7745	32.1885	-3.586	37.7721	45.4843	7.71222	FALSE	TRUE	TRUE
YOR170W	Dubious	YOR171C	Validated	27.2605	30.9793	3.71882	38.822	46.3958	7.57387	FALSE	TRUE	TRUE
YOR186C-A	Dubious	YOR186W	Validated	49.182	49.467	0.284952	48.6622	50.3746	1.71234	TRUE	TRUE	TRUE
YOR199W	Dubious	YOR201C	Validated	31.6694	36.4696	4.80021	46.2289	56.6075	10.3786	FALSE	TRUE	TRUE
YOR199W	Dubious	YOR200W	Dubious	31.6694	36.4696	4.80021	51.6095	42.3189	-9.29053	FALSE	TRUE	FALSE
YOR200W	Dubious	YOR201C	Validated	51.6095	42.3189	-9.29053	46.2289	56.6075	10.3786	TRUE	TRUE	TRUE
YOR203W	Dubious	YOR202W	Validated	38.6693	40.2829	1.61356	60.4706	63.9886	3.51805	FALSE	TRUE	TRUE
YOR203W	Dubious	YOR204W	Validated	38.6693	40.2829	1.61356	55.246	56.73	1.48399	FALSE	TRUE	FALSE
YOR218C	Dubious	YOR217W	Validated	57.4775	44.4705	-13.007	39.3766	51.5002	12.1236	TRUE	TRUE	TRUE
YOR225W	Dubious	YOR226C	Validated	32.9258	35.2872	2.36145	53.4526	63.8584	10.4058	FALSE	TRUE	TRUE
YOR231C-A	Dubious	YOR231W	Validated	45.7841	30.9899	-14.7942	41.8843	49.1737	7.28933	TRUE	TRUE	TRUE
YOR248W	Dubious	YOR247W	Validated	55.9918	53.5362	-2.45558	62.2671	54.8365	-7.43057	FALSE	TRUE	FALSE
YOR263C	Dubious	YOR264W	Validated	45.1588	33.8665	-11.2924	37.4618	49.6444	12.1827	TRUE	TRUE	TRUE
YOR277C	Dubious	YOR276W	Validated	56.227	43.7679	-12.4591	41.44	49.8081	8.36809	TRUE	TRUE	TRUE
YOR282W	Dubious	YOR281C	Validated	54.3247	29.6999	-24.6249	33.2118	52.6703	19.4585	TRUE	TRUE	TRUE
YOR300W	Dubious	YOR299W	Validated	34.9602	46.0376	11.0774	44.1264	50.1384	6.012	FALSE	TRUE	FALSE
YOR309C	Dubious	YOR310C	Validated	18.3516	49.0029	30.6513	37.4866	50.1002	12.6136	FALSE	TRUE	FALSE
YOR325W	Dubious	YOR324C	Validated	61.2364	48.8235	-12.413	45.028	48.6703	3.64238	TRUE	FALSE	TRUE
YOR329W-A	Dubious	YOR329C	Validated	32.6164	24.5079	-8.10852	44.7913	51.6756	6.88434	FALSE	TRUE	TRUE
YOR331C	Dubious	YOR332W	Validated	59.1873	40.9393	-18.248	42.7614	57.4906	14.7292	TRUE	TRUE	TRUE
YOR333C	Dubious	YOR334W	Validated	43.5982	47.7591	4.16096	40.0059	43.9796	3.97364	TRUE	FALSE	FALSE
YOR335W-A	Dubious	YOR335C	Validated	45.9423	17.4854	-28.4569	43.0141	47.3318	4.31767	TRUE	TRUE	TRUE
YOR345C	Dubious	YOR346W	Validated	46.6329	38.7957	-7.83721	33.1566	44.5868	11.4303	TRUE	TRUE	TRUE
YOR364W	Dubious	YOR365C	Validated	40.6053	34.0342	-6.57114	39.7361	34.7931	-4.943	TRUE	TRUE	TRUE
YOR366W	Dubious	YOR365C	Validated	33.8975	41.9764	8.0789	39.7361	34.7931	-4.943	FALSE	FALSE	FALSE
YOR379C	Dubious	YOR378W	Validated	51.4645	50.9472	-0.517345	59.9789	50.9733	-9.00559	FALSE	TRUE	FALSE
YOR396C-A	Dubious	YOR396W	Validated	62.7043	49.2165	-13.4878	54.5229	62.0711	7.54821	TRUE	TRUE	TRUE
YPL018W	Validated	YPL017C	Validated	37.4428	50.4161	12.9733	56.5456	58.6451	2.09949	FALSE	TRUE	FALSE
YPL035C	Dubious	YPL034W	Validated	44.0959	25.8794	-18.2165	34.6606	47.1698	12.5092	TRUE	TRUE	TRUE
YPL044C	Dubious	YPL043W	Validated	55.6883	41.1432	-14.5451	34.6954	54.4104	19.7149	TRUE	TRUE	TRUE
YPL073C	Dubious	YPL072W	Validated	46.1048	40.4843	-5.62045	33.8494	46.0994	12.2501	TRUE	TRUE	TRUE
YPL102C	Dubious	YPL101W	Validated	58.266	43.8521	-14.4138	46.8644	57.2194	10.3551	TRUE	TRUE	TRUE
YPL114W	Dubious	YPL113C	Validated	56.8579	49.9417	-6.91619	42.298	49.5189	7.22091	TRUE	FALSE	TRUE
YPL135C-A	Dubious	YPL135W	Validated	59.7716	55.5385	-4.23305	52.2912	60.2926	8.00141	TRUE	TRUE	TRUE
YPL136W	Dubious	YPL137C	Validated	60.7297	52.272	-8.45767	43.834	48.3684	4.53441	TRUE	FALSE	TRUE
YPL142C	Dubious	YPL143W	Validated	47.9757	53.6627	5.68695	35.9963	41.2744	5.27815	TRUE	FALSE	FALSE
YPL166W	Validated	YPL165C	Validated	27.7399	43.1368	15.3969	38.5142	42.4237	3.90951	FALSE	FALSE	FALSE
YPL182C	Dubious	YPL181W	Validated	60.159	45.7371	-14.4218	40.4117	62.6077	22.1961	TRUE	TRUE	TRUE
YPL185W	Dubious	YPL186C	Validated	42.6901	37.4377	-5.25242	34.6846	55.2077	20.5231	TRUE	TRUE	TRUE
YPL197C	Dubious	YPL198W	Validated	44.4361	47.034	2.5979	37.8948	36.0397	-1.85511	TRUE	FALSE	FALSE
YPL222C-A	Dubious	YPL222W	Validated	65.7942	56.5187	-9.27557	52.7292	58.4507	5.72152	TRUE	TRUE	TRUE
YPL238C	Dubious	YPL237W	Validated	61.8778	37.9839	-23.8939	39.3785	49.6948	10.3163	TRUE	TRUE	TRUE
YPL250W-A	Dubious	YPL249C-A	Validated	60.0476	52.1652	-7.8824	46.9955	53.9908	6.9953	TRUE	TRUE	TRUE
YPL251W	Dubious	YPL252C	Validated	61.1139	52.3107	-8.80323	57.6165	64.353	6.73651	TRUE	TRUE	TRUE
YPL261C	Dubious	YPL260W	Validated	37.2387	25.5064	-11.7323	34.6414	46.834	12.1926	TRUE	TRUE	TRUE
YPL283W-B	Dubious	YPL283C	Validated	62.3875	48.5534	-13.8341	51.3874	57.2634	5.87599	TRUE	TRUE	TRUE
YPR038W	Dubious	YPR037C	Validated	65.9524	41.4751	-24.4773	53.7507	66.7822	13.0315	TRUE	TRUE	TRUE
YPR038W	Dubious	YPR039W	Dubious	65.9524	41.4751	-24.4773	55.6215	40.4979	-15.1236	TRUE	FALSE	TRUE
YPR039W	Dubious	YPR040W	Validated	55.6215	40.4979	-15.1236	46.8893	59.6315	12.7422	TRUE	TRUE	TRUE
YPR044C	Dubious	YPR043W	Validated	44.9221	46.0486	1.1265	40.9471	45.0167	4.06965	TRUE	FALSE	TRUE
YPR050C	Dubious	YPR051W	Validated	59.6099	42.727	-16.8829	43.4602	59.8411	16.3809	TRUE	TRUE	TRUE
YPR053C	Dubious	YPR052C	Validated	52.053	50.3489	-1.70408	50.0357	64.5687	14.533	TRUE	TRUE	TRUE
YPR059C	Dubious	YPR058W	Validated	46.1712	47.9818	1.81057	51.7383	52.0438	0.305552	FALSE	TRUE	FALSE
YPR076W	Dubious	YPR075C	Validated	50.6605	58.2834	7.62296	49.3063	58.9361	9.62983	TRUE	TRUE	TRUE
YPR077C	Dubious	YPR078C	Validated	38.9974	51.7264	12.729	35.5283	49.0842	13.556	TRUE	FALSE	TRUE
YPR087W	Dubious	YPR088C	Validated	65.9645	42.6189	-23.3455	44.0401	56.347	12.3069	TRUE	TRUE	TRUE
YPR092W	Dubious	YPR091C	Validated	37.1804	48.8328	11.6524	38.5404	45.5683	7.02788	FALSE	FALSE	FALSE
YPR099C	Dubious	YPR100W	Validated	52.6576	39.3569	-13.3007	40.6822	54.2465	13.5643	TRUE	TRUE	TRUE
YPR123C	Dubious	YPR124W	Validated	57.7498	50.1632	-7.58662	45.933	49.7407	3.80767	TRUE	FALSE	TRUE
YPR126C	Dubious	YPR125W	Validated	65.6192	46.2366	-19.3826	40.6188	51.175	10.5562	TRUE	TRUE	TRUE
YPR130C	Dubious	YPR129W	Validated	53.4036	37.6923	-15.7113	41.854	56.2669	14.4128	TRUE	TRUE	TRUE
YPR136C	Dubious	YPR137W	Validated	52.0629	28.3672	-23.6957	38.2109	51.0763	12.8654	TRUE	TRUE	TRUE
YPR142C	Dubious	YPR143W	Validated	52.4343	27.2128	-25.2215	24.238	55.2083	30.9703	TRUE	TRUE	TRUE
YPR146C	Dubious	YPR147C	Validated	43.2391	39.6876	-3.55152	43.3718	42.9333	-0.438448	FALSE	TRUE	TRUE
YPR150W	Dubious	YPR151C	Validated	56.0225	37.9782	-18.0443	41.9589	58.4006	16.4418	TRUE	TRUE	TRUE
YPR160W-A	Dubious	YPR160W	Validated	49.5623	50.968	1.40568	44.5751	48.8165	4.24148	TRUE	FALSE	TRUE
YPR169W-A	Dubious	YPR170C	Dubious	50.4843	36.3289	-14.1554	46.4383	34.5668	-11.8715	TRUE	FALSE	TRUE
YPR170W-A	Dubious	YPR170W-B	Dubious	53.2809	25.7096	-27.5713	52.4189	34.831	-17.5879	TRUE	TRUE	TRUE
YPR177C	Dubious	YPR178W	Validated	52.6561	30.9903	-21.6658	41.9875	52.9246	10.9371	TRUE	TRUE	TRUE
YPR197C	Dubious	YPR198W	Validated	37.815	45.6383	7.82326	45.6124	38.4992	-7.11322	FALSE	FALSE	FALSE
YPR202W	Validated	YPR203W	Validated	39.7806	43.1738	3.39318	46.4159	52.984	6.56809	FALSE	TRUE	TRUE
YPR204C-A	Dubious	YPR204W	Validated	62.3996	48.5263	-13.8733	54.0195	63.2982	9.27867	TRUE	TRUE	TRUE
